# Supplementary material for: 1,1′-(2,2-Di­phenyl­ethene-1,1-di­yl)bis­(3,5-dimethyl-1H-pyrazol-2-ium) dichloride
Source: IUCrdata. 2026 Jun 2;11(Pt 6):x260568. doi: 10.1107/S2414314626005687 (PMC13330798; doi:10.1107/S2414314626005687)
Supplement: Supplementary file 1 [file x-11-x260568-sup1.cif]

##############################################################################
#                                                                            #
# This CIF contains the data for a data article accepted for                 #
# publication in IUCrData. It conforms to the requirements of                #
# Notes for Authors for IUCrData, and has been                               #
# peer reviewed under the auspices of IUCrData.                              #
#                                                                            #
# Full details of the Crystallographic Information File format               #
# are given in the paper "The Crystallographic Information File (CIF):       #
# a New Standard Archive File for Crystallography" by S. R. Hall, F. H.      #
# Allen and I. D. Brown [Acta Cryst. (1991), A47, 655-685].                  #
#                                                                            #
# The current version of the core CIF dictionary is obtainable from          #
# ftp://ftp.iucr.org/pub/cif_core.dic.                                       #
#                                                                            #
# Software is freely available for graphical display of the structure(s)     #
# in this CIF. For information consult the CIF software page                 #
# http://www.iucr.org/resources/cif/software.                                #
#                                                                            #
# This file may be used for bona fide research purposes within the           #
# scientific community so long as proper attribution is given to the data    # 
# article from which it was obtained.                                        #
#                                                                            #
##############################################################################
data_I
_audit_creation_method     'SHELXL-2019/3'
_journal_date_recd_electronic     2026-05-20
_journal_date_accepted     2026-05-28
_journal_name_full     'IUCrData'
_journal_year     2026
_journal_volume     11
_journal_issue      1
_journal_page_first     0
_journal_page_last     0
_journal_paper_category     HO
_journal_paper_doi     10.1107/S2414314626005687
_journal_coeditor_code     ZL4099
_publ_contact_author_name     'Uwe B\"ohme'
_publ_contact_author_address
;
Institut f\"ur Anorganische Chemie
Technische Universit\"at Bergakademie Freiberg
Leipziger Str. 29
09599 Freiberg
Germany
;
_publ_contact_author_email     'uwe.boehme@chemie.tu-freiberg.de'
_publ_contact_author_fax     '03731 39-4058'
_publ_contact_author_phone     '03731 39-2050'
_publ_section_title
;
1,1'-(2,2-Diphenylethene-1,1-diyl)bis(3,5-dimethyl-1<i>H</i>-pyrazol-2-ium)
dichloride
;
loop_
    _publ_author_name
    _publ_author_address
    'Schwarzer, Anke'
;
Institut f\"ur Organische Chemie
Technische Universit\"at Bergakademie Freiberg
Leipziger Str. 29
09599 Freiberg
Germany
;
    'B\"ohme, Uwe'
;
Institut f\"ur Anorganische Chemie
Technische Universit\"at Bergakademie Freiberg
Leipziger Str. 29
09599 Freiberg
Germany
;
_publ_section_synopsis
;
The title compound crystallizes in the triclinic space group <i>P</i>\=1. The
ethene derivative is substituted by two phenyl groups in 2-position and two
3,5-dimethylpyrazolinium units in 1-position, which makes this alkene into a
dication. Two chloride ions act as counter-ions in the crystal structure and
are linked <i>via</i> N---H...Cl and C---H...Cl interactions with the alkene.
The crystal structure features a three-dimensional network stabilized by
N---H...Cl, C---H...Cl and C---H...\p interactions.
;
_chemical_name_systematic
;
1,1'-(2,2-Diphenylethene-1,1-diyl)bis(2,5-dimethyl-1<i>H</i>-pyrazol-2-ium)
dichloride
;
_chemical_name_common     ?
_chemical_formula_moiety     'C24 H26 N4 2+, 2(Cl -) [+ solvent]'
_chemical_formula_sum     'C24 H26 Cl2 N4'
_chemical_formula_iupac     'C24 H26 N4 2+, 2Cl -'
_chemical_formula_weight     441.39
_chemical_melting_point     447
_space_group_crystal_system     triclinic
_space_group_name_H-M_alt     'P -1'
_space_group_name_Hall     '-P 1'
loop_
    _space_group_symop_operation_xyz
    'x, y, z'
    '-x, -y, -z'
_cell_length_a     9.3202(13)
_cell_length_b     10.0104(16)
_cell_length_c     13.4409(19)
_cell_angle_alpha     101.063(12)
_cell_angle_beta     90.783(12)
_cell_angle_gamma     92.021(12)
_cell_volume     1229.7(3)
_cell_formula_units_Z     2
_cell_measurement_reflns_used     4634
_cell_measurement_theta_min     2.61
_cell_measurement_theta_max     26.94
_cell_measurement_temperature     153(2)
_exptl_crystal_description     'piece'
_exptl_crystal_colour     'colorless'
_exptl_crystal_size_max     0.120
_exptl_crystal_size_mid     0.090
_exptl_crystal_size_min     0.070
_exptl_crystal_density_diffrn     1.192
_exptl_crystal_density_meas     ?
_exptl_crystal_density_method     ?
_exptl_crystal_F_000     464
_exptl_absorpt_coefficient_mu     0.281
_exptl_absorpt_correction_type     multi-scan
_exptl_absorpt_process_details
;
(<i>LANA</i>; Koziskova <i>et al.</i>,  2016)
;
_exptl_absorpt_correction_T_min     0.9658
_exptl_absorpt_correction_T_max     0.9799
_diffrn_ambient_temperature     153(2)
_diffrn_source     'Primux 50 Mo'
_diffrn_source_power     0.050
_diffrn_source_voltage     60
_diffrn_source_current     0.830
_diffrn_radiation_type     'Mo K\a'
_diffrn_radiation_wavelength     0.71073
_diffrn_radiation_monochromator     'Graded multilayer mirror'
_diffrn_measurement_device_type     'Stoe Stadivari'
_diffrn_measurement_device     'Eulerian 4-circle diffractometer'
_diffrn_measurement_method     'rotation method, \w scans'
_diffrn_detector     'Pilatus300K'
_diffrn_detector_area_resol_mean     5.81
_diffrn_reflns_number     18584
_diffrn_reflns_av_R_equivalents     0.0271
_diffrn_reflns_av_unetI/netI     0.0592
_diffrn_reflns_theta_min     2.074
_diffrn_reflns_theta_max     29.994
_diffrn_reflns_theta_full     25.242
_diffrn_measured_fraction_theta_max     0.877
_diffrn_measured_fraction_theta_full     1.000
_diffrn_reflns_limit_h_min     -12
_diffrn_reflns_limit_h_max     11
_diffrn_reflns_limit_k_min     -13
_diffrn_reflns_limit_k_max     13
_diffrn_reflns_limit_l_min     -18
_diffrn_reflns_limit_l_max     18
_diffrn_radiation_probe     x-ray
_refine_special_details     ?
_reflns_number_total     6285
_reflns_number_gt     4089
_reflns_threshold_expression     'I > 2\s(I)'
_refine_ls_structure_factor_coef     Fsqd
_refine_ls_matrix_type     full
_refine_ls_R_factor_all     0.0848
_refine_ls_R_factor_gt     0.0454
_refine_ls_wR_factor_gt     0.1154
_refine_ls_wR_factor_ref     0.1272
_refine_ls_goodness_of_fit_ref     1.058
_refine_ls_restrained_S_all     1.058
_refine_ls_number_reflns     6285
_refine_ls_number_parameters     281
_refine_ls_number_restraints     0
_refine_ls_hydrogen_treatment     mixed
_refine_ls_weighting_scheme     calc
_refine_ls_weighting_details
                      'w=1/[\s^2^(Fo^2^)+(0.0662P)^2^] where P=(Fo^2^+2Fc^2^)/3'
_atom_sites_solution_hydrogens     mixed
_atom_sites_solution_primary     direct
_atom_sites_solution_secondary     ?
_refine_ls_shift/su_max     0.001
_refine_ls_shift/su_mean     0.000
_refine_diff_density_max     0.402
_refine_diff_density_min     -0.520
_refine_ls_extinction_method     none
_refine_ls_extinction_coef     .
loop_
    _atom_type_symbol
    _atom_type_description
    _atom_type_scat_dispersion_real
    _atom_type_scat_dispersion_imag
    _atom_type_scat_source
    'C' 'C' 0.0033 0.0016
                         'International Tables Vol C Tables 4.2.6.8 and 6.1.1.4'
    'H' 'H' 0.0000 0.0000
                         'International Tables Vol C Tables 4.2.6.8 and 6.1.1.4'
    'Cl' 'Cl' 0.1484 0.1585
                         'International Tables Vol C Tables 4.2.6.8 and 6.1.1.4'
    'N' 'N' 0.0061 0.0033
                         'International Tables Vol C Tables 4.2.6.8 and 6.1.1.4'
_computing_data_collection
;
X-Area Pilatus3_SV 1.31.192.0 (Stoe, 2023)
;
_computing_cell_refinement
;
X-Area Recipe 2.0.1 (Stoe, 2023)
;
_computing_data_reduction
;
X-Area Integrate 2.5.15.0 (Stoe, 2023)
X-Area LANA 2.7.12 (Stoe, 2023)
;
_computing_structure_solution
;
<i>SHELXT2018/2</i> (Sheldrick, 2015a)
;
_computing_structure_refinement
;
<i>SHELXL2019/2</i> (Sheldrick, 2015b)
;
_computing_molecular_graphics
;
ORTEP-3 for Windows (Farrugia, 2012)
;
_computing_publication_material
;
<i>WinGX</i> (Farrugia, 2012), <i>publCIF</i> (Westrip, 2010),
<i>ShelXle</i>
(H\"ubschle <i>et al.</i>,  2011)
;
loop_
    _atom_site_type_symbol
    _atom_site_label
    _atom_site_fract_x
    _atom_site_fract_y
    _atom_site_fract_z
    _atom_site_U_iso_or_equiv
    _atom_site_adp_type
    _atom_site_calc_flag
    _atom_site_occupancy
    _atom_site_disorder_assembly
    _atom_site_disorder_group
    Cl Cl1 0.88462(5) 0.19683(5) 0.00919(4) 0.02918(13) Uani d 1 . .
    Cl Cl2 0.83278(6) 0.60437(6) 0.53940(4) 0.03838(15) Uani d 1 . .
    N N1 0.73698(15) 0.31350(16) 0.27173(11) 0.0192(3) Uani d 1 . .
    N N2 0.83054(16) 0.22323(16) 0.22280(13) 0.0222(3) Uani d 1 . .
    H H2N 0.849(2) 0.224(2) 0.1597(19) 0.033 Uiso d 1 . .
    N N3 0.83160(15) 0.52610(15) 0.24065(11) 0.0180(3) Uani d 1 . .
    N N4 0.92219(16) 0.56469(16) 0.32245(12) 0.0191(3) Uani d 1 . .
    H H4N 0.897(2) 0.560(2) 0.3767(18) 0.029 Uiso d 1 . .
    C C1 0.5808(2) 0.3404(2) 0.42402(16) 0.0330(5) Uani d 1 . .
    H H1A 0.487201 0.335799 0.389100 0.049 Uiso calc 1 . .
    H H1B 0.613477 0.435892 0.445254 0.049 Uiso calc 1 . .
    H H1C 0.571857 0.298161 0.483767 0.049 Uiso calc 1 . .
    C C2 0.68647(19) 0.26671(19) 0.35419(14) 0.0225(4) Uani d 1 . .
    C C3 0.7502(2) 0.1459(2) 0.35491(16) 0.0278(4) Uani d 1 . .
    H H3 0.736923 0.089994 0.403984 0.033 Uiso calc 1 . .
    C C4 0.8376(2) 0.1195(2) 0.27114(16) 0.0284(4) Uani d 1 . .
    C C5 0.9246(3) -0.0003(2) 0.2321(2) 0.0489(6) Uani d 1 . .
    H H5A 0.925229 -0.015808 0.157827 0.073 Uiso calc 1 . .
    H H5B 0.882779 -0.080966 0.253707 0.073 Uiso calc 1 . .
    H H5C 1.023240 0.016997 0.258886 0.073 Uiso calc 1 . .
    C C6 0.8150(2) 0.5562(2) 0.06021(14) 0.0261(4) Uani d 1 . .
    H H6A 0.878099 0.592523 0.013189 0.039 Uiso calc 1 . .
    H H6B 0.723886 0.602647 0.064436 0.039 Uiso calc 1 . .
    H H6C 0.796799 0.458305 0.035681 0.039 Uiso calc 1 . .
    C C7 0.88503(18) 0.57896(18) 0.16187(13) 0.0192(4) Uani d 1 . .
    C C8 1.00871(19) 0.65338(19) 0.19719(14) 0.0221(4) Uani d 1 . .
    H H8 1.069609 0.701880 0.159186 0.027 Uiso calc 1 . .
    C C9 1.02837(18) 0.64475(19) 0.29835(15) 0.0210(4) Uani d 1 . .
    C C10 1.1393(2) 0.7105(2) 0.37447(16) 0.0313(5) Uani d 1 . .
    H H10A 1.225357 0.734217 0.339528 0.047 Uiso calc 1 . .
    H H10B 1.163796 0.647369 0.418913 0.047 Uiso calc 1 . .
    H H10C 1.101654 0.793350 0.415111 0.047 Uiso calc 1 . .
    C C11 0.70831(18) 0.43791(18) 0.24155(13) 0.0183(4) Uani d 1 . .
    C C12 0.57581(18) 0.47095(19) 0.21768(13) 0.0189(4) Uani d 1 . .
    C C13 0.46216(18) 0.36357(19) 0.18285(14) 0.0199(4) Uani d 1 . .
    C C14 0.49132(19) 0.2494(2) 0.11020(15) 0.0255(4) Uani d 1 . .
    H H14 0.585742 0.237258 0.085165 0.031 Uiso calc 1 . .
    C C15 0.3821(2) 0.1527(2) 0.07406(17) 0.0316(5) Uani d 1 . .
    H H15 0.402186 0.075519 0.023782 0.038 Uiso calc 1 . .
    C C16 0.2452(2) 0.1686(2) 0.11088(17) 0.0321(5) Uani d 1 . .
    H H16 0.171114 0.102350 0.086272 0.038 Uiso calc 1 . .
    C C17 0.2162(2) 0.2808(2) 0.18346(17) 0.0329(5) Uani d 1 . .
    H H17 0.122130 0.291126 0.209492 0.039 Uiso calc 1 . .
    C C18 0.32296(19) 0.3788(2) 0.21889(15) 0.0262(4) Uani d 1 . .
    H H18 0.301248 0.456787 0.267968 0.031 Uiso calc 1 . .
    C C19 0.53795(18) 0.61484(19) 0.22543(14) 0.0209(4) Uani d 1 . .
    C C20 0.57768(19) 0.7103(2) 0.31193(15) 0.0248(4) Uani d 1 . .
    H H20 0.634446 0.683972 0.363624 0.030 Uiso calc 1 . .
    C C21 0.5351(2) 0.8434(2) 0.32315(17) 0.0316(5) Uani d 1 . .
    H H21 0.561091 0.907354 0.383047 0.038 Uiso calc 1 . .
    C C22 0.4546(2) 0.8838(2) 0.24741(18) 0.0359(5) Uani d 1 . .
    H H22 0.427099 0.975557 0.254793 0.043 Uiso calc 1 . .
    C C23 0.4144(2) 0.7898(2) 0.16077(17) 0.0331(5) Uani d 1 . .
    H H23 0.359779 0.817287 0.108523 0.040 Uiso calc 1 . .
    C C24 0.4541(2) 0.6558(2) 0.15055(16) 0.0277(4) Uani d 1 . .
    H H24 0.423985 0.591120 0.092017 0.033 Uiso calc 1 . .
loop_
    _atom_site_aniso_label
    _atom_site_aniso_U_11
    _atom_site_aniso_U_22
    _atom_site_aniso_U_33
    _atom_site_aniso_U_12
    _atom_site_aniso_U_13
    _atom_site_aniso_U_23
    Cl1 0.0295(3) 0.0368(3) 0.0221(2) 0.0030(2) 0.00231(19) 0.0076(2)
    Cl2 0.0541(3) 0.0374(3) 0.0260(3) 0.0111(2) 0.0127(2) 0.0096(2)
    N1 0.0182(7) 0.0219(8) 0.0181(8) 0.0002(6) 0.0024(6) 0.0058(6)
    N2 0.0237(8) 0.0227(9) 0.0213(8) 0.0037(6) 0.0037(7) 0.0059(7)
    N3 0.0166(7) 0.0217(8) 0.0164(7) -0.0025(6) -0.0020(6) 0.0062(6)
    N4 0.0196(8) 0.0233(8) 0.0153(8) -0.0019(6) -0.0023(6) 0.0062(7)
    C1 0.0315(11) 0.0422(13) 0.0262(11) -0.0008(9) 0.0090(9) 0.0091(10)
    C2 0.0227(9) 0.0260(10) 0.0195(9) -0.0083(8) -0.0009(7) 0.0078(8)
    C3 0.0335(11) 0.0274(11) 0.0249(10) -0.0050(8) -0.0001(8) 0.0124(9)
    C4 0.0327(11) 0.0246(11) 0.0300(11) 0.0026(8) -0.0022(9) 0.0103(9)
    C5 0.0671(17) 0.0325(13) 0.0513(16) 0.0200(12) 0.0129(13) 0.0147(12)
    C6 0.0286(10) 0.0307(11) 0.0206(10) -0.0025(8) -0.0004(8) 0.0095(8)
    C7 0.0209(9) 0.0206(9) 0.0173(9) 0.0030(7) 0.0019(7) 0.0061(7)
    C8 0.0209(9) 0.0212(10) 0.0254(10) -0.0021(7) 0.0024(8) 0.0077(8)
    C9 0.0184(9) 0.0189(9) 0.0258(10) -0.0015(7) -0.0005(7) 0.0049(8)
    C10 0.0320(11) 0.0303(12) 0.0312(11) -0.0088(9) -0.0093(9) 0.0070(9)
    C11 0.0179(8) 0.0199(9) 0.0174(9) -0.0013(7) 0.0009(7) 0.0044(7)
    C12 0.0189(9) 0.0228(10) 0.0151(9) -0.0014(7) 0.0017(7) 0.0040(7)
    C13 0.0178(8) 0.0228(10) 0.0192(9) -0.0010(7) -0.0027(7) 0.0049(8)
    C14 0.0182(9) 0.0309(11) 0.0255(10) -0.0002(8) 0.0007(8) 0.0013(9)
    C15 0.0287(10) 0.0263(11) 0.0353(12) 0.0005(8) -0.0047(9) -0.0048(9)
    C16 0.0249(10) 0.0319(12) 0.0380(12) -0.0093(9) -0.0068(9) 0.0056(10)
    C17 0.0184(9) 0.0405(13) 0.0380(12) -0.0052(8) 0.0036(9) 0.0041(10)
    C18 0.0208(9) 0.0277(11) 0.0271(10) -0.0007(8) 0.0031(8) -0.0019(8)
    C19 0.0166(9) 0.0237(10) 0.0226(10) -0.0013(7) 0.0003(7) 0.0053(8)
    C20 0.0215(9) 0.0251(10) 0.0278(10) -0.0016(8) -0.0035(8) 0.0060(8)
    C21 0.0325(11) 0.0241(11) 0.0361(12) -0.0019(8) -0.0036(9) 0.0015(9)
    C22 0.0355(12) 0.0243(11) 0.0496(14) 0.0033(9) 0.0023(10) 0.0110(10)
    C23 0.0283(11) 0.0385(13) 0.0360(12) 0.0043(9) -0.0052(9) 0.0163(10)
    C24 0.0252(10) 0.0328(11) 0.0250(10) 0.0010(8) -0.0039(8) 0.0056(9)
_geom_special_details
;
 All esds (except the esd in the dihedral angle between two l.s. planes)
 are estimated using the full covariance matrix.  The cell esds are taken
 into account individually in the estimation of esds in distances, angles
 and torsion angles; correlations between esds in cell parameters are only
 used when they are defined by crystal symmetry.  An approximate (isotropic)
 treatment of cell esds is used for estimating esds involving l.s. planes.
;
loop_
    _geom_bond_atom_site_label_1
    _geom_bond_atom_site_label_2
    _geom_bond_site_symmetry_2
    _geom_bond_distance
    _geom_bond_publ_flag
    N1 N2 . 1.361(2) ?
    N1 C2 . 1.367(2) ?
    N1 C11 . 1.415(2) y
    N2 C4 . 1.329(2) ?
    N2 H2N . 0.87(2) ?
    N3 N4 . 1.364(2) ?
    N3 C7 . 1.364(2) ?
    N3 C11 . 1.426(2) y
    N4 C9 . 1.334(2) ?
    N4 H4N . 0.78(2) ?
    C1 C2 . 1.486(3) ?
    C1 H1A . 0.9800 ?
    C1 H1B . 0.9800 ?
    C1 H1C . 0.9800 ?
    C2 C3 . 1.367(3) ?
    C3 C4 . 1.389(3) ?
    C3 H3 . 0.9500 ?
    C4 C5 . 1.487(3) ?
    C5 H5A . 0.9800 ?
    C5 H5B . 0.9800 ?
    C5 H5C . 0.9800 ?
    C6 C7 . 1.480(3) ?
    C6 H6A . 0.9800 ?
    C6 H6B . 0.9800 ?
    C6 H6C . 0.9800 ?
    C7 C8 . 1.378(2) ?
    C8 C9 . 1.389(3) ?
    C8 H8 . 0.9500 ?
    C9 C10 . 1.488(3) ?
    C10 H10A . 0.9800 ?
    C10 H10B . 0.9800 ?
    C10 H10C . 0.9800 ?
    C11 C12 . 1.340(3) y
    C12 C19 . 1.480(3) y
    C12 C13 . 1.486(2) y
    C13 C14 . 1.391(3) ?
    C13 C18 . 1.394(3) ?
    C14 C15 . 1.395(3) ?
    C14 H14 . 0.9500 ?
    C15 C16 . 1.379(3) ?
    C15 H15 . 0.9500 ?
    C16 C17 . 1.376(3) ?
    C16 H16 . 0.9500 ?
    C17 C18 . 1.385(3) ?
    C17 H17 . 0.9500 ?
    C18 H18 . 0.9500 ?
    C19 C20 . 1.393(3) ?
    C19 C24 . 1.397(3) ?
    C20 C21 . 1.385(3) ?
    C20 H20 . 0.9500 ?
    C21 C22 . 1.386(3) ?
    C21 H21 . 0.9500 ?
    C22 C23 . 1.387(3) ?
    C22 H22 . 0.9500 ?
    C23 C24 . 1.386(3) ?
    C23 H23 . 0.9500 ?
    C24 H24 . 0.9500 ?
loop_
    _geom_angle_atom_site_label_1
    _geom_angle_atom_site_label_2
    _geom_angle_atom_site_label_3
    _geom_angle_site_symmetry_1
    _geom_angle_site_symmetry_3
    _geom_angle
    _geom_angle_publ_flag
    N2 N1 C2 . . 108.86(15) ?
    N2 N1 C11 . . 123.02(14) ?
    C2 N1 C11 . . 128.02(16) ?
    C4 N2 N1 . . 108.59(15) ?
    C4 N2 H2N . . 128.3(15) ?
    N1 N2 H2N . . 118.5(15) ?
    N4 N3 C7 . . 108.51(13) ?
    N4 N3 C11 . . 122.81(14) ?
    C7 N3 C11 . . 128.57(15) ?
    C9 N4 N3 . . 109.11(15) ?
    C9 N4 H4N . . 127.2(16) ?
    N3 N4 H4N . . 120.3(16) ?
    C2 C1 H1A . . 109.5 ?
    C2 C1 H1B . . 109.5 ?
    H1A C1 H1B . . 109.5 ?
    C2 C1 H1C . . 109.5 ?
    H1A C1 H1C . . 109.5 ?
    H1B C1 H1C . . 109.5 ?
    N1 C2 C3 . . 106.69(17) ?
    N1 C2 C1 . . 122.91(18) ?
    C3 C2 C1 . . 130.39(18) ?
    C2 C3 C4 . . 107.81(17) ?
    C2 C3 H3 . . 126.1 ?
    C4 C3 H3 . . 126.1 ?
    N2 C4 C3 . . 108.01(18) ?
    N2 C4 C5 . . 121.34(18) ?
    C3 C4 C5 . . 130.62(19) ?
    C4 C5 H5A . . 109.5 ?
    C4 C5 H5B . . 109.5 ?
    H5A C5 H5B . . 109.5 ?
    C4 C5 H5C . . 109.5 ?
    H5A C5 H5C . . 109.5 ?
    H5B C5 H5C . . 109.5 ?
    C7 C6 H6A . . 109.5 ?
    C7 C6 H6B . . 109.5 ?
    H6A C6 H6B . . 109.5 ?
    C7 C6 H6C . . 109.5 ?
    H6A C6 H6C . . 109.5 ?
    H6B C6 H6C . . 109.5 ?
    N3 C7 C8 . . 106.94(15) ?
    N3 C7 C6 . . 123.36(15) ?
    C8 C7 C6 . . 129.70(16) ?
    C7 C8 C9 . . 107.71(15) ?
    C7 C8 H8 . . 126.1 ?
    C9 C8 H8 . . 126.1 ?
    N4 C9 C8 . . 107.67(16) ?
    N4 C9 C10 . . 121.66(17) ?
    C8 C9 C10 . . 130.65(16) ?
    C9 C10 H10A . . 109.5 ?
    C9 C10 H10B . . 109.5 ?
    H10A C10 H10B . . 109.5 ?
    C9 C10 H10C . . 109.5 ?
    H10A C10 H10C . . 109.5 ?
    H10B C10 H10C . . 109.5 ?
    C12 C11 N1 . . 122.68(15) y
    C12 C11 N3 . . 122.91(16) y
    N1 C11 N3 . . 114.39(15) y
    C11 C12 C19 . . 121.22(16) y
    C11 C12 C13 . . 120.77(17) y
    C19 C12 C13 . . 118.01(15) y
    C14 C13 C18 . . 118.93(17) ?
    C14 C13 C12 . . 120.49(16) ?
    C18 C13 C12 . . 120.51(17) ?
    C13 C14 C15 . . 120.08(17) ?
    C13 C14 H14 . . 120.0 ?
    C15 C14 H14 . . 120.0 ?
    C16 C15 C14 . . 120.4(2) ?
    C16 C15 H15 . . 119.8 ?
    C14 C15 H15 . . 119.8 ?
    C17 C16 C15 . . 119.70(18) ?
    C17 C16 H16 . . 120.2 ?
    C15 C16 H16 . . 120.2 ?
    C16 C17 C18 . . 120.59(18) ?
    C16 C17 H17 . . 119.7 ?
    C18 C17 H17 . . 119.7 ?
    C17 C18 C13 . . 120.30(19) ?
    C17 C18 H18 . . 119.8 ?
    C13 C18 H18 . . 119.8 ?
    C20 C19 C24 . . 118.77(18) ?
    C20 C19 C12 . . 119.83(17) ?
    C24 C19 C12 . . 121.25(18) ?
    C21 C20 C19 . . 120.49(19) ?
    C21 C20 H20 . . 119.8 ?
    C19 C20 H20 . . 119.8 ?
    C20 C21 C22 . . 120.3(2) ?
    C20 C21 H21 . . 119.9 ?
    C22 C21 H21 . . 119.9 ?
    C21 C22 C23 . . 119.9(2) ?
    C21 C22 H22 . . 120.1 ?
    C23 C22 H22 . . 120.1 ?
    C24 C23 C22 . . 119.9(2) ?
    C24 C23 H23 . . 120.1 ?
    C22 C23 H23 . . 120.1 ?
    C23 C24 C19 . . 120.7(2) ?
    C23 C24 H24 . . 119.7 ?
    C19 C24 H24 . . 119.7 ?
loop_
    _geom_torsion_atom_site_label_1
    _geom_torsion_atom_site_label_2
    _geom_torsion_atom_site_label_3
    _geom_torsion_atom_site_label_4
    _geom_torsion_site_symmetry_1
    _geom_torsion_site_symmetry_2
    _geom_torsion_site_symmetry_3
    _geom_torsion_site_symmetry_4
    _geom_torsion
    _geom_torsion_publ_flag
    C2 N1 N2 C4 . . . . 1.4(2) ?
    C11 N1 N2 C4 . . . . 177.87(16) ?
    C7 N3 N4 C9 . . . . 2.3(2) ?
    C11 N3 N4 C9 . . . . 178.86(16) ?
    N2 N1 C2 C3 . . . . -0.2(2) ?
    C11 N1 C2 C3 . . . . -176.49(17) ?
    N2 N1 C2 C1 . . . . -179.41(17) ?
    C11 N1 C2 C1 . . . . 4.3(3) ?
    N1 C2 C3 C4 . . . . -1.0(2) ?
    C1 C2 C3 C4 . . . . 178.15(19) ?
    N1 N2 C4 C3 . . . . -1.9(2) ?
    N1 N2 C4 C5 . . . . 176.2(2) ?
    C2 C3 C4 N2 . . . . 1.8(2) ?
    C2 C3 C4 C5 . . . . -176.1(2) ?
    N4 N3 C7 C8 . . . . -1.3(2) ?
    C11 N3 C7 C8 . . . . -177.52(17) ?
    N4 N3 C7 C6 . . . . 179.22(17) ?
    C11 N3 C7 C6 . . . . 3.0(3) ?
    N3 C7 C8 C9 . . . . -0.2(2) ?
    C6 C7 C8 C9 . . . . 179.26(19) ?
    N3 N4 C9 C8 . . . . -2.4(2) ?
    N3 N4 C9 C10 . . . . 175.92(17) ?
    C7 C8 C9 N4 . . . . 1.6(2) ?
    C7 C8 C9 C10 . . . . -176.5(2) ?
    N2 N1 C11 C12 . . . . 122.87(19) ?
    C2 N1 C11 C12 . . . . -61.3(3) ?
    N2 N1 C11 N3 . . . . -58.3(2) ?
    C2 N1 C11 N3 . . . . 117.47(19) ?
    N4 N3 C11 C12 . . . . 125.4(2) ?
    C7 N3 C11 C12 . . . . -58.9(3) ?
    N4 N3 C11 N1 . . . . -53.4(2) ?
    C7 N3 C11 N1 . . . . 122.34(19) ?
    N1 C11 C12 C19 . . . . 155.84(17) ?
    N3 C11 C12 C19 . . . . -22.9(3) ?
    N1 C11 C12 C13 . . . . -24.0(3) ?
    N3 C11 C12 C13 . . . . 157.34(16) ?
    C11 C12 C13 C14 . . . . -45.9(3) ?
    C19 C12 C13 C14 . . . . 134.32(19) ?
    C11 C12 C13 C18 . . . . 137.2(2) ?
    C19 C12 C13 C18 . . . . -42.6(2) ?
    C18 C13 C14 C15 . . . . 0.4(3) ?
    C12 C13 C14 C15 . . . . -176.61(18) ?
    C13 C14 C15 C16 . . . . -0.8(3) ?
    C14 C15 C16 C17 . . . . 0.2(3) ?
    C15 C16 C17 C18 . . . . 0.8(3) ?
    C16 C17 C18 C13 . . . . -1.3(3) ?
    C14 C13 C18 C17 . . . . 0.7(3) ?
    C12 C13 C18 C17 . . . . 177.66(18) ?
    C11 C12 C19 C20 . . . . -46.6(2) ?
    C13 C12 C19 C20 . . . . 133.23(17) ?
    C11 C12 C19 C24 . . . . 137.91(19) ?
    C13 C12 C19 C24 . . . . -42.3(2) ?
    C24 C19 C20 C21 . . . . -0.2(3) ?
    C12 C19 C20 C21 . . . . -175.81(16) ?
    C19 C20 C21 C22 . . . . -1.3(3) ?
    C20 C21 C22 C23 . . . . 1.2(3) ?
    C21 C22 C23 C24 . . . . 0.4(3) ?
    C22 C23 C24 C19 . . . . -1.9(3) ?
    C20 C19 C24 C23 . . . . 1.7(3) ?
    C12 C19 C24 C23 . . . . 177.30(16) ?
loop_
    _geom_hbond_atom_site_label_D
    _geom_hbond_atom_site_label_H
    _geom_hbond_atom_site_label_A
    _geom_hbond_site_symmetry_A
    _geom_hbond_distance_DH
    _geom_hbond_distance_HA
    _geom_hbond_distance_DA
    _geom_hbond_angle_DHA
    _geom_hbond_publ_flag
    N2 H2N Cl1 . 0.87(2) 2.02(2) 2.8853(18) 172(2) yes
    N4 H4N Cl2 . 0.78(2) 2.24(2) 3.0001(17) 165(2) yes
    C1 H1B Cl2 . 0.98 2.74 3.577(2) 144.1 yes
    C6 H6C Cl1 . 0.98 2.73 3.614(2) 150.4 yes
    C8 H8 Cl1 2_765 0.95 2.68 3.5352(19) 149.3 yes
    C10 H10A Cg4 1_655 0.98 2.91 3.871(2) 168.0 yes
    C10 H10B Cl2 2_766 0.98 2.69 3.577(2) 151.4 yes
    C14 H14 Cl1 . 0.95 2.99 3.944(2) 179.0 yes
    C18 H18 Cl2 2_666 0.95 3.05 3.553(2) 115.0 yes
    C23 H23 Cl1 2_665 0.95 2.74 3.602(2) 151.3 yes
_shelx_space_group_comment
;
The symmetry employed for this shelxl refinement is uniquely defined
by the following loop, which should always be used as a source of
symmetry information in preference to the above space-group names.
They are only intended as comments.
;
_shelx_estimated_absorpt_T_min     0.967
_shelx_estimated_absorpt_T_max     0.981
_shelx_hkl_file
;
  -9  -1 -12   37.29    7.76   0
  -8  -3  -7   30.53    4.82   0
  -8   0  -9    8.62    5.13   0
  -8   2 -12   30.32    7.82   0
  -7  -1  -6   54.38    4.99   0
  -7   2  -9    2.43    5.75   0
  -7   4 -13   22.39    8.46   0
  -6   0  -5   34.64    4.09   0
  -6   2  -7   83.76    7.06   0
  -6   4 -10   18.31    7.02   0
  -6   5 -12   37.25    8.35   0
  -5  -1  -3  222.82    6.05   0
  -5   5 -10   87.50    7.63   0
  -4   6 -10   59.99    7.73   0
  -3  -8   0  288.30    6.44   0
  -3   5  -7    6.32    4.63   0
  -3   7 -11    5.81    6.45   0
  -3   8 -14   79.77    9.93   0
  -2  -6   1   71.47    3.39   0
  -2   0  -1 2079.06   11.50   0
  -2   5  -6  218.71    8.44   0
  -1   4  -4  110.63    5.27   0
  -1   6  -7   -1.20    4.02   0
  -1   8 -11    6.68    5.65   0
   1   6  -6  215.29    7.05   0
   3   9 -12   96.14    7.94   0
   7   2  -2    1.05    2.06   0
   7   3  -3   31.33    2.25   0
  -9  -1 -11   -0.89    5.87   0
  -9   0 -12   23.81    6.89   0
  -8  -1  -8   59.47    6.22   0
  -8   1 -10   -2.35    5.86   0
  -7   4 -12    9.64    7.30   0
  -6  -4  -3  203.59    4.85   0
  -6   3  -8   -7.35    5.50   0
  -5  -3  -2  339.71    5.48   0
  -4  -3  -1  621.27    5.28   0
  -4   5  -8   39.20    5.47   0
  -4   7 -12   23.75    7.84   0
  -1  -3   1  145.89    3.05   0
  -1   9 -14    9.69    7.07   0
   0   7  -8  111.97    7.05   0
   0   8 -10  245.92   10.69   0
   0   9 -13   20.75    6.78   0
   1  -4   2    2.66    1.96   0
   1   9 -12   36.90    6.92   0
   2  -1   1 4263.53   18.91   0
   2   9 -12    5.04    4.95   0
   4  -1   1   17.68    2.77   0
  -8  -2  -7    2.72    3.71   0
  -8   2 -11    0.17    4.62   0
  -7  -2  -5   65.08    4.95   0
  -6  -1  -4   61.89    4.25   0
  -6   4  -9   53.77    7.71   0
  -6   5 -11    2.33    6.94   0
  -5   2  -5   -2.14    3.50   0
  -5   6 -11  211.77   12.05   0
  -4   2  -4   75.16    5.07   0
  -4   3  -5   65.50    5.35   0
  -3   6  -8   57.03    7.33   0
  -3   7 -10  200.80   10.99   0
  -3   8 -13   -0.85    4.87   0
  -2   7  -9   -2.76    5.51   0
  -1   5  -5   -3.83    3.01   0
  -1   9 -13   -5.08    5.79   0
   0  -2   1    5.56    1.65   0
   2   7  -7  166.79    6.76   0
   2   8  -9   26.66    4.64   0
   2  10 -15   62.00    7.90   0
   3  -1   1  525.42    7.86   0
   3   7  -7   21.85    3.80   0
   3   8  -9  167.69    7.29   0
  -9  -1 -10    2.53    5.45   0
  -9   0 -11    1.07    5.66   0
  -9   1 -12   30.68    7.70   0
  -8   0  -8   57.99    6.75   0
  -8   1  -9  103.75    8.52   0
  -8   2 -10    6.77    6.05   0
  -8   3 -12   23.53    7.33   0
  -7   0  -6   34.28    4.88   0
  -7   4 -11   94.72    8.35   0
  -6   6 -13   -0.61    6.01   0
  -5   1  -4  174.90    6.75   0
  -5   3  -6    7.51    3.64   0
  -5   4  -7  304.90   11.22   0
  -5   7 -13   -0.00    7.52   0
  -4   4  -6   28.48    4.38   0
  -4   6  -9  255.67   11.88   0
  -4   7 -11    1.18    6.81   0
  -3  -7   0   24.44    2.32   0
  -3  -4   0   31.34    1.03   0
  -3   2  -3   37.46    3.24   0
  -3   4  -5   37.05    4.61   0
  -3   8 -12    2.14    6.94   0
  -2   6  -7   33.41    5.49   0
  -2   9 -14   41.89    8.74   0
  -1   1  -1  364.60    4.99   0
  -1   8 -10    9.57    5.70   0
   0   9 -12   36.62    7.08   0
   1   3  -2 3281.10   14.77   0
   1   4  -3   94.79    3.64   0
   1   7  -7   30.34    4.70   0
   1   8  -9  169.98    8.40   0
   1  10 -15    2.81    7.18   0
   2   5  -4   10.77    2.38   0
   2   9 -11    2.22    4.63   0
   3   5  -4  122.86    3.60   0
   4   7  -7   11.59    3.07   0
   4   8  -9   43.80    4.48   0
  -9  -2  -9   23.39    5.29   0
  -8  -4  -6   -1.97    2.98   0
  -8  -1  -7   12.22    4.31   0
  -8   3 -11   47.64    8.25   0
  -7   5 -12   67.06    9.37   0
  -6  -3  -3   32.47    2.75   0
  -6   2  -6   77.57    6.51   0
  -6   3  -7    6.35    5.62   0
  -6   5 -10   11.93    6.39   0
  -6   6 -12   -1.91    7.21   0
  -5   6 -10   -0.77    6.24   0
  -5   7 -12    4.28    6.68   0
  -4   5  -7    2.03    5.02   0
  -4   8 -13    4.03    7.73   0
  -3   5  -6    9.48    4.42   0
  -2   9 -13   20.81    6.91   0
  -1   6  -6  201.64    7.86   0
  -1   9 -12    1.28    6.11   0
   0   8  -9   82.47    7.13   0
   1   9 -11  160.63    9.22   0
   1  10 -14    2.89    6.10   0
   2  10 -14    8.28    6.19   0
   6   1  -1   49.93    3.23   0
  -9  -1  -9    2.49    4.71   0
  -9   0 -10   16.58    6.09   0
  -9   1 -11    3.75    6.22   0
  -9   2 -12   16.66    6.99   0
  -7  -1  -5  513.70   11.23   0
  -7   4 -10   47.58    6.52   0
  -6   4  -8   -2.34    5.82   0
  -5   5  -8  179.71    9.81   0
  -4   7 -10    8.10    6.64   0
  -3  -6   0  515.21    6.39   0
  -3   1  -2  332.51    6.82   0
  -3   7  -9   -4.35    5.94   0
  -3   8 -11    8.41    6.76   0
  -2   3  -3 1047.65   13.13   0
  -2   4  -4    1.42    3.36   0
  -2   7  -8   80.50    7.42   0
   0   7  -7  538.18   12.42   0
   0   9 -11  100.31    8.29   0
   0  10 -14    1.67    6.41   0
  -8  -2  -6    6.39    3.86   0
  -8   0  -7   -1.51    4.40   0
  -8   1  -8   30.53    5.87   0
  -8   2  -9    7.54    5.81   0
  -8   3 -10   32.24    7.59   0
  -7  -5  -4    3.47    1.93   0
  -7  -4  -4    7.56    2.23   0
  -7   1  -6    3.40    4.45   0
  -7   5 -11   -0.54    6.99   0
  -6   5  -9   15.47    6.70   0
  -6   6 -11   46.18    8.07   0
  -5  -2  -2  341.14    6.13   0
  -5   6  -9   13.40    6.03   0
  -5   7 -11   37.23    8.32   0
  -4  -7  -1  286.68    4.75   0
  -4   0  -2  772.05   10.04   0
  -4   6  -8   20.59    5.88   0
  -4   8 -12   93.90    9.90   0
  -3   6  -7  718.81   15.94   0
  -2   5  -5  126.01    6.37   0
  -2   9 -12   -3.12    6.36   0
  -1   8  -9   93.07    7.84   0
  -1  10 -14    4.85    6.41   0
   0   4  -3  338.90    6.98   0
   1  10 -13   11.68    5.92   0
   2   6  -5  128.41    5.00   0
   2  10 -13   42.46    6.80   0
   4   5  -4  111.68    2.73   0
  -9  -2  -8    1.55    3.98   0
  -9   0  -9   22.52    5.95   0
  -9   1 -10    6.04    5.44   0
  -9   2 -11   -2.58    6.49   0
  -7  -3  -4   49.36    3.73   0
  -7   4  -9    4.71    6.57   0
  -5  -7  -2   27.04    1.58   0
  -5   3  -5  176.65    7.97   0
  -5   4  -6   -4.84    4.53   0
  -4   4  -5   47.86    5.05   0
  -3  -5   0   39.90    1.73   0
  -3   8 -10   -2.29    5.58   0
  -2   2  -2 2282.97   16.58   0
  -2   6  -6    5.08    4.40   0
  -1  -6   1  607.71    9.30   0
  -1  -5   1    0.85    2.06   0
  -1   9 -11   75.98    7.14   0
   0   3  -2 2680.61   15.72   0
   0   5  -4    6.81    2.86   0
   0  10 -13   59.23    7.91   0
   1  -2   1 1037.64    9.44   0
   1   6  -5    0.00    2.46   0
   1   8  -8   30.98    4.65   0
   1   9 -10   -2.30    4.56   0
   2   8  -8   82.76    5.72   0
   2   9 -10    9.44    4.63   0
   3  -2   1  204.08    5.84   0
   3   6  -5  401.24    7.19   0
   3   8  -8   19.42    4.07   0
   3   9 -10    9.43    4.70   0
   5   7  -7   92.33    3.90   0
   6   2  -2   85.06    3.36   0
  -9  -1  -8   -1.55    4.10   0
  -8  -1  -6    4.29    3.70   0
  -8   2  -8   83.74    8.07   0
  -8   3  -9  105.38    9.05   0
  -7   0  -5   50.31    4.98   0
  -7   5 -10   11.62    7.30   0
  -7   6 -12    0.59    7.49   0
  -6   3  -6   31.45    5.72   0
  -6   4  -7  152.85    9.34   0
  -6   6 -10    6.09    6.60   0
  -6   7 -12    0.34    7.07   0
  -5   2  -4  180.06    7.13   0
  -4   3  -4   14.23    3.02   0
  -4   5  -6  182.41    8.73   0
  -4   7  -9  216.57   11.36   0
  -3   7  -8    0.69    5.68   0
  -2   9 -11   21.16    6.97   0
  -1  10 -13    7.30    6.62   0
   0   8  -8   55.77    5.89   0
   0   9 -10   14.51    5.71   0
   1  10 -12   -4.72    5.36   0
   2  -2   1  130.70    4.53   0
   2  10 -12   14.50    5.99   0
   6   6  -6    1.30    1.00   0
 -10   0 -11   -2.95    6.50   0
  -9   1  -9   12.73    5.99   0
  -9   2 -10    2.23    6.12   0
  -9   3 -11    8.22    7.08   0
  -8   1  -7   -0.28    4.83   0
  -7   4  -8   -2.12    5.35   0
  -7   6 -11   62.07    8.74   0
  -6   5  -8  274.78   12.22   0
  -5   6  -8    5.84    6.03   0
  -5   8 -12   32.07    7.76   0
  -4  -2  -1   26.35    1.80   0
  -4   6  -7  235.56   10.69   0
  -3   5  -5   19.10    4.58   0
  -2   7  -7   11.03    5.08   0
  -1   4  -3   -0.88    2.77   0
  -1   5  -4    0.23    2.87   0
  -1   9 -10   45.19    7.11   0
   0  -3   1 1581.41   11.46   0
   0  10 -12    7.94    6.08   0
   1   2  -1  764.27    4.95   0
   1   7  -6   58.76    5.03   0
   2   7  -6  239.21    7.29   0
   4   8  -8   23.32    3.63   0
  -9  -2  -7   64.94    5.98   0
  -9   0  -8    9.11    5.17   0
  -8   0  -6   55.67    5.66   0
  -8   5 -11   13.07    7.95   0
  -7   5  -9   95.87    9.30   0
  -6  -1  -3  151.97    5.35   0
  -6   7 -11   70.14    8.03   0
  -4   9 -12   54.32    8.79   0
  -3   3  -3    9.17    2.62   0
  -3   6  -6  100.22    7.02   0
  -3   8  -9    0.29    5.86   0
  -2  10 -13   11.65    6.88   0
  -1   6  -5  291.46    8.75   0
  -1   8  -8  261.51    9.84   0
  -1  10 -12   24.65    7.08   0
   0   7  -6   63.88    4.97   0
   3   7  -6    3.72    2.71   0
   4   6  -5   62.88    2.90   0
 -10   0 -10    6.57    5.93   0
 -10   1 -11    5.44    6.59   0
  -9   2  -9    5.79    6.04   0
  -9   3 -10   10.52    6.74   0
  -8  -4  -5   35.01    3.44   0
  -8  -3  -5   13.71    3.12   0
  -8   2  -7    4.39    5.17   0
  -8   3  -8    1.99    6.06   0
  -7  -1  -4  309.24    8.33   0
  -7   1  -5   79.04    6.01   0
  -7   6 -10   15.96    7.07   0
  -5   7  -9    7.00    6.55   0
  -5   8 -11    0.98    4.96   0
  -4   7  -8   42.62    7.30   0
  -3   0  -1   81.66    3.22   0
  -2  -7   0    4.77    2.62   0
  -2   9 -10    1.84    6.13   0
  -2  10 -12  145.49   10.38   0
  -1   3  -2   48.17    3.42   0
   0  -4   1  794.64    9.44   0
   0   9  -9  113.37    7.80   0
   1  -3   1 2329.18   15.92   0
   1   9  -9   14.84    4.79   0
   1  10 -11    4.64    5.07   0
   1  11 -14   22.86    7.43   0
   2  -3   1 1292.51   13.34   0
   2   9  -9  115.48    6.98   0
   2  10 -11    2.71    5.08   0
   3   0   0 4194.27   18.03   0
   6   3  -3   21.54    1.88   0
  -9  -1  -7   24.04    4.74   0
  -9   1  -8   41.37    6.68   0
  -8   5 -10   93.60    9.66   0
  -6   3  -5    6.26    4.66   0
  -6   5  -7   28.75    6.68   0
  -6   7 -10    1.88    6.42   0
  -5   5  -6   38.65    6.01   0
  -4   1  -2   14.68    3.09   0
  -4   9 -11    9.55    6.65   0
  -3  -8  -1   -1.82    2.36   0
  -3   2  -2   47.00    3.80   0
  -3   7  -7   90.73    6.76   0
  -2   1  -1 4184.14   18.83   0
  -2   5  -4  264.22    8.22   0
  -2   6  -5    7.71    3.99   0
  -1   9  -9   47.92    6.74   0
  -1  10 -11   68.79    8.31   0
   0  10 -11   78.17    7.50   0
   1  -4   1 1064.43   12.17   0
   1   8  -7   36.90    4.55   0
   2   8  -7   32.80    4.51   0
   3   9  -9   31.27    4.40   0
   7   2  -3  557.17    8.68   0
 -10   0  -9    6.28    5.98   0
 -10   1 -10    8.44    5.70   0
  -9   0  -7   12.12    4.74   0
  -9   3  -9   41.15    7.13   0
  -8  -1  -5    4.38    3.48   0
  -8   1  -6   67.19    6.35   0
  -7   4  -7   45.04    5.84   0
  -7   5  -8    3.12    6.30   0
  -7   7 -11   59.02    9.89   0
  -6   0  -3   74.63    4.42   0
  -6   6  -8   52.60    7.94   0
  -5   3  -4    7.77    2.79   0
  -5   8 -10   15.05    6.80   0
  -4  -6  -1   12.49    1.49   0
  -4   4  -4  196.15    7.98   0
  -4   5  -5    5.81    3.60   0
  -4   6  -6   99.36    7.50   0
  -4   8  -9    2.59    5.75   0
  -3   8  -8   10.94    5.65   0
  -3  10 -12    6.01    7.00   0
  -2   4  -3  185.84    6.16   0
   0   2  -1    8.34    1.80   0
   0   8  -7   87.13    6.26   0
   0  11 -13    6.66    6.06   0
   1  11 -13    8.73    6.17   0
   4  -1   0  120.71    4.54   0
 -10   2 -10   62.43    8.30   0
  -9   4 -10   54.94    8.18   0
  -8   3  -7    5.79    5.81   0
  -8   5  -9   53.29    7.88   0
  -7   6  -9   50.30    8.01   0
  -6   7  -9   26.94    7.43   0
  -6   8 -11   55.91    8.16   0
  -5   2  -3    6.98    3.28   0
  -5   7  -8   19.19    6.26   0
  -4   3  -3  175.64    6.87   0
  -4   7  -7   96.82    8.32   0
  -2   7  -6  294.89    9.92   0
  -2   9  -9  214.75   10.94   0
  -2  10 -11    8.64    6.47   0
  -1   8  -7    4.42    4.51   0
  -1  11 -13   38.57    8.13   0
   1  10 -10   55.25    6.57   0
   2   0   0   80.66    2.47   0
   3   8  -7    9.34    3.13   0
   4   7  -6  116.97    4.17   0
   6   4  -4   15.83    1.50   0
 -10  -1  -8   -4.29    4.61   0
 -10   1  -9    5.09    5.46   0
  -9  -2  -6   18.43    4.33   0
  -9   1  -7   44.01    6.53   0
  -8   0  -5   24.15    4.51   0
  -8   2  -6   86.08    7.41   0
  -8   6 -10   10.25    7.71   0
  -7   7 -10   -7.09    6.76   0
  -5   8  -9    7.99    6.85   0
  -5   9 -11   -5.62    7.32   0
  -3   5  -4    9.81    3.82   0
  -3   6  -5   36.46    5.22   0
  -3  10 -11   10.94    6.82   0
  -2  -6   0  770.96    9.34   0
  -2   3  -2  900.73   11.65   0
  -1  10 -10    2.96    5.67   0
   0   9  -8   -1.91    4.49   0
   0  10 -10    4.74    4.88   0
   0  11 -12    4.31    5.17   0
   1   9  -8   23.97    4.86   0
   1  11 -12   57.09    7.71   0
   2  10 -10   75.49    6.47   0
 -10   0  -8    2.42    5.36   0
 -10   3 -10    7.74    6.88   0
  -9   3  -8   92.31    8.68   0
  -9   4  -9   21.98    7.16   0
  -9   5 -10    2.17    6.73   0
  -7   1  -4    8.04    3.88   0
  -7   4  -6   68.29    7.55   0
  -7   5  -7    0.76    6.00   0
  -7   6  -8   27.06    7.04   0
  -6   4  -5    1.11    4.82   0
  -6   5  -6   54.73    6.87   0
  -6   6  -7  107.83    9.04   0
  -6   8 -10   38.99    6.63   0
  -5   5  -5   23.18    5.41   0
  -5   6  -6   58.86    7.24   0
  -4   8  -8   50.15    7.25   0
  -3   4  -3    0.12    3.30   0
  -3   7  -6  562.21   14.38   0
  -2  10 -10   34.94    6.69   0
  -1   9  -8    2.86    5.15   0
  -1  11 -12    4.86    6.15   0
   0   5  -3  377.25    7.83   0
   1   6  -4  216.75    6.17   0
   1   7  -5    2.37    3.27   0
   2   9  -8   33.78    4.67   0
   5   0  -1   78.57    3.70   0
   5   2  -2   16.33    1.68   0
   7   3  -4   78.70    3.45   0
 -10   2  -9   38.54    6.67   0
  -9   0  -6  166.70    8.19   0
  -9   2  -7    0.12    5.54   0
  -8   1  -5    3.25    4.35   0
  -8   5  -8   -2.18    6.28   0
  -7   3  -5   96.61    7.57   0
  -7   7  -9   46.66    8.03   0
  -6  -3  -2  206.24    4.59   0
  -6   3  -4   81.38    6.32   0
  -6   7  -8  110.17    9.62   0
  -5   4  -4    4.17    3.82   0
  -5   7  -7   54.78    7.62   0
  -5   9 -10   21.76    7.63   0
  -4   2  -2  107.03    5.17   0
  -4   9  -9   44.68    7.43   0
  -3   8  -7   15.98    6.03   0
  -2   9  -8   18.25    6.20   0
  -2  11 -12   23.11    7.42   0
  -1   2  -1 1041.75    9.35   0
  -1   5  -3  530.30    9.99   0
  -1   6  -4  113.47    5.78   0
   0   7  -5  350.46    9.22   0
   1   0   0   31.15    1.16   0
   2   6  -4 1141.43   12.06   0
   3  -1   0   63.41    3.31   0
 -11   1 -10    1.73    6.87   0
 -10   1  -8    3.79    5.17   0
  -8  -3  -4   -1.42    2.23   0
  -8   3  -6   13.77    6.11   0
  -8   6  -9   56.15    7.17   0
  -7  -4  -3   67.09    2.94   0
  -7  -1  -3   56.99    4.24   0
  -6  -4  -2    0.20    1.25   0
  -6  -2  -2   -0.23    1.76   0
  -6   8  -9   18.45    7.60   0
  -5   1  -2   44.39    3.83   0
  -5   8  -8   10.11    6.65   0
  -4   5  -4  209.56    8.62   0
  -4   6  -5  129.97    7.31   0
  -4   7  -6   88.83    7.89   0
  -3  -7  -1  121.60    4.17   0
  -3   1  -1  514.11    7.82   0
  -3   3  -2   85.80    4.92   0
  -2  -5   0   52.47    2.62   0
  -2   6  -4   36.70    4.37   0
  -1  -6   0   12.12    2.70   0
  -1   8  -6    9.33    4.57   0
  -1  10  -9   -3.01    4.80   0
  -1  11 -11    7.60    5.49   0
   0   8  -6  175.68    7.63   0
   0  10  -9   26.53    5.85   0
   0  11 -11   19.96    6.03   0
   1  10  -9  176.73    8.62   0
   1  11 -11    2.93    5.12   0
   2   5  -3   15.59    2.11   0
   2   7  -5   17.38    2.84   0
   3   9  -8   67.40    4.76   0
   4   8  -7    8.15    2.57   0
   6   5  -5  157.35    2.34   0
 -10  -1  -7    4.43    4.14   0
 -10   2  -8    4.10    5.26   0
 -10   3  -9    5.99    5.78   0
  -9   1  -6   10.33    5.08   0
  -9   3  -7  257.57   11.79   0
  -9   4  -8   -4.74    5.82   0
  -8  -1  -4   69.87    4.85   0
  -8   2  -5   70.45    6.73   0
  -7   6  -7   76.82    8.06   0
  -5   3  -3  405.10   10.00   0
  -4   0  -1   16.64    2.45   0
  -4   4  -3   88.08    5.65   0
  -4   8  -7    4.32    6.04   0
  -2   5  -3   27.16    3.88   0
  -2  10  -9   13.22    5.91   0
  -2  11 -11   15.99    6.76   0
   0   4  -2  364.39    6.74   0
   1   4  -2  239.55    4.93   0
   2   8  -6  373.60    9.13   0
   2  10  -9   -7.64    4.48   0
   7   4  -5   25.28    2.25   0
 -10   0  -7   24.50    5.52   0
  -8  -4  -4  103.54    4.17   0
  -8   0  -4   76.89    5.69   0
  -8   5  -7   26.53    7.05   0
  -8   6  -8   68.18    8.75   0
  -7   0  -3   10.64    3.10   0
  -7   5  -6   19.74    4.96   0
  -7   7  -8  110.23   10.08   0
  -6  -1  -2  255.42    6.31   0
  -6   5  -5  125.81    8.33   0
  -6   6  -6  281.00   11.23   0
  -6   9 -10    9.35    6.25   0
  -5   6  -5  176.97    9.24   0
  -5   9  -9  121.30    9.01   0
  -4   9  -8    2.61    5.83   0
  -3   6  -4   21.93    4.65   0
  -3  11 -11   -1.24    6.25   0
  -2  -1   0    2.64    0.96   0
  -1   4  -2    6.65    2.77   0
  -1   9  -7   43.81    6.21   0
   0   9  -7    7.40    4.37   0
   1   9  -7  124.70    6.82   0
   3  -2   0  118.59    4.31   0
 -11   1  -9   47.89    7.57   0
 -10   1  -7    3.25    4.96   0
 -10   3  -8   22.81    6.84   0
 -10   4  -9    8.68    6.62   0
  -9  -1  -5    1.84    3.36   0
  -9   2  -6   64.51    6.76   0
  -8   7  -9   -5.08    6.36   0
  -7   8  -9   57.40    9.13   0
  -6   4  -4   58.09    6.30   0
  -6   8  -8    6.81    6.31   0
  -5   5  -4  719.93   15.31   0
  -5   7  -6   80.50    6.80   0
  -5   8  -7  221.63   11.52   0
  -5  10 -10   25.55    7.31   0
  -3   5  -3   50.66    4.82   0
  -3   8  -6  464.29   13.78   0
  -3  10  -9   -2.97    5.67   0
  -2   9  -7   75.97    7.30   0
  -1  11 -10    1.12    5.64   0
   0  11 -10    7.57    5.30   0
   2  -1   0  251.15    4.84   0
   3   6  -4    5.34    1.74   0
   3   7  -5 1182.28   12.34   0
 -11   2  -9   12.47    6.97   0
 -10   2  -7    2.50    5.01   0
  -9   0  -5  140.92    7.38   0
  -9   4  -7   28.61    5.85   0
  -8   1  -4  284.96    9.55   0
  -8   3  -5  137.24    8.60   0
  -7   1  -3  155.34    6.70   0
  -7   3  -4   25.37    5.41   0
  -6   0  -2    7.53    2.45   0
  -6   9  -9   38.37    8.71   0
  -5   2  -2 1085.51   14.89   0
  -5   9  -8    8.26    6.41   0
  -4   3  -2  150.70    6.32   0
  -4   7  -5  254.12   10.56   0
  -2  -4   0   17.30    1.54   0
  -2   4  -2 1030.32   13.21   0
  -2  11 -10    4.16    6.28   0
  -1  -5   0  127.50    4.20   0
  -1  10  -8  129.29    8.61   0
   0  10  -8   67.29    6.59   0
   0  12 -12   14.39    6.74   0
   1  11 -10   44.05    6.52   0
   2   9  -7   67.69    5.05   0
   3   8  -6  105.37    4.79   0
   5   6  -5   21.51    1.20   0
   6   2  -3  107.28    3.90   0
 -10  -1  -6   25.44    4.79   0
 -10   4  -8   -4.39    5.83   0
  -9   1  -5   52.29    5.92   0
  -9   3  -6   13.97    5.61   0
  -8   5  -6   80.13    8.35   0
  -8   6  -7   -9.65    6.14   0
  -8   7  -8   72.38    9.11   0
  -7  -5  -3    6.03    1.22   0
  -7   5  -5   24.65    6.38   0
  -7   6  -6    7.55    6.32   0
  -7   7  -7   13.54    7.08   0
  -6   3  -3   31.94    4.84   0
  -6   7  -6   23.00    6.57   0
  -5  -6  -2   25.74    1.54   0
  -5  -3  -1   11.79    1.27   0
  -5  -2  -1   -0.43    1.39   0
  -5   4  -3  204.87    7.89   0
  -4  -5  -1  175.98    2.69   0
  -4   1  -1   20.38    3.02   0
  -4   6  -4   52.02    5.17   0
  -4   8  -6  181.91   10.00   0
  -3  11 -10   -1.28    6.49   0
  -2  10  -8   57.53    7.07   0
   1  10  -8    4.83    4.17   0
   2  -3   0 3849.98   22.42   0
   2  -2   0 1850.60   13.95   0
   5   7  -6    7.88    1.54   0
 -11   1  -8    4.75    5.65   0
 -10   0  -6   -0.25    3.99   0
 -10   3  -7   13.27    6.21   0
  -8   2  -4   56.10    6.02   0
  -7   8  -8    7.08    5.50   0
  -6   5  -4  111.25    7.97   0
  -6   8  -7   58.92    7.76   0
  -5  10  -9   -2.15    6.67   0
  -4  -7  -2   27.59    2.46   0
  -4   5  -3   13.97    4.37   0
  -4   9  -7    7.77    5.92   0
  -3  -6  -1   20.27    2.13   0
  -3   2  -1  199.27    5.51   0
  -3   4  -2  231.57    7.07   0
  -2   7  -4   32.64    4.86   0
  -1   6  -3  172.26    6.53   0
  -1   8  -5   42.51    5.18   0
  -1  11  -9   15.20    6.34   0
  -1  12 -11   62.10    8.17   0
   0   7  -4    3.19    2.85   0
   0   8  -5    5.04    3.16   0
   0  12 -11    6.84    6.47   0
   1  -4   0   39.36    3.35   0
   2  10  -8   -0.24    3.98   0
   3   5  -3    2.26    1.26   0
   5   1  -2  317.08    6.12   0
   7   2  -4   28.42    2.82   0
 -11   2  -8   16.19    6.67   0
 -10   1  -6    3.76    4.76   0
 -10   5  -8    2.45    6.44   0
  -9   2  -5  263.26   10.49   0
  -9   4  -6   -3.14    5.77   0
  -7   4  -4  356.88   11.42   0
  -6   9  -8   -2.99    6.23   0
  -5   3  -2    4.51    3.31   0
  -5   6  -4   19.53    5.77   0
  -5   7  -5  137.22    8.16   0
  -3   8  -5   39.40    5.99   0
  -2   6  -3  103.31    5.72   0
  -2  11  -9    6.05    6.11   0
  -1   3  -1 2347.13   15.92   0
  -1   9  -6    5.04    4.84   0
   0  -4   0 1072.76   10.87   0
   0   9  -6    1.34    4.15   0
   0  11  -9    0.16    4.93   0
   1   7  -4   36.77    3.39   0
   1   8  -5   62.73    4.56   0
   1  11  -9   37.94    6.35   0
   3   9  -7    1.15    2.53   0
   4  -1  -1  595.24    9.02   0
 -11   3  -8   -3.31    6.13   0
 -10   4  -7   26.77    7.27   0
  -9   3  -5   48.66    6.61   0
  -8  -2  -3   99.62    4.65   0
  -8  -1  -3    4.66    2.78   0
  -8   3  -4   24.25    5.93   0
  -8   7  -7    2.58    6.76   0
  -8   8  -8  107.64   10.42   0
  -7   7  -6   -1.77    6.27   0
  -7   8  -7   -2.34    6.21   0
  -6   2  -2  125.42    6.14   0
  -6   4  -3    1.79    4.50   0
  -5   5  -3  204.64    8.73   0
  -5   9  -7   55.68    6.78   0
  -4   4  -2  199.17    7.44   0
  -3   6  -3 1047.20   16.78   0
  -3   7  -4    2.48    3.56   0
  -3  11  -9    3.13    5.73   0
  -2   3  -1 1292.13   13.34   0
  -2  10  -7    3.94    5.22   0
  -1  10  -7   49.99    6.41   0
   0   3  -1 1557.40   11.29   0
   0  10  -7    0.33    4.44   0
   1  -3   0 2760.78   17.09   0
   1  -1   0   29.46    1.91   0
   1   6  -3  115.60    4.46   0
   1   9  -6    5.17    3.71   0
   3   1  -1  322.11    4.14   0
 -11   1  -7    1.38    5.01   0
 -10   3  -6    6.85    5.32   0
  -9  -1  -4   82.75    5.23   0
  -9   0  -4   12.08    3.87   0
  -9   6  -7    6.39    5.07   0
  -8   0  -3    3.46    3.07   0
  -8   5  -5   -3.46    5.61   0
  -7  -2  -2   50.84    3.30   0
  -7  -1  -2    0.47    2.52   0
  -7   3  -3    4.94    4.45   0
  -7   6  -5   73.58    6.82   0
  -7   9  -8    9.08    7.64   0
  -6   7  -5    9.28    6.01   0
  -6   8  -6   18.18    6.90   0
  -5  10  -8   10.52    6.30   0
  -4   2  -1    5.45    3.02   0
  -4   7  -4   -0.27    5.16   0
  -4   8  -5   -1.29    5.43   0
  -4   9  -6    5.07    5.87   0
  -4  11  -9   45.55    7.89   0
  -3  10  -7   69.25    8.01   0
  -2   5  -2    6.72    3.28   0
  -2  12 -10   12.77    6.64   0
  -1  12 -10   -3.92    5.27   0
   0   5  -2  284.98    6.63   0
   0  12 -10    5.90    6.12   0
   1  -2   0   14.67    2.37   0
   2   8  -5   11.67    3.27   0
   5   0  -2  686.96    9.75   0
   5   3  -3  433.94    5.10   0
   6   1  -3   47.24    3.33   0
   6   6  -6    1.12    0.93   0
 -11   2  -7    9.69    6.13   0
 -10  -1  -5   52.27    5.38   0
 -10   0  -5    3.99    3.86   0
 -10   5  -7   30.23    7.61   0
  -9   1  -4   19.90    4.75   0
  -9   4  -5    0.90    5.42   0
  -8  -3  -3   46.32    3.13   0
  -8   1  -3  151.97    7.14   0
  -7   0  -2    5.92    2.70   0
  -7   5  -4   18.99    4.69   0
  -6   6  -4  365.29   12.47   0
  -6   9  -7   44.50    6.70   0
  -5   1  -1    2.38    2.65   0
  -4   6  -3   64.59    5.97   0
  -3   3  -1  885.90   12.27   0
  -3   5  -2  404.04    9.97   0
  -2  -6  -1   -2.63    1.78   0
  -2  11  -8   26.33    6.65   0
  -1  11  -8    0.75    5.31   0
   0  -3   0   35.46    2.43   0
   1  10  -7   13.29    4.38   0
   2   7  -4   94.82    4.22   0
   2   9  -6   -0.91    3.25   0
 -11   3  -7    7.02    5.90   0
 -10   1  -5    0.01    4.31   0
 -10   4  -6   23.95    6.80   0
  -9   2  -4  118.74    7.87   0
  -9   7  -7    1.13    7.30   0
  -8   2  -3    1.66    4.25   0
  -8   7  -6   23.14    7.28   0
  -7   1  -2   60.69    4.54   0
  -7   4  -3   -2.89    4.60   0
  -6   3  -2   12.30    4.25   0
  -6   5  -3   -0.34    4.67   0
  -6  10  -8   18.74    6.33   0
  -5   7  -4   57.57    7.04   0
  -5   8  -5    4.09    4.44   0
  -5   9  -6   17.51    6.71   0
  -3  -1   0  363.80    4.40   0
  -3  11  -8   66.98    7.86   0
  -1  -3   0 3401.86   13.75   0
   0  11  -8    2.86    4.34   0
   4   7  -5    9.30    1.80   0
   4   8  -6  339.99    6.48   0
   7   3  -5   10.54    2.45   0
 -11   0  -6   -0.70    4.12   0
 -11   1  -6   38.41    6.26   0
 -11   4  -7   20.94    6.57   0
 -10   2  -5   17.98    5.57   0
  -9   6  -6    6.81    6.22   0
  -8   6  -5   24.67    6.57   0
  -7  -3  -2    0.12    1.56   0
  -7   6  -4    9.19    5.60   0
  -7   7  -5   -2.57    5.47   0
  -7   8  -6   -0.16    4.72   0
  -7   9  -7   -8.82    6.76   0
  -5   2  -1  316.89    8.18   0
  -5   6  -3   11.89    5.11   0
  -5  10  -7   -3.47    5.87   0
  -4   3  -1  940.47   13.60   0
  -4   5  -2  170.55    7.61   0
  -4  11  -8   -0.27    6.01   0
  -3   8  -4   -0.85    5.08   0
  -2   7  -3    7.77    4.04   0
  -2  10  -6   19.35    5.61   0
  -2  12  -9   10.23    6.07   0
  -1   8  -4    7.68    3.90   0
  -1  12  -9    5.59    5.45   0
   1   3  -1  146.35    3.01   0
   2   6  -3   65.25    3.31   0
   2  10  -7    9.64    4.16   0
   4   2  -2 1050.56    7.62   0
   6   3  -4   67.61    2.92   0
 -11   2  -6    3.07    5.24   0
 -10   3  -5    1.02    5.51   0
 -10   5  -6    5.50    6.48   0
  -9   3  -4   19.79    4.51   0
  -8   3  -3   22.42    5.54   0
  -8   5  -4   24.87    6.45   0
  -6   0  -1  312.88    7.29   0
  -6   7  -4  118.77    8.79   0
  -6   8  -5   42.23    6.07   0
  -6   9  -6   32.83    7.29   0
  -4   8  -4   -2.89    5.34   0
  -4   9  -5   26.67    6.52   0
  -3   0   0 4168.58   17.85   0
  -3   7  -3   -2.42    4.29   0
  -3  10  -6   12.53    6.24   0
  -3  12  -9   42.01    7.50   0
  -2   4  -1    3.44    3.04   0
  -1  10  -6  195.40    9.12   0
   0  -2   0  842.31    6.78   0
   0   8  -4   -5.17    3.15   0
   0   9  -5   96.39    6.15   0
   0  12  -9   -0.85    5.07   0
   3  -2  -1   74.25    4.02   0
   3   0  -1   16.16    1.97   0
 -11   3  -6   19.25    6.31   0
  -9   4  -4   38.62    6.81   0
  -9   7  -6   31.63    8.22   0
  -8   7  -5   43.43    7.39   0
  -8   8  -6   -0.79    6.82   0
  -7   5  -3  250.45   10.85   0
  -6  -2  -1   24.02    2.19   0
  -6   6  -3   45.72    6.70   0
  -5   5  -2    4.79    4.26   0
  -4   7  -3  218.76    9.43   0
  -3   4  -1    2.61    3.27   0
  -3  11  -7   41.87    7.39   0
  -2   1   0  244.46    4.85   0
  -2   6  -2    4.90    3.20   0
  -2  11  -7    0.32    5.38   0
  -1   1   0   27.02    2.00   0
  -1   4  -1 1041.08   11.81   0
  -1  11  -7   14.81    5.49   0
   0   7  -3    2.14    2.69   0
   1   9  -5  373.57    9.96   0
   3  -1  -1   78.95    3.18   0
   3   8  -5   79.50    4.08   0
 -12   2  -7   -2.31    6.15   0
 -11   4  -6   -0.63    5.46   0
 -10   0  -4   -0.04    3.55   0
 -10   1  -4   60.53    5.91   0
 -10   4  -5   83.23    7.28   0
 -10   6  -6    1.92    7.00   0
  -9  -1  -3   91.80    5.10   0
  -9   0  -3    2.44    3.38   0
  -9   1  -3    0.84    3.87   0
  -9   6  -5    0.47    6.20   0
  -8  -4  -3   19.27    1.98   0
  -8   6  -4    2.65    5.61   0
  -7   3  -2   31.72    4.35   0
  -7   7  -4   96.34    8.38   0
  -7   8  -5   33.67    7.49   0
  -7   9  -6   12.22    7.25   0
  -5   8  -4   17.91    5.93   0
  -5   9  -5   -2.20    4.19   0
  -5  10  -6   23.92    7.00   0
  -4  11  -7   17.96    6.49   0
  -3  -5  -1   18.96    1.65   0
  -3   1   0   56.21    3.22   0
  -3   6  -2   36.24    4.55   0
  -2  12  -8   15.00    5.74   0
  -1   6  -2  498.55   10.09   0
  -1  13 -10   80.92    8.85   0
   0   4  -1  782.87    9.24   0
   0  11  -7  117.58    7.67   0
   1   8  -4   35.48    3.71   0
   1  10  -6   10.33    4.58   0
   3   9  -6    5.80    2.76   0
   4   6  -4    0.82    1.09   0
 -11   0  -5   -2.17    4.00   0
 -11   1  -5   -2.83    4.80   0
 -10  -1  -4   14.25    3.71   0
 -10   2  -4   48.75    6.41   0
 -10   5  -5   28.54    7.13   0
  -9  -2  -3   28.32    3.41   0
  -9   2  -3   16.88    5.08   0
  -8  -1  -2  394.92    8.75   0
  -8   1  -2  308.12    9.30   0
  -6   2  -1  201.60    7.24   0
  -6   5  -2   68.93    6.50   0
  -6   9  -5    4.85    6.60   0
  -6  10  -6   12.15    6.53   0
  -4   0   0  128.77    4.07   0
  -4   4  -1   -2.33    2.16   0
  -4   6  -2    3.97    4.32   0
  -3  12  -8   26.80    6.79   0
  -1  -5  -1   93.13    3.91   0
  -1  12  -8   -2.88    4.92   0
   1   7  -3  198.14    6.06   0
   2  -3  -1  688.60    9.94   0
   3   7  -4    4.29    1.98   0
   3  10  -7   -0.44    3.11   0
   5   2  -3   52.05    2.64   0
   6   2  -4  117.78    4.32   0
   7   4  -6   22.64    2.67   0
 -11   2  -5   36.19    6.14   0
 -10   3  -4   22.58    6.21   0
  -9   7  -5    8.87    6.80   0
  -8   2  -2   59.14    5.71   0
  -8   5  -3  154.21    9.36   0
  -8   8  -5  109.52    9.89   0
  -7   4  -2   79.81    6.07   0
  -7   6  -3   89.32    7.87   0
  -6   7  -3   -5.88    4.95   0
  -6   8  -4   51.12    6.23   0
  -5   4  -1   82.66    5.54   0
  -5   6  -2  305.29   10.70   0
  -4  -6  -2   -1.21    1.53   0
  -4   1   0  115.55    4.55   0
  -4   9  -4  137.86    8.86   0
  -3   8  -3   -4.77    4.43   0
  -2  -5  -1   67.92    3.02   0
  -2   2   0 1852.23   14.01   0
  -2   9  -4   45.00    6.11   0
  -2  10  -5    7.53    5.26   0
  -1   9  -4   43.90    5.36   0
  -1  10  -5    2.74    4.42   0
   0  12  -8    3.08    4.82   0
   1  -4  -1    1.53    2.54   0
   1  11  -7   37.71    5.32   0
 -12   2  -6    3.53    6.26   0
 -11   3  -5   15.38    5.51   0
 -10   4  -4   79.15    7.99   0
 -10   6  -5    5.53    7.14   0
  -9   6  -4   73.86    8.14   0
  -8  -2  -2    1.88    2.16   0
  -8   3  -2   65.26    6.54   0
  -8   7  -4   -5.47    6.21   0
  -7   0  -1   57.77    4.00   0
  -7   8  -4    5.72    6.00   0
  -7   9  -5   26.12    7.60   0
  -6   3  -1   -2.17    2.94   0
  -4  -7  -3  110.17    4.27   0
  -4   8  -3  194.58    9.70   0
  -4  11  -6   -0.70    6.20   0
  -3   2   0  106.66    4.13   0
  -3   5  -1   80.02    5.24   0
  -3  11  -6    6.81    5.62   0
  -2   5  -1 1008.94   14.00   0
  -2  11  -6    7.55    5.23   0
  -1  -2   0 1114.94    5.72   0
  -1   8  -3  198.80    7.87   0
  -1  11  -6   11.15    5.28   0
  -1  13  -9   -0.08    5.73   0
   2   5  -2   28.62    2.24   0
   2   9  -5    5.29    3.10   0
   2  10  -6  139.62    6.47   0
 -12   3  -6   -0.75    6.37   0
 -11   4  -5   -4.63    5.33   0
  -8   6  -3  216.26   11.02   0
  -7  -4  -2   -0.05    1.14   0
  -7   5  -2  169.74    9.26   0
  -7   7  -3  188.83   10.34   0
  -6  -3  -1  119.72    2.97   0
  -6   6  -2  230.05   10.33   0
  -5   8  -3  304.72   12.18   0
  -5   9  -4    5.98    4.41   0
  -4   2   0  118.64    5.09   0
  -4   5  -1   67.96    4.70   0
  -4   7  -2   22.64    5.24   0
  -4  12  -7   33.12    7.75   0
  -3   7  -2    6.35    4.43   0
  -3  12  -7   10.38    6.46   0
  -2   7  -2  490.61   11.57   0
  -2  12  -7   17.10    6.10   0
  -1   2   0   17.20    1.88   0
  -1   5  -1  173.63    5.83   0
  -1  12  -7  106.21    8.41   0
   0  10  -5  101.64    6.65   0
   0  11  -6    2.50    4.79   0
   2  -2  -1  774.59    9.32   0
   2   8  -4    5.89    2.49   0
 -11   5  -5   34.42    7.46   0
 -10   0  -3  131.52    6.89   0
 -10   1  -3   39.43    5.08   0
 -10   2  -3   30.02    5.59   0
 -10   5  -4    6.34    6.12   0
  -6   4  -1   59.92    5.08   0
  -6   9  -4    8.85    6.75   0
  -6  10  -5    0.03    6.12   0
  -5   1   0    2.62    2.62   0
  -5   5  -1  212.06    8.61   0
  -3  -6  -2   60.17    3.16   0
  -3   3   0  861.34   11.97   0
  -2  -6  -2   25.19    2.98   0
  -2   3   0 3831.48   22.39   0
   0  -4  -1  503.44    7.77   0
   0   8  -3  115.26    5.82   0
   1   6  -2  404.28    7.43   0
   2  11  -7    6.94    3.81   0
   6   4  -5    6.13    1.74   0
 -11   0  -4    9.91    4.03   0
 -11   1  -4   14.43    5.01   0
 -11   2  -4   30.73    5.84   0
 -11   3  -4    6.48    5.55   0
 -10   3  -3    6.03    5.43   0
  -9   0  -2   -1.65    3.15   0
  -9   1  -2    6.08    3.91   0
  -9   2  -2   39.59    5.55   0
  -9   7  -4   82.98    8.66   0
  -8   8  -4    9.33    5.00   0
  -7  -2  -1   -1.28    2.05   0
  -7   6  -2   16.88    6.19   0
  -6   8  -3    3.79    4.35   0
  -5   2   0  481.70    9.77   0
  -5   7  -2  399.34   12.10   0
  -4  -2   0  131.38    2.57   0
  -4   3   0  141.91    5.93   0
  -3   6  -1  464.33   11.22   0
  -3  10  -4   71.06    7.41   0
  -3  11  -5    3.85    5.40   0
  -2  13  -8  -10.35    5.49   0
  -1  13  -8   23.00    6.19   0
   0   5  -1  797.32   10.37   0
   1  -3  -1    0.90    2.33   0
   1   4  -1   32.75    2.17   0
   1   9  -4    4.70    3.69   0
   1  10  -5   50.87    5.27   0
   2   7  -3   16.33    2.59   0
   3   6  -3    0.66    1.36   0
 -12   2  -5    2.54    5.39   0
 -12   3  -5    0.07    6.10   0
 -11   4  -4  249.70   11.96   0
 -10   4  -3   30.49    6.53   0
 -10   6  -4   18.04    5.72   0
  -9   3  -2    6.50    5.08   0
  -9   6  -3    4.50    6.28   0
  -8  -3  -2   54.47    2.96   0
  -8   1  -1    2.97    3.79   0
  -8   5  -2    6.23    4.12   0
  -8   7  -3   28.37    6.82   0
  -7   4  -1    0.99    4.52   0
  -7   9  -4   76.62    7.62   0
  -6   5  -1   76.57    6.55   0
  -6   7  -2   66.26    7.44   0
  -5   3   0  270.93    8.17   0
  -5  10  -4    9.28    6.45   0
  -4   6  -1  192.07    8.28   0
  -4  11  -5   41.44    7.11   0
  -4  12  -6   -2.66    5.94   0
  -3  12  -6   49.34    7.55   0
  -2   9  -3   54.33    6.21   0
  -2  10  -4   13.49    4.96   0
  -2  11  -5   15.16    5.78   0
  -1   3   0 2673.35   16.73   0
  -1  10  -4    0.12    4.82   0
   0   1   0 1335.47    5.94   0
   0   7  -2   -1.67    2.46   0
   1  11  -6   -1.35    3.78   0
   2  -1  -1  719.01    7.79   0
 -11   5  -4   27.46    6.79   0
 -10   5  -3   15.91    6.03   0
  -9   4  -2  345.36   12.55   0
  -9   8  -4   -3.60    6.66   0
  -8   0  -1  257.29    7.73   0
  -8   2  -1    3.16    4.04   0
  -8   6  -2   59.47    7.24   0
  -8   9  -4   12.65    7.46   0
  -6   0   0    3.85    2.11   0
  -6  10  -4    1.83    6.58   0
  -5   9  -3   22.93    4.98   0
  -4   8  -2   47.08    6.72   0
  -3   4   0   58.02    4.52   0
  -2   4   0   26.66    3.52   0
  -2  12  -6   -0.57    4.98   0
  -1   6  -1    5.05    2.96   0
  -1   9  -3  107.90    6.73   0
  -1  11  -5   27.11    5.65   0
   1   8  -3   12.45    3.08   0
   3  -2  -2  261.93    6.24   0
  -9   7  -3    9.91    6.67   0
  -8   8  -3   23.32    7.20   0
  -7   5  -1  182.73    9.43   0
  -7   7  -2    0.72    4.17   0
  -6   3   0   16.14    4.23   0
  -6   6  -1  149.62    8.74   0
  -6   9  -3    1.98    5.73   0
  -5   4   0   52.52    5.10   0
  -5   8  -2   -1.39    5.18   0
  -2  13  -7   71.34    7.91   0
  -1  12  -6   24.97    5.34   0
   0   2   0  845.59    6.78   0
   0  10  -4  348.50   10.55   0
   3   9  -5    1.32    2.29   0
   3  10  -6   80.65    4.72   0
   5   4  -4   -0.75    1.18   0
   6   3  -5  446.82    7.34   0
 -11   1  -3   35.12    5.28   0
 -11   2  -3    6.71    4.82   0
 -11   3  -3    5.29    5.32   0
 -10   1  -2   33.32    4.74   0
 -10   2  -2    9.76    4.88   0
 -10   3  -2    2.92    4.79   0
 -10   6  -3    6.20    6.37   0
  -9  -2  -2   16.04    2.85   0
  -7   9  -3   65.85    8.58   0
  -7  10  -4   31.52    6.78   0
  -6   8  -2   14.88    5.90   0
  -4   7  -1   76.89    6.50   0
  -4  11  -4    3.38    5.65   0
  -3   5   0   33.62    4.13   0
  -3   7  -1   59.09    5.81   0
  -1   4   0   38.81    3.33   0
  -1   8  -2   78.97    5.61   0
  -1  13  -7    1.13    5.31   0
   0   9  -3    3.75    3.39   0
   0  11  -5   25.50    4.79   0
   0  12  -6    6.34    5.08   0
   2  -3  -2  121.76    4.92   0
   2   0  -1   77.70    2.50   0
   2  10  -5    3.91    3.21   0
   4   8  -5   -1.44    1.68   0
 -12   2  -4   22.88    6.04   0
 -12   3  -4    3.86    6.04   0
 -12   4  -4    9.02    6.46   0
 -11   0  -3   17.87    4.49   0
 -11   4  -3   29.56    6.61   0
 -10   0  -2   17.96    4.23   0
 -10   4  -2    2.74    5.47   0
  -9   2  -1   15.92    4.79   0
  -9   6  -2    4.48    6.22   0
  -9   8  -3    1.04    6.70   0
  -8   5  -1   13.92    5.89   0
  -8   7  -2   32.52    5.75   0
  -7   1   0    1.06    2.64   0
  -7   6  -1    3.34    5.62   0
  -7   8  -2    3.03    6.26   0
  -6   4   0  125.92    6.59   0
  -5  -2   0  165.82    3.43   0
  -5   5   0   19.89    4.68   0
  -5   7  -1  110.49    7.08   0
  -5  10  -3   25.98    7.03   0
  -4   9  -2   56.05    6.68   0
  -4  12  -5    3.66    6.38   0
  -3  10  -3   25.04    5.93   0
  -3  12  -5   27.65    6.78   0
  -2  -4  -1  387.34    5.37   0
  -2   5   0  891.67   13.12   0
  -2   7  -1    7.68    3.91   0
  -2  10  -3   60.30    6.30   0
  -2  11  -4   18.27    5.70   0
   1  -2  -1 4712.23   19.69   0
   1   7  -2  384.22    7.94   0
   2   9  -4  173.15    6.23   0
   2  11  -6   87.33    5.85   0
   3  -1  -2   16.17    2.63   0
   3   8  -4    5.09    2.20   0
   4   4  -3    4.51    0.67   0
 -11   5  -3   24.31    6.91   0
 -10   5  -2    2.50    5.89   0
  -9   0  -1   -0.12    3.46   0
  -9   3  -1   27.71    5.38   0
  -9   4  -1   70.01    6.97   0
  -8   9  -3   10.72    7.32   0
  -7   3   0   20.43    3.92   0
  -6   5   0   77.90    6.59   0
  -6   7  -1   82.13    6.70   0
  -6  10  -3   51.44    8.00   0
  -6  11  -4   35.31    6.19   0
  -5  -6  -3    1.40    1.70   0
  -5   9  -2    5.88    5.99   0
  -2   9  -2   20.06    4.97   0
  -2  12  -5    4.78    5.05   0
  -2  13  -6   24.18    6.56   0
  -1  11  -4   23.64    5.74   0
   0  -3  -1  291.39    5.32   0
   0   3   0   35.04    2.53   0
   0   8  -2   11.03    3.47   0
   2   1  -1  712.26    4.55   0
   2   6  -2   94.49    3.49   0
   3   4  -2   86.23    1.22   0
  -9   7  -2    3.94    6.34   0
  -8  -2  -1  336.35    6.92   0
  -8   6  -1   18.03    6.30   0
  -8   8  -2    5.47    6.64   0
  -7  -3  -1  256.15    4.54   0
  -7   4   0  220.38    8.80   0
  -7   7  -1   17.92    6.43   0
  -7  10  -3   -1.87    7.02   0
  -6   9  -2    8.35    6.12   0
  -5  -5  -2   11.57    1.32   0
  -5   6   0   49.21    5.87   0
  -5   8  -1   21.82    5.83   0
  -4  -4  -1    4.25    0.78   0
  -4   6   0   19.44    4.70   0
  -3   6   0    2.78    3.82   0
  -3   8  -1  101.79    7.27   0
  -1  10  -3   20.10    5.00   0
  -1  12  -5    7.55    5.04   0
   1  10  -4    4.32    3.39   0
   1  11  -5   -3.07    3.44   0
   1  12  -6   -1.77    3.95   0
   2   8  -3   23.17    3.08   0
 -12   2  -3    2.01    5.31   0
 -12   3  -3   10.99    5.37   0
 -11   2  -2    0.86    4.49   0
 -11   3  -2    1.34    5.15   0
 -10   6  -2    8.04    6.20   0
  -8   1   0    5.90    3.32   0
  -8   3   0   29.78    5.59   0
  -7   5   0    5.80    5.41   0
  -7   9  -2   87.98    9.08   0
  -6   6   0  266.66   10.71   0
  -4  -6  -3   25.01    2.47   0
  -4   1   1  580.53    8.96   0
  -4   2   1    9.05    2.95   0
  -4  11  -3   97.85    8.55   0
  -4  12  -4    2.32    5.56   0
  -3  -6  -3   16.38    2.63   0
  -2  -5  -2   21.18    2.24   0
  -2   6   0    5.39    3.14   0
  -1   5   0  365.04    7.78   0
  -1   9  -2   85.23    6.37   0
  -1  13  -6    4.84    5.56   0
   1   9  -3   -2.27    2.88   0
   3   0  -2   49.85    2.68   0
   5   1  -4  426.79    7.70   0
   5   2  -4  100.61    3.71   0
   5   3  -4  211.65    4.35   0
   6   5  -6   23.91    2.10   0
 -12   4  -3    4.47    6.03   0
 -11   1  -2   76.76    6.17   0
 -11   4  -2   -2.64    4.96   0
 -11   5  -2    4.02    5.60   0
 -10   2  -1   85.10    6.78   0
 -10   3  -1    4.45    5.20   0
 -10   4  -1   19.29    5.63   0
  -9   6  -1   -3.85    5.92   0
  -9   8  -2   47.70    8.43   0
  -8   7  -1   83.05    8.19   0
  -8   9  -2   -4.70    7.17   0
  -7   8  -1  175.51   10.58   0
  -6  -2   0   70.57    2.81   0
  -6  11  -3   86.63    9.35   0
  -5   1   1  376.98    8.01   0
  -5   2   1   81.29    4.32   0
  -5   3   1  114.86    5.81   0
  -5  10  -2   19.62    6.54   0
  -4   3   1  439.18    9.23   0
  -3   1   1   74.64    3.50   0
  -3   3   1  160.99    5.86   0
  -3  10  -2    3.70    5.34   0
  -3  12  -4   30.27    6.78   0
  -3  13  -5    2.78    6.06   0
   0  -4  -2   23.97    2.68   0
   0   4   0 1069.92   10.70   0
   0   7  -1  157.89    6.16   0
   0  10  -3   87.83    6.15   0
   0  11  -4    2.81    3.93   0
   0  12  -5   39.34    5.86   0
   2  -2  -2  956.84   10.69   0
 -11   0  -2    7.83    4.09   0
 -10   1  -1    3.20    3.61   0
 -10   5  -1    2.04    5.82   0
  -7   6   0  128.42    7.80   0
  -6   2   1   61.27    4.68   0
  -6   7   0   12.95    5.81   0
  -6  10  -2    7.69    4.81   0
  -5   4   1    7.97    4.00   0
  -5   7   0    4.50    3.77   0
  -5   9  -1   46.90    7.22   0
  -4  -5  -2  105.17    3.03   0
  -4   0   1   71.27    3.29   0
  -4   4   1    6.85    2.57   0
  -4   7   0    7.15    3.66   0
  -4   9  -1   38.54    6.51   0
  -3  -5  -2   11.21    1.87   0
  -3   4   1   17.58    3.57   0
  -3   7   0    5.32    4.43   0
  -2  -2   0  790.20    2.61   0
  -2  10  -2   -1.80    4.44   0
  -2  12  -4   46.83    6.39   0
  -2  13  -5    0.77    5.67   0
  -1   8  -1   -1.63    3.35   0
   1   8  -2   30.74    3.69   0
   3   7  -3   93.54    3.28   0
   5   6  -5   24.51    1.21   0
 -10   0  -1   -1.28    3.46   0
  -9   2   0   12.11    4.68   0
  -9   4   0   30.93    6.18   0
  -9   7  -1   -3.62    4.27   0
  -8   6   0   41.27    6.83   0
  -8   8  -1   10.35    6.31   0
  -7   7   0   12.29    5.77   0
  -7  10  -2   65.45    7.32   0
  -6   4   1   -0.47    4.20   0
  -6   9  -1   10.33    6.09   0
  -5   5   1  387.92   11.01   0
  -4   5   1  502.97   11.69   0
  -2   2   1  766.77    9.14   0
  -2   3   1  668.36    9.75   0
  -2   7   0  179.24    7.54   0
  -1  11  -3    3.36    5.00   0
  -1  12  -4    9.67    4.49   0
   0   9  -2   11.02    3.58   0
   1   6  -1  629.55    9.02   0
   2  11  -5   21.94    4.34   0
   3   1  -2  555.08    6.03   0
   4   7  -4  199.44    3.16   0
   6   4  -6   36.20    2.84   0
 -12   3  -2   26.78    6.52   0
 -12   4  -2    8.76    5.79   0
 -11   3  -1    5.45    5.43   0
  -9   1   0    1.84    3.61   0
  -9   8  -1   -1.70    6.42   0
  -7   1   1   -1.46    3.15   0
  -7   3   1   80.28    6.21   0
  -7   4   1   21.24    5.39   0
  -7   9  -1   12.02    6.38   0
  -6   0   1    5.45    2.56   0
  -5   8   0   41.22    6.85   0
  -4   8   0   31.68    6.19   0
  -4  11  -2   27.45    6.49   0
  -4  12  -3    3.23    6.20   0
  -3   0   1   16.72    2.00   0
  -3   5   1   72.93    5.06   0
  -2   1   1  714.66    7.80   0
  -2   4   1  125.40    5.33   0
  -2   9  -1  217.53    9.30   0
  -1  -3  -1   57.75    2.52   0
  -1  10  -2  450.62   12.35   0
  -1  13  -5   10.24    5.62   0
   0   5   0   81.17    3.92   0
   1  11  -4    3.58    4.07   0
   1  12  -5   57.38    6.03   0
   2   7  -2  288.66    6.14   0
   2  10  -4    7.29    3.16   0
   3  10  -5   29.64    3.35   0
   4   2  -3 1259.42    9.59   0
   4   3  -3  122.82    2.60   0
 -12   2  -2   20.31    5.39   0
 -11   2  -1    4.79    4.54   0
 -11   4  -1   -1.03    4.94   0
 -11   5  -1   20.57    6.57   0
  -9  -2  -1    9.30    2.47   0
  -9   0   0    5.75    3.60   0
  -9   6   0   64.98    8.03   0
  -8   7   0    9.46    6.34   0
  -8   9  -1    6.38    7.46   0
  -7  -2   0    2.79    1.98   0
  -7   5   1   24.82    6.00   0
  -7   8   0    0.18    5.53   0
  -6   6   1    2.42    4.86   0
  -6   8   0  117.15    7.95   0
  -6  10  -1    2.29    5.97   0
  -5   6   1  127.53    7.67   0
  -5  10  -1    1.70    6.03   0
  -4   6   1  190.04    8.25   0
  -3   8   0  129.42    7.87   0
  -3  12  -3   21.92    6.00   0
  -3  13  -4    1.89    6.01   0
   1  -1  -1  188.05    3.47   0
   1  10  -3   13.75    4.08   0
   3   9  -4    5.19    2.35   0
 -11   1  -1   10.41    4.14   0
 -10   2   0   -0.16    4.28   0
 -10   3   0   33.86    5.97   0
 -10   4   0  252.95   11.22   0
 -10   5   0   18.89    6.01   0
  -8   2   1   27.87    4.69   0
  -7   6   1   65.97    7.39   0
  -7  10  -1    0.13    6.86   0
  -3   6   1   49.77    5.11   0
  -3  10  -1   13.17    5.71   0
  -2   5   1  364.47    8.79   0
  -2  11  -2   30.10    5.98   0
  -2  12  -3   25.85    6.07   0
  -2  13  -4   21.87    5.99   0
  -1   9  -1  265.27    9.27   0
   0   8  -1   52.30    4.38   0
   0  11  -3   -0.65    3.73   0
   0  12  -4   42.34    5.77   0
   2   9  -3  127.62    5.10   0
   3  -1  -3    3.14    2.44   0
 -10   1   0   70.48    5.68   0
 -10   6   0   47.38    7.98   0
  -9   7   0   44.62    6.19   0
  -8  -3  -1   11.93    1.83   0
  -8   1   1    4.52    3.34   0
  -8   5   1  215.71    9.52   0
  -8   8   0   10.22    4.84   0
  -6   9   0  111.33    9.28   0
  -5   7   1   26.02    6.03   0
  -5   9   0   28.08    6.34   0
  -4   7   1  259.29   10.29   0
  -4   9   0   11.56    5.69   0
  -2  10  -1   15.89    4.94   0
   0  -2  -1 1630.02   10.03   0
   0  10  -2   19.51    4.36   0
   1   7  -1  626.66    9.93   0
   1   9  -2  115.69    5.89   0
   2  -1  -2    7.42    2.37   0
 -12   3  -1   10.23    5.44   0
 -12   4  -1   35.60    6.64   0
 -11   0  -1   30.22    4.20   0
  -9   2   1   -2.00    3.72   0
  -9   3   1   21.35    5.43   0
  -9   4   1    2.62    5.33   0
  -9   8   0   22.75    7.39   0
  -8   6   1    0.98    5.18   0
  -7   7   1    0.84    5.79   0
  -7   9   0    2.92    4.69   0
  -5  -6  -4  170.36    4.92   0
  -5   3   2  102.92    5.60   0
  -4  11  -1    0.45    5.59   0
  -4  12  -2   34.24    7.15   0
  -3   7   1  188.46    8.34   0
  -2   6   1  673.14   12.39   0
  -1   2   1 4671.17   19.68   0
  -1   4   1    1.66    2.60   0
  -1  11  -2    3.73    4.99   0
  -1  12  -3   30.57    5.75   0
  -1  13  -4    3.76    5.46   0
 -12   2  -1    2.13    4.46   0
 -11   3   0    2.88    5.09   0
 -11   4   0    2.07    5.46   0
 -11   5   0    3.95    6.03   0
 -10   0   0    1.75    3.57   0
  -9   6   1    4.26    6.06   0
  -8   0   1   16.36    3.03   0
  -8   7   1   13.35    6.62   0
  -8   9   0   29.68    6.55   0
  -6   2   2   22.12    3.69   0
  -6   3   2   59.14    5.34   0
  -6   4   2  112.83    7.04   0
  -6   8   1  101.43    8.63   0
  -6  10   0    0.48    5.72   0
  -5   4   2  383.47    9.96   0
  -5   5   2   29.55    5.02   0
  -5   8   1    7.11    5.73   0
  -5  10   0   29.96    6.92   0
  -4   2   2  398.43    8.48   0
  -4   3   2  342.05    8.60   0
  -4   4   2 1246.42   16.86   0
  -4   8   1  109.29    8.09   0
  -3  11  -1   22.64    5.89   0
  -3  12  -2   30.83    6.70   0
  -3  13  -3   17.66    6.07   0
  -2  -5  -3    5.36    2.02   0
  -2   9   0   35.14    5.40   0
  -1   5   1   69.93    4.23   0
  -1   8   0    2.34    3.53   0
   0   9  -1   37.80    4.82   0
   2   5  -1  119.25    3.17   0
   2   8  -2   99.39    4.41   0
   3   5  -2  438.84    3.91   0
   5   2  -5  231.15    5.85   0
 -11   2   0   44.61    5.49   0
 -10   3   1    2.84    4.69   0
 -10   4   1    4.02    5.52   0
  -9   1   1   -0.10    3.57   0
  -9   7   1   34.36    6.99   0
  -8  -2   0  311.83    6.44   0
  -7   3   2   55.47    5.69   0
  -7   4   2   79.62    6.67   0
  -7   5   2   56.42    6.73   0
  -7   8   1   77.90    7.20   0
  -4   5   2  166.39    7.45   0
  -3   3   2 1206.89   14.38   0
  -3   4   2  280.32    7.92   0
  -3   8   1    9.74    4.76   0
  -2   7   1   -2.04    3.69   0
  -2  12  -2   57.32    6.97   0
  -1  10  -1   11.45    4.65   0
   0  -3  -2   54.13    2.98   0
   0   7   0    3.27    2.58   0
   1  -3  -3 1222.61   12.95   0
   1  -2  -2  346.34    6.10   0
   1   3   0 3423.06   13.42   0
   1   4   0   46.54    2.61   0
   1  11  -3   59.17    5.51   0
   1  12  -4   66.01    5.75   0
   2  -2  -3  492.23    8.08   0
   2  11  -4   21.80    4.08   0
   3   8  -3   58.63    3.00   0
 -11   1   0   15.29    4.34   0
 -10   2   1   65.92    6.31   0
 -10   5   1    5.99    4.39   0
 -10   6   1    9.47    6.67   0
  -8   3   2    4.08    4.87   0
  -8   5   2    7.14    5.11   0
  -8   8   1   37.90    6.04   0
  -7   6   2   33.65    6.46   0
  -6   6   2    4.62    3.80   0
  -6   9   1   11.57    6.59   0
  -5   1   2  191.52    6.07   0
  -5   6   2   18.20    4.21   0
  -5   9   1   54.94    7.49   0
  -4   1   2  159.97    5.21   0
  -3   2   2  248.90    6.39   0
  -3  10   0   23.22    6.09   0
  -2  -4  -2    0.16    1.68   0
  -2  11  -1   25.43    5.84   0
  -1   6   1   77.68    4.75   0
   0  12  -3   34.10    5.47   0
   1   8  -1   56.48    3.93   0
   3   0  -3  134.30    4.09   0
   5   3  -5  199.64    4.93   0
   6   5  -7   10.00    2.19   0
 -12   3   0   -5.96    5.25   0
 -12   4   0   14.82    6.08   0
  -9   0   1  273.14    8.26   0
  -8   2   2  119.57    6.86   0
  -8   6   2   64.98    7.80   0
  -7   1   2  439.42    9.95   0
  -7   7   2   36.90    7.03   0
  -7   9   1   11.63    5.03   0
  -6   7   2  292.54   11.72   0
  -4   9   1   -1.32    4.87   0
  -4  12  -1   -1.17    6.27   0
  -3  -5  -3   23.58    2.37   0
  -3   6   2   28.18    4.59   0
  -3  13  -2    5.50    5.53   0
  -2  10   0   15.90    4.98   0
  -1   1   1  191.54    3.72   0
  -1   9   0   11.71    4.68   0
  -1  12  -2   36.20    6.05   0
  -1  13  -3   90.32    7.99   0
   0  11  -2    3.97    3.86   0
   1  10  -2    3.54    3.32   0
   2   6  -1   71.89    3.12   0
   4   1  -4   36.41    2.68   0
   5   4  -5  230.06    4.58   0
   5   5  -5  560.47    5.87   0
 -12   2   0    7.44    4.80   0
 -11   0   0    5.50    3.92   0
 -11   3   1  114.55    8.14   0
 -11   4   1    5.22    5.58   0
 -11   5   1   28.40    6.85   0
 -10   1   1    8.93    3.84   0
  -9   3   2  231.19    9.99   0
  -9   4   2  176.31    9.40   0
  -9   6   2   31.00    6.58   0
  -8   7   2   21.81    6.79   0
  -6  10   1  151.49   10.22   0
  -4   7   2  315.07   10.45   0
  -4  11   0   -7.78    5.26   0
  -3  12  -1   -0.96    5.53   0
  -2   4   2 1826.40   17.70   0
  -1  11  -1   -3.23    4.66   0
   0   8   0    0.81    2.67   0
   0  10  -1   27.56    4.61   0
   3  10  -4   85.23    4.19   0
 -11   2   1   62.60    6.31   0
  -9  -2   0   98.04    4.27   0
  -9   2   2   11.33    4.64   0
  -9   7   2    9.45    6.05   0
  -8   1   2  288.25    8.81   0
  -7   8   2    6.68    6.36   0
  -6   0   2    0.64    2.05   0
  -6   8   2    1.08    4.02   0
  -5   8   2  134.61    8.06   0
  -5  10   1  123.01    8.42   0
  -4  -5  -3   -1.19    1.67   0
  -4   8   2    6.71    5.04   0
  -3   1   2   13.44    2.54   0
  -3   7   2   31.60    5.24   0
  -3  11   0   -3.95    5.31   0
  -2   3   2  127.58    4.64   0
  -2   5   2  775.54   12.44   0
   0   4   1  500.82    7.71   0
   1   6   0   10.44    2.16   0
   2   9  -2    2.66    2.68   0
   3   6  -2   89.70    2.47   0
 -10   0   1  175.76    7.34   0
 -10   3   2   -2.48    4.76   0
 -10   4   2    2.21    5.01   0
 -10   5   2    1.64    5.44   0
 -10   6   2    0.32    6.39   0
  -8   8   2    1.69    4.50   0
  -7   0   2   72.27    4.15   0
  -7   4   3    9.33    5.18   0
  -7   5   3   16.14    5.64   0
  -7   9   2   35.45    7.33   0
  -6  -5  -3   89.24    2.78   0
  -6   4   3   18.66    4.93   0
  -6   5   3   33.96    6.06   0
  -6   9   2   40.23    7.38   0
  -5   3   3   78.58    5.12   0
  -5   4   3   48.07    5.15   0
  -5   5   3   18.71    4.77   0
  -3  10   1   18.80    5.63   0
  -2   2   2  961.85   10.77   0
  -2   6   2  185.31    7.30   0
  -2   9   1   55.18    6.21   0
  -2  12  -1   -0.58    4.64   0
  -1   8   1    8.96    3.93   0
  -1  10   0    6.73    4.45   0
   0   3   1  304.59    5.47   0
   0   5   1  414.77    7.86   0
   1   9  -1  407.02    9.45   0
   1  12  -3    5.29    4.34   0
   2   0  -2 6322.67   20.45   0
   4   8  -4   -0.24    1.20   0
 -12   3   1    4.22    5.26   0
 -12   4   1    9.55    5.91   0
 -11   1   1    4.29    3.94   0
 -10   2   2   46.51    5.89   0
  -9   1   2  100.21    6.20   0
  -8   0   2   20.67    3.59   0
  -8   5   3   41.43    6.71   0
  -7   6   3   41.24    6.88   0
  -6  -3   0  150.67    2.59   0
  -6   2   3  143.60    6.42   0
  -6   6   3  111.75    7.30   0
  -5  -5  -3    9.10    1.67   0
  -5   6   3  -11.77    4.73   0
  -5   9   2   12.18    4.78   0
  -4   0   2  727.05    9.01   0
  -4   4   3   10.59    4.04   0
  -4   5   3   10.83    4.16   0
  -4   9   2    2.97    5.02   0
  -4  12   0   41.91    6.96   0
  -3   8   2   -3.21    4.88   0
  -3  13  -1   69.55    8.07   0
  -2   7   2   72.94    5.74   0
  -2  11   0   -3.23    4.85   0
   0   9   0    6.34    3.44   0
   0  12  -2   22.77    5.09   0
   1   2   0 1137.68    5.64   0
   1   7   0  183.94    5.74   0
   1  11  -2   22.22    4.60   0
   2   7  -1   12.48    2.23   0
   3   9  -3   80.95    3.66   0
   4   2  -4  655.69    7.92   0
 -11   4   2   68.64    7.61   0
 -11   5   2   -2.98    6.00   0
  -9   4   3   17.25    5.65   0
  -8   3   3  215.91    8.79   0
  -8   6   3    7.96    4.42   0
  -8   7   3   14.11    6.23   0
  -7   7   3  112.79    8.64   0
  -6  -2   1   49.67    2.40   0
  -6   7   3    0.02    3.87   0
  -6  10   2   -0.52    6.17   0
  -4   3   3  475.13    9.94   0
  -4   6   3   -4.90    4.17   0
  -4  11   1    0.72    6.00   0
  -3  -4  -2  288.28    4.78   0
  -3  12   0   -8.81    5.35   0
  -2  10   1   76.09    6.77   0
  -1  12  -1    1.47    4.72   0
  -1  13  -2   -4.10    4.99   0
   0  11  -1    6.23    4.06   0
   2  -1  -3 2114.57   14.90   0
   2  11  -3   31.19    4.26   0
 -12   2   1    1.00    4.60   0
 -11   3   2    5.24    4.69   0
 -10   1   2   40.42    4.80   0
  -9   3   3   13.12    5.31   0
  -9   6   3   -2.13    5.43   0
  -9   7   3   50.26    7.78   0
  -8   2   3   23.73    5.02   0
  -8   8   3    1.19    6.35   0
  -7  -3   0    2.64    1.21   0
  -7  -2   1    1.73    1.75   0
  -7   8   3    3.91    6.30   0
  -6   8   3    0.65    5.85   0
  -5  -2   1  144.56    3.14   0
  -5   8   3    7.56    5.67   0
  -5  10   2    5.44    5.58   0
  -4   2   3    3.32    2.91   0
  -4   7   3   76.50    7.17   0
  -3   5   3  111.98    6.22   0
  -3  11   1  126.53    8.87   0
  -2  13  -1    2.40    5.66   0
  -1  -3  -2  800.10    8.22   0
  -1   4   2   81.24    4.30   0
  -1   5   2   22.48    3.26   0
  -1   6   2    1.18    2.87   0
  -1  11   0   -0.45    4.99   0
   0  -3  -3 1819.41   14.63   0
   0   7   1    3.56    2.60   0
   1   0  -1 1123.10    6.11   0
   1  10  -1   24.91    4.11   0
   3   1  -3 1280.94   10.13   0
   3   7  -2    0.73    1.57   0
   4   1  -5 1453.78   14.00   0
   5   3  -6   18.71    2.75   0
 -11   0   1   30.20    4.23   0
 -11   2   2   44.82    5.88   0
 -10   4   3    8.95    5.81   0
 -10   5   3   -4.21    5.60   0
 -10   6   3   -0.12    6.26   0
  -9   0   2   -5.72    2.83   0
  -9   2   3   96.86    6.87   0
  -7   9   3   64.95    8.57   0
  -6   9   3   14.27    6.14   0
  -5   1   3    6.12    2.78   0
  -4   8   3   30.78    6.20   0
  -3   3   3  661.01   11.14   0
  -2   1   2   15.35    2.37   0
  -2  12   0    7.02    5.34   0
  -1   3   2  225.37    5.68   0
   0   2   1 1627.40   10.08   0
   0  10   0   18.95    4.36   0
   1  -2  -3  109.31    3.83   0
   1   8   0  210.40    6.60   0
   2   8  -1   -3.97    2.35   0
   2  10  -2   22.58    3.46   0
   3   0  -4   41.04    2.99   0
 -12   3   2   96.96    8.64   0
 -12   4   2    0.06    5.18   0
 -10   3   3   26.17    5.99   0
  -8  -2   1   17.47    2.30   0
  -8   1   3   -1.52    3.24   0
  -7   4   4   -1.81    4.46   0
  -7   6   4   37.39    6.40   0
  -6   4   4 1141.54   18.86   0
  -6   5   4   25.39    5.85   0
  -5   9   3   17.69    6.37   0
  -4  12   1   36.95    7.02   0
  -3   0   2   49.03    2.74   0
  -3   7   3    4.77    3.60   0
  -3  10   2   42.25    6.75   0
  -2  -4  -3   67.11    3.10   0
  -2   9   2   46.95    6.04   0
  -2  11   1   16.63    5.34   0
  -1  10   1   22.72    4.67   0
   0   8   1   76.81    5.15   0
   1  -1  -2  527.54    6.41   0
 -11   1   2    4.39    4.20   0
 -11   4   3   20.38    6.24   0
 -11   5   3    5.70    6.27   0
 -10   2   3    1.70    4.62   0
  -8   5   4    8.50    5.33   0
  -8   6   4   86.52    8.38   0
  -7   3   4   35.68    5.63   0
  -7   7   4    2.94    6.13   0
  -6   6   4  203.79    9.36   0
  -6  10   3    4.83    6.63   0
  -5   4   4   25.22    4.67   0
  -5   5   4   -1.56    4.37   0
  -5   6   4   10.71    5.40   0
  -4  11   2   28.29    6.90   0
  -3   2   3    9.39    2.99   0
  -3  12   1    3.00    5.73   0
  -2   4   3    0.78    2.93   0
  -2   5   3   84.86    5.10   0
  -2   6   3  239.92    8.30   0
  -1   8   2   21.26    4.37   0
  -1  13  -1   20.47    5.63   0
   0  -2  -2  208.46    4.35   0
   0  12  -1   29.95    5.25   0
   1  12  -2    0.11    3.69   0
  -8   7   4   67.01    6.92   0
  -9  -5  -3   39.81    4.93   0
  -8  -3 -10    3.41    4.72   0
  -8  -3  -9   14.70    6.50   0
  -8  -3  -8    5.22    5.72   0
  -8  -3  -7   26.97    6.21   0
  -8  -3  -6   78.03    7.05   0
  -7  -4   1  162.86    4.69   0
  -7  -2  -6  559.38   13.87   0
  -7  -2  -5   73.47    6.10   0
  -6  -1 -10   28.63    6.24   0
  -6  -1  -9   16.23    5.98   0
  -6  -1  -8   46.86    6.68   0
  -6  -1  -7  124.11    7.93   0
  -6  -1  -6   46.97    4.92   0
  -4   0 -12    1.25    6.02   0
  -3  -4   6   75.25    3.03   0
  -3   0 -14  133.63   10.12   0
  -2   1 -11   43.11    6.43   0
  -2   1  -6   68.42    4.69   0
   0   0 -17   32.70    7.73   0
   0   1 -14   19.36    6.09   0
   1   0 -17    2.76    5.31   0
   1   1 -14  625.41   15.76   0
   2   0 -17   32.78    7.03   0
   3   0 -17   15.91    5.93   0
   3   0   0 4196.15   16.02   0
   3   1 -14    0.99    4.03   0
   4  -1   2   15.83    2.57   0
   4   1 -13   41.28    5.03   0
   5   1 -11    2.35    2.82   0
  -9  -5  -4    3.35    4.19   0
  -8  -4  -2   77.06    5.07   0
  -7  -2  -7  135.72    8.34   0
  -6  -2 -13   11.92    7.68   0
  -6  -2  -2   -0.64    2.32   0
  -5  -1 -13   14.04    5.32   0
  -4   0 -11   45.05    6.92   0
  -4   0  -5  500.14   10.28   0
  -2   0 -15   15.11    6.92   0
  -2   1 -10  654.69   14.55   0
  -2   1  -9   80.84    6.10   0
  -2   1  -7  297.94    8.51   0
  -1   0 -16   -5.28    5.68   0
  -1   1 -12   66.72    6.98   0
   0  -3   6  432.56    8.17   0
   0   1 -13   51.81    6.63   0
   2   1 -14    3.05    4.29   0
   4   0 -16   15.05    5.77   0
   7   0  -4    5.95    1.48   0
  -9  -5  -8   -2.62    5.87   0
  -9  -5  -7    9.71    5.82   0
  -9  -5  -6   10.38    5.42   0
  -9  -5  -5   -4.11    4.31   0
  -8  -5   0    1.05    2.66   0
  -8  -4  -3   18.89    4.45   0
  -7  -3  -2   -2.22    2.61   0
  -6  -2 -12   24.50    7.34   0
  -5  -1 -12   16.07    6.43   0
  -4  -1 -14    4.44    6.94   0
  -4  -1  -1  466.47    7.15   0
  -4   0  -9   98.27    7.57   0
  -4   0  -7   86.27    6.08   0
  -4   0  -6  501.61   11.21   0
  -3   0 -13   28.62    5.57   0
  -3   0  -3  524.72    8.59   0
  -2   0 -14    8.30    5.93   0
  -1   1 -11   46.98    5.88   0
  -1   1  -5   14.63    2.35   0
   0   0 -16   -2.66    5.75   0
   0   1  -4  919.09    9.44   0
   1   0 -16   27.94    6.18   0
   1   1 -13   -3.34    4.60   0
   3   0 -16    3.76    5.35   0
   4   1 -12   -1.74    2.87   0
   5   0  -1   86.09    3.10   0
   5   1 -10  169.92    5.34   0
   5   1  -7   14.64    1.65   0
  -8  -4 -10   47.45    7.77   0
  -8  -4  -9    0.03    5.67   0
  -6  -2 -11   -2.61    6.28   0
  -6  -2  -3  131.20    6.00   0
  -5  -1 -11    0.25    5.52   0
  -5  -1  -4  117.60    5.66   0
  -3  -1 -15   13.75    7.31   0
  -1   1 -10    6.60    4.31   0
  -1   1  -6  430.96    8.82   0
   2   0 -16   -0.66    5.21   0
   3   1 -12  119.13    6.67   0
   5   1  -9   94.30    3.75   0
   5   1  -8  178.61    4.26   0
   6   0  -2   -1.15    1.48   0
  -9  -6  -3    2.76    4.53   0
  -8  -4  -8   24.99    6.74   0
  -8  -4  -7  105.95    8.45   0
  -8  -4  -6    0.41    4.58   0
  -8  -4  -5   29.77    5.39   0
  -8  -4  -4  103.88    6.68   0
  -7  -3  -3   96.15    5.58   0
  -6  -2 -10    4.34    6.19   0
  -5  -6   7    0.32    1.62   0
  -5  -2 -13    2.11    6.13   0
  -5  -1 -10  176.59    9.10   0
  -5  -1  -9   82.52    7.68   0
  -5  -1  -5  675.00   12.89   0
  -4  -6   8   57.08    3.53   0
  -4  -1 -13    2.98    4.84   0
  -3   0 -11    1.62    5.52   0
  -3   0  -4  712.03   10.92   0
  -2  -4   7  114.80    4.26   0
  -2   0 -13  130.77    9.36   0
  -1   1  -9  675.91   13.14   0
  -1   1  -8  283.82    8.40   0
  -1   1  -7  135.81    5.87   0
   0   0 -15    3.85    5.64   0
   1  -2   5 1992.01   16.56   0
   1  -1   3 5274.39   21.54   0
   1   1 -12   -2.72    4.08   0
   2  -1   3  262.95    5.59   0
   2   1 -12    8.01    3.87   0
   3  -1   3   11.23    2.71   0
   4   0 -15   -1.82    4.37   0
   4   1 -11   24.03    3.46   0
  -9  -6  -7   -0.18    5.67   0
  -9  -6  -6    3.05    6.18   0
  -9  -6  -5   -4.48    5.27   0
  -9  -6  -4   21.20    5.27   0
  -7  -4   0   36.67    3.18   0
  -7  -3  -9    8.44    5.93   0
  -7  -3  -4   54.82    5.44   0
  -6  -2  -9   22.96    6.45   0
  -6  -2  -4   25.48    4.27   0
  -5  -1  -8   42.51    5.27   0
  -5  -1  -7    3.86    4.47   0
  -3  -1 -14    5.92    6.25   0
  -3   0 -10  736.91   16.24   0
  -2  -1 -15   64.07    8.58   0
  -2   0 -12   18.18    6.22   0
  -2   0  -2  664.04    7.83   0
  -1  -1 -16   13.29    7.39   0
   0   1 -10   21.22    4.38   0
   0   1  -5 1132.94   11.71   0
   1  -1 -17   13.55    6.91   0
   1   0 -15    5.46    5.33   0
   1   1 -11   93.21    6.12   0
   1   1  -4  422.91    5.74   0
   2  -1 -17   -2.78    5.91   0
   2   0 -15   83.92    7.68   0
   2   1 -11   17.59    3.91   0
   3  -1 -17    0.16    5.99   0
   3   0 -15   38.31    5.88   0
   3   1 -11   50.72    4.36   0
   4   1 -10  495.11    9.49   0
   4   1  -5 1518.59    7.32   0
   5   0 -14    0.43    3.66   0
  -7  -5   2    9.63    2.01   0
  -7  -3  -7   92.43    7.48   0
  -7  -3  -6  126.42    8.04   0
  -7  -3  -5   43.74    5.35   0
  -6  -3 -12    8.22    7.02   0
  -6  -2  -8   30.59    5.00   0
  -5  -2 -12    8.84    6.41   0
  -4  -2 -14  124.06   10.71   0
  -4  -1 -11   85.83    8.19   0
  -4  -1  -2  532.04    8.58   0
  -3  -1 -13   82.25    8.75   0
  -3   0  -9  296.26    9.96   0
  -3   0  -8   98.66    6.30   0
  -3   0  -7   25.86    4.49   0
  -3   0  -6   35.33    4.22   0
  -3   0  -5    1.81    2.16   0
  -1   0 -13  125.28    8.85   0
   0  -2   5  296.39    6.17   0
   0   0 -14    3.20    5.36   0
   0   1  -9  128.83    6.23   0
   0   1  -8   12.67    3.38   0
   0   1  -7   96.03    4.82   0
   0   1  -6   62.86    3.92   0
   4   0 -14   33.03    5.55   0
  -8  -6   1    1.76    2.47   0
  -8  -5  -8    6.14    6.07   0
  -8  -5  -2   39.54    4.47   0
  -7  -4 -10   -4.19    6.30   0
  -6  -3 -11   25.22    7.41   0
  -5  -3   2   73.40    2.30   0
  -5  -2 -11   81.12    8.46   0
  -5  -2  -1    2.25    1.81   0
  -4  -5   7  281.16    5.31   0
  -4  -1 -10   47.88    6.87   0
  -3  -5   8   -2.50    2.18   0
  -3  -2 -15   36.24    7.92   0
  -2  -1 -14   38.16    7.49   0
  -1   0 -12   13.82    5.35   0
   1  -1 -16   97.40    8.97   0
   1   0 -14    0.49    4.86   0
   2   0 -14   17.54    5.66   0
   2   1 -10  141.30    6.28   0
   2   1  -4 2834.07   12.26   0
   3   0 -14    2.00    4.31   0
   3   1 -10    1.27    2.59   0
   4  -1 -16   34.35    6.56   0
   4   1  -9  128.69    4.63   0
   5   0 -13   13.78    4.27   0
   6   0 -12   62.95    4.61   0
   7   0  -3    1.54    1.54   0
  -9  -7  -6    4.36    6.14   0
  -9  -7  -5   25.94    6.80   0
  -9  -7  -4   26.76    6.24   0
  -8  -5  -7    2.93    5.71   0
  -8  -5  -6   83.74    7.94   0
  -8  -5  -4    3.44    4.70   0
  -8  -5  -3   14.75    4.14   0
  -7  -4  -9   63.70    8.10   0
  -7  -4  -1  351.13    8.41   0
  -6  -3 -10  191.83   11.08   0
  -5  -3 -13   20.51    7.59   0
  -5  -2 -10   56.74    7.61   0
  -4  -2 -13  229.74   11.68   0
  -4  -1  -9   66.77    6.97   0
  -3  -3   5   53.06    2.08   0
  -3  -1 -12  134.20    9.55   0
  -2   0 -10  542.75   13.67   0
  -1   0  -1  319.89    3.89   0
   0  -1 -15   35.50    6.91   0
   0  -1   3 2238.18   12.39   0
   1   1  -5 2807.02   16.60   0
   2  -1 -16   36.45    6.90   0
   2   1  -9   51.09    3.88   0
   3  -1 -16    1.70    5.31   0
   3   1  -9   -0.24    2.28   0
   4   1  -8   44.95    2.96   0
   4   1  -7    1.42    1.80   0
   4   1  -6  124.24    3.03   0
   5   0   0   -0.11    1.83   0
   6   0  -1    7.73    2.05   0
  -8  -5  -5    7.54    5.00   0
  -7  -4  -8   -2.50    5.78   0
  -6  -5   4   76.89    2.00   0
  -6  -4   2  271.86    4.96   0
  -6  -3  -1  114.45    4.75   0
  -5  -3 -12    0.24    6.13   0
  -5  -2  -9   59.39    7.32   0
  -4  -2 -12   13.19    6.50   0
  -4  -1  -8  123.93    7.50   0
  -4  -1  -4   50.01    4.13   0
  -3  -1 -11  253.45   11.23   0
  -2  -3   6   33.59    2.52   0
  -2  -2 -15    3.33    7.09   0
  -2  -1 -13    3.97    6.08   0
  -2   0  -9    1.31    4.14   0
  -2   0  -3  542.19    7.92   0
   1   1  -7   16.69    2.92   0
   1   1  -6   29.10    2.92   0
   2   0 -13   36.39    5.44   0
   2   1  -8 1147.24   13.52   0
   3   0   1   82.38    3.08   0
   3   1  -8    0.49    2.47   0
   4   0 -13  464.13   11.89   0
  -8  -6  -8    5.06    6.28   0
  -8  -6   0   37.18    3.81   0
  -7  -5 -10    2.85    6.90   0
  -7  -4  -7   52.61    7.06   0
  -7  -4  -2   -1.70    2.81   0
  -6  -4 -11    8.16    6.30   0
  -5  -5   6   -0.97    0.98   0
  -4  -1  -7   -2.36    2.40   0
  -4  -1  -6  527.88   11.82   0
  -3  -2 -13   16.13    6.60   0
  -2   0  -8  120.36    6.64   0
  -2   0  -7    6.85    3.49   0
  -2   0  -4   56.00    3.83   0
   0  -2 -16    3.28    6.85   0
   1  -1 -15   49.23    7.04   0
   2  -1 -15   -2.03    4.85   0
   2  -1   4    3.44    2.65   0
   2   0   1 2047.21   11.22   0
   3  -2 -17    4.96    6.31   0
   3   0 -13  256.22    9.57   0
   3   1  -7    5.31    2.11   0
   3   1  -6  389.86    5.92   0
   3   1  -5    6.57    1.36   0
   4  -1 -15   12.39    5.34   0
   5   0 -12   10.88    3.59   0
   6   0 -11   40.23    3.77   0
  -8  -6  -7   14.46    6.14   0
  -7  -5  -9   11.15    6.16   0
  -7  -4  -6  110.02    7.64   0
  -7  -4  -5   56.35    6.16   0
  -7  -4  -4    8.00    4.25   0
  -7  -4  -3   58.87    4.98   0
  -6  -3  -2  217.90    6.84   0
  -5  -2  -7   -0.49    4.42   0
  -4  -3 -13   24.21    7.85   0
  -4  -2 -11   22.39    6.29   0
  -3  -4   7    2.64    1.95   0
  -3  -1 -10   15.00    5.29   0
  -2  -2 -14    9.45    6.81   0
  -2  -1 -12   54.93    6.08   0
  -2   0  -6 1315.13   16.09   0
  -2   0  -5    5.07    3.07   0
  -1  -2   5  154.82    4.16   0
  -1  -1 -13   73.74    7.76   0
  -1   0 -10  147.54    7.30   0
   0  -1 -14   28.48    6.58   0
   1  -2 -16   39.27    7.14   0
   1   0 -12   11.09    5.03   0
   3  -1 -15   -0.96    4.52   0
   7   0  -9   38.10    2.49   0
   7   0  -2   75.71    3.13   0
  -8  -6  -6   16.74    5.89   0
  -8  -6  -5    0.57    5.17   0
  -8  -6  -2   16.62    4.39   0
  -8  -6  -1   22.20    3.74   0
  -7  -5   1   -0.60    2.09   0
  -6  -3  -5   33.03    5.32   0
  -6  -3  -4   18.41    4.17   0
  -5  -4   4   -0.50    0.69   0
  -5  -3 -10   28.28    6.45   0
  -5  -2  -6    6.15    3.43   0
  -5  -2  -5    4.74    3.81   0
  -5  -2  -4  218.21    7.45   0
  -4  -2 -10   46.21    7.24   0
  -3  -3 -14    2.05    6.92   0
  -3  -2 -12    1.12    6.19   0
  -3  -1  -9    7.74    4.88   0
  -3  -1  -1  343.89    5.82   0
  -2  -1 -11   12.78    5.93   0
  -1   0  -9  134.90    7.00   0
   1  -1   4    2.87    2.50   0
   2  -2 -16    4.96    6.07   0
   2   0 -12   42.46    5.47   0
   3  -2 -16    1.76    5.93   0
   3   0 -12    3.41    3.61   0
   4  -2 -16   22.27    5.87   0
   4   0 -12  146.24    6.93   0
   5  -1 -14    0.67    4.82   0
  -8  -6  -4    4.53    4.36   0
  -8  -6  -3    3.93    4.01   0
  -7  -5  -8    4.94    5.62   0
  -5  -4 -12   14.25    6.04   0
  -4  -6   9   34.74    3.31   0
  -3  -1  -8   20.99    4.81   0
  -2  -2 -13    4.10    6.42   0
  -1  -2 -14   59.51    8.15   0
  -1  -1 -12  146.52    9.17   0
  -1   0  -8  187.97    7.28   0
   0  -2 -15   37.60    7.17   0
   0  -2   6  428.32    7.96   0
   0   0 -10   76.25    6.02   0
   1   0 -11  325.14   10.29   0
   2  -1 -14  138.86    8.93   0
   3  -1 -14   65.88    6.62   0
   5   0 -11   11.64    3.39   0
   5   0   1  169.27    4.96   0
   6   0 -10    2.24    2.60   0
   6   0   0    3.27    1.80   0
  -8  -7  -7   14.15    5.77   0
  -7  -6  -9    5.38    6.75   0
  -7  -6   3    1.75    1.80   0
  -7  -5  -7   23.38    6.38   0
  -5  -4 -11   38.26    7.67   0
  -5  -3  -9  123.19    8.90   0
  -4  -4 -13    6.09    7.37   0
  -4  -4   6    1.74    1.19   0
  -3  -3 -13   64.12    8.79   0
  -3  -2 -11   19.53    6.32   0
  -3  -1  -7  344.31   10.02   0
  -2  -1 -10   80.34    6.91   0
  -1   0  -7   26.17    3.81   0
  -1   0  -2  330.63    5.08   0
   1  -2 -15   -2.99    5.84   0
   1   0   1  325.16    3.88   0
   2   0 -11   30.21    4.48   0
   4   0 -11    3.00    3.73   0
   7   0  -1    0.57    2.07   0
  -8  -7  -6   13.41    5.46   0
  -8  -7  -5    5.12    5.51   0
  -7  -6  -8   48.61    7.34   0
  -7  -5  -6   22.75    5.59   0
  -7  -5  -5   60.31    6.22   0
  -6  -4   1   77.51    3.53   0
  -5  -3  -8   22.74    6.03   0
  -5  -3   1    8.07    1.71   0
  -4  -2  -8   61.71    6.38   0
  -3  -1  -6  246.70    8.03   0
  -3  -1  -2 2523.30   16.87   0
  -2  -2 -12   47.54    7.34   0
  -1  -1 -11  147.78    8.80   0
  -1   0  -6 1740.99   17.45   0
   0   0  -9  702.98   13.30   0
   1  -1 -13    8.40    3.96   0
   2  -2 -15    4.80    5.87   0
   3  -2 -15    8.91    5.97   0
   3   0   2  841.40    9.49   0
   4  -2 -15   35.46    6.83   0
   5  -2 -15   53.12    6.61   0
   5  -1 -13    2.99    4.59   0
   7   0  -8   75.87    2.74   0
  -8  -7  -4   25.09    5.37   0
  -8  -7  -1   69.34    5.76   0
  -7  -5  -4    4.25    4.25   0
  -7  -5  -3    0.96    3.79   0
  -7  -5  -2   21.92    3.84   0
  -7  -5  -1   21.05    3.32   0
  -5  -4 -10    1.99    6.38   0
  -5  -3  -7  115.21    7.63   0
  -4  -4 -12   -0.61    6.80   0
  -4  -3 -10   95.36    8.16   0
  -3  -3 -12   22.22    6.97   0
  -3  -2 -10  152.93    9.23   0
  -3  -1  -5 1531.39   17.36   0
  -3  -1  -4  333.57    7.90   0
  -3  -1  -3  339.59    7.27   0
  -2  -1  -9   98.81    6.78   0
  -1  -2 -13   14.07    4.92   0
  -1   0  -5   43.93    3.72   0
  -1   0  -3 1097.85   10.25   0
   0  -3 -15   11.04    6.94   0
   0   0  -8    6.89    3.16   0
   2  -3 -16   36.44    7.74   0
   3  -3 -16  116.53    9.40   0
   3  -1 -13   31.32    5.57   0
   4  -3 -16   -4.86    6.83   0
   4  -1 -13   24.69    4.84   0
   4   0   2  760.70    9.87   0
   5   0 -10    8.26    2.99   0
   6   0   1  308.59    6.91   0
   8   0  -4   -0.23    1.35   0
  -8  -8  -6   -0.88    6.33   0
  -8  -7  -2    2.23    3.83   0
  -7  -6  -7    2.60    5.66   0
  -6  -4  -6   71.72    6.73   0
  -6  -4  -5   40.25    5.45   0
  -5  -5 -11   89.89    9.39   0
  -4  -5   8   41.05    2.72   0
  -4  -2  -6   28.82    4.63   0
  -3  -4 -13    5.08    7.09   0
  -2  -3 -13  174.31   11.11   0
  -2  -3   7    4.46    2.20   0
  -1  -3 -14   21.62    7.26   0
  -1  -1 -10   17.16    5.07   0
  -1   0  -4 5119.91   24.48   0
   0  -1   4  928.94    9.19   0
   1  -2 -14   11.64    5.78   0
   1  -1 -12   20.40    5.48   0
   2   0   2  674.18    7.75   0
   3   0 -10  150.56    6.56   0
   4   0 -10  189.84    6.76   0
   5   0   2  526.60    8.91   0
   6  -1 -12  294.80    9.01   0
   6   0  -9   10.15    2.31   0
   7   0   0  353.45    7.36   0
  -8  -8  -5   49.29    7.36   0
  -7  -7  -8   -0.25    6.38   0
  -7  -6  -6   49.38    6.99   0
  -7  -6   2   92.89    4.18   0
  -6  -5  -8   12.42    6.45   0
  -6  -4  -4   11.17    4.10   0
  -6  -4  -1  316.28    7.96   0
  -5  -4  -9   73.32    7.59   0
  -4  -4 -11   -5.01    6.14   0
  -4  -3  -9   10.77    5.89   0
  -4  -2  -5  344.34    9.31   0
  -3  -3 -11   60.98    7.61   0
  -3  -2  -9  342.47   11.16   0
  -2  -4 -14   32.82    6.91   0
  -1  -2 -12  116.62    8.77   0
  -1  -1   3  295.13    3.90   0
   0  -1 -11    3.13    3.61   0
   0   0  -7    8.13    3.09   0
   1  -3 -15   24.77    6.63   0
   1  -1   5   17.45    2.95   0
   2  -2 -14   14.58    5.98   0
   2  -1 -12   26.71    5.13   0
   5  -2 -14   15.00    5.54   0
  -8  -9  -5   51.46    8.47   0
  -8  -8  -4   38.41    6.55   0
  -8  -8  -3    3.83    5.16   0
  -7  -7  -7    0.70    5.95   0
  -7  -6  -5    8.16    5.37   0
  -6  -6  -9   34.42    7.61   0
  -6  -5  -7    7.91    5.80   0
  -6  -4  -3  199.53    7.53   0
  -6  -4  -2    2.46    2.78   0
  -5  -5 -10    3.19    6.44   0
  -5  -4  -8   64.66    7.30   0
  -4  -5 -12   -1.46    6.80   0
  -4  -2  -4   50.75    4.29   0
  -4  -2  -3   62.20    4.18   0
  -4  -2  -2  515.81    8.81   0
  -3  -4 -12   15.83    6.60   0
  -2  -2 -10    7.93    5.11   0
  -2  -1   1  742.79    3.77   0
  -1  -3 -13   41.02    7.08   0
  -1  -1  -9   51.60    5.44   0
   1  -2 -13  219.11   10.57   0
   1   0  -8   53.54    4.22   0
   2  -3 -15    7.83    6.35   0
   2   0  -9   14.41    3.14   0
   3  -2 -14   63.13    6.72   0
   3  -1 -12   10.65    4.41   0
   4  -2 -14    8.04    4.94   0
   5  -1 -12  158.14    7.26   0
   8   0  -2   22.23    2.38   0
  -8  -9  -4    7.52    6.24   0
  -8  -8  -2   -2.41    3.93   0
  -8  -8  -1   -3.52    3.71   0
  -7  -6  -4   17.88    5.03   0
  -7  -6   1    2.24    2.43   0
  -5  -3  -1    8.51    2.16   0
  -4  -4 -10   20.05    6.50   0
  -4  -3  -8   82.12    7.41   0
  -3  -4   8  214.59    5.37   0
  -3  -3   6   48.04    2.27   0
  -2  -4 -13    8.79    6.76   0
  -1  -4 -14   22.03    7.81   0
  -1  -2 -11   36.23    6.56   0
   0  -2 -12   12.07    5.90   0
   0  -1 -10   11.41    4.66   0
   0   0  -6    3.89    2.83   0
   3  -3 -15   -3.02    4.89   0
   3   0  -9   11.87    2.96   0
   3   0   3  534.57    8.48   0
   4  -3 -15    4.77    5.30   0
   4  -1 -12   -2.42    3.67   0
   4   0   3   96.71    4.49   0
   5  -3 -15   -3.57    5.58   0
   8   0  -1   18.87    2.68   0
  -7  -8  -7    1.93    6.23   0
  -7  -7  -6    7.41    5.30   0
  -7  -6  -2    1.62    3.92   0
  -6  -7  -9   -0.01    6.50   0
  -6  -6  -8    2.15    5.64   0
  -6  -5  -6   24.53    5.61   0
  -6  -5   3   21.60    2.07   0
  -5  -6 -10   -5.80    5.71   0
  -5  -5  -9    5.33    6.18   0
  -5  -4  -7    3.56    5.24   0
  -4  -5 -11   16.66    7.09   0
  -3  -2  -7    3.94    4.05   0
  -2  -1  -6  191.49    6.59   0
  -1  -1  -8  639.06   12.92   0
   1  -4 -15    1.84    6.71   0
   1  -3 -14   30.19    6.67   0
   2  -2 -13   69.13    7.22   0
   2  -1 -11   55.66    5.57   0
   4   0  -9  411.75    8.54   0
   6  -2 -13   24.86    4.88   0
   6  -1 -11   11.36    3.59   0
   7   0  -7  258.21    3.98   0
  -7  -7  -5   31.65    6.17   0
  -7  -6  -1    9.65    3.41   0
  -6  -6  -7    7.40    6.09   0
  -4  -4  -9   52.52    7.25   0
  -4  -3  -7    6.50    4.64   0
  -3  -5 -12    5.68    7.03   0
  -3  -4 -11    5.38    5.85   0
  -2  -3 -11   17.41    4.80   0
  -2  -2  -9    9.06    3.99   0
  -2  -1  -5  949.41   13.12   0
  -1  -3 -12   15.54    6.21   0
   0  -1  -9   48.62    5.17   0
   0   0  -5  504.87    8.11   0
   1   0  -7  661.01   10.64   0
   1   0   2  330.52    4.97   0
   2  -4 -15   54.23    8.06   0
   2  -3 -14   11.07    6.23   0
   2   0   3  561.44    8.04   0
   3  -2 -13    2.89    5.09   0
   4  -2 -13  181.72    9.01   0
   5  -2 -13   46.12    5.61   0
   6   0  -8    2.83    1.78   0
  -7  -7  -4    4.36    4.93   0
  -6  -7  -8   27.56    7.09   0
  -6  -5  -4   32.11    5.23   0
  -5  -5  -8   44.26    6.86   0
  -5  -4  -6   -2.01    3.49   0
  -4  -6 -11   56.41    8.62   0
  -4  -3  -6    9.28    4.44   0
  -3  -3  -9   70.04    6.12   0
  -3  -2  -6  228.46    8.16   0
  -2  -5 -13    0.29    4.57   0
  -2  -4 -12   51.84    6.58   0
  -1  -4 -13   -2.04    4.54   0
  -1  -2 -10  200.44    9.57   0
   0  -2 -11   95.25    7.65   0
   0  -1   5 1113.41   11.20   0
   0   0  -4 1394.79   11.92   0
   3  -4 -15   11.92    6.44   0
   3  -3 -14   -3.60    5.30   0
   4  -4 -15    3.98    5.31   0
   4  -3 -14   37.16    6.00   0
   4  -1 -11   17.96    4.08   0
   5  -4 -15   11.92    6.25   0
   5  -3 -14   22.80    5.93   0
   5  -1 -11   27.13    4.06   0
   7  -1 -10   44.68    3.93   0
  -7  -9  -6    8.91    6.86   0
  -7  -8  -5    8.29    5.60   0
  -7  -7  -3   11.29    4.54   0
  -6  -6  -6   43.31    6.76   0
  -6  -5  -3   89.81    5.88   0
  -5  -6  -9   49.67    6.46   0
  -4  -4  -8   29.07    6.23   0
  -3  -4 -10  495.95   15.34   0
  -2  -3 -10  108.72    8.24   0
  -2  -3   8  154.36    5.12   0
  -2  -2  -8   24.16    4.76   0
  -2  -1  -4  248.32    6.29   0
  -1  -1  -7    4.28    2.47   0
   1  -4 -14   -0.64    6.27   0
   1  -3 -13  147.25    9.50   0
   1   0  -6  179.26    5.48   0
   2  -2 -12    3.82    5.04   0
   2  -1 -10  576.38   12.47   0
   3   0  -8    2.18    2.19   0
   4   0  -8   20.58    2.96   0
  -7  -7  -2   11.62    4.46   0
  -7  -7   3   90.93    4.27   0
  -6  -7  -7    4.09    5.53   0
  -6  -5  -2   39.74    4.19   0
  -6  -5   2   30.73    2.63   0
  -4  -5  -9    1.76    5.42   0
  -4  -5   9  246.93    5.67   0
  -4  -4   7  154.73    3.49   0
  -4  -3  -5  132.06    6.78   0
  -3  -5 -11   20.14    5.49   0
  -3  -3  -8   64.69    5.72   0
  -3  -2  -5   98.20    4.99   0
  -2  -5 -12    4.26    6.62   0
  -2  -4 -11    9.34    6.32   0
  -2  -1  -3  511.49    8.16   0
  -1  -4 -12   48.54    7.42   0
  -1  -3 -11  140.79    8.96   0
  -1  -2  -9    0.27    4.34   0
   0  -4 -13    2.58    6.23   0
   0  -3 -12   86.84    7.11   0
   0  -1  -8  450.58   10.44   0
   0   0  -3  278.59    4.97   0
   1  -1  -9   65.53    5.06   0
   2  -4 -14   -0.44    6.05   0
   2  -3 -13  201.79   10.51   0
   3  -2 -12    3.05    4.65   0
   6  -2 -12    5.83    4.41   0
  -7  -9  -5   30.90    6.83   0
  -7  -8  -4    3.54    4.63   0
  -7  -7  -1   41.85    4.71   0
  -7  -7   2    1.91    2.42   0
  -6  -8  -7   10.89    6.12   0
  -6  -7  -6    6.68    5.43   0
  -6  -6  -5   22.52    5.33   0
  -6  -5  -1  134.32    5.81   0
  -6  -5   0   10.82    3.02   0
  -6  -5   1   16.77    2.71   0
  -4  -6 -10    8.08    4.94   0
  -4  -4  -7   61.80    6.88   0
  -3  -4  -9   79.06    7.47   0
  -3  -4   9   39.42    3.34   0
  -3  -2  -4   25.87    3.61   0
  -2  -2  -7   63.56    5.17   0
  -2  -1  -2  652.95    8.08   0
  -1  -1   4  425.87    5.63   0
   0  -2 -10  378.90   11.59   0
   1  -5 -14    4.36    6.46   0
   2   0   4   57.84    3.74   0
   3  -4 -14   19.88    6.00   0
   3  -3 -13    4.19    5.41   0
   3  -1 -10  182.83    7.29   0
   4  -2 -12   17.83    4.75   0
   5  -2 -12   12.85    4.43   0
   6  -1 -10   11.21    3.17   0
  -7  -9  -4   22.53    6.27   0
  -7  -8  -3    2.47    4.59   0
  -6  -6  -4    5.25    4.67   0
  -5  -4  -3   45.09    4.27   0
  -4  -7 -10   58.25    8.56   0
  -4  -3  -4  460.89   10.33   0
  -3  -6 -11   73.09    8.64   0
  -3  -5 -10    6.15    6.25   0
  -2  -6 -12   -5.80    6.77   0
  -2  -3  -9   75.15    6.09   0
  -2  -2   6   21.56    2.23   0
  -2  -1  -1 9847.61   25.86   0
  -1  -3 -10   90.77    7.45   0
   0  -3 -11    0.68    4.87   0
   0  -1   6   62.08    3.68   0
   0   0  -2 1642.17    9.03   0
   1   0  -5  116.21    4.15   0
   1   0   3 1111.58    9.94   0
   2  -2 -11   30.15    5.46   0
   4  -4 -14   21.14    6.14   0
   4  -3 -13   38.70    6.18   0
   4  -1 -10   85.48    5.30   0
   5  -4 -14   -0.83    5.73   0
   5  -3 -13  117.60    7.91   0
   5  -1 -10  191.11    6.83   0
   6  -3 -13   14.89    5.14   0
   6   0  -7   15.29    1.98   0
  -7 -10  -4   -1.48    6.78   0
  -7  -8  -2    2.64    3.94   0
  -6  -8  -6    5.92    5.50   0
  -6  -7  -5   91.20    7.86   0
  -5  -5   7   -0.00    0.87   0
  -5  -4  -2  193.59    6.56   0
  -5  -4   3  144.95    3.07   0
  -4  -6  -9    1.09    6.19   0
  -4  -5  -8   31.40    5.24   0
  -4  -4  -6   59.78    6.10   0
  -4  -3  -3  314.48    8.08   0
  -3  -3   7  122.51    3.76   0
  -2  -5 -11    4.12    6.19   0
  -2  -4 -10   92.53    7.89   0
  -1  -4 -11    2.06    5.86   0
  -1  -2  -8  113.51    6.68   0
  -1  -1  -5  165.72    5.83   0
   0  -5 -13  138.60    9.34   0
   0  -1  -7  191.99    6.75   0
   2  -5 -14   -4.92    6.22   0
  -7  -9  -3    9.29    5.11   0
  -7  -8  -1   10.84    4.20   0
  -5  -4  -1  223.03    6.63   0
  -3  -6 -10   20.86    6.66   0
  -3  -3  -6  580.31   12.67   0
  -2  -3  -8  125.47    7.49   0
  -2  -2  -6   96.12    5.07   0
   0  -2  -9   20.59    4.61   0
   1  -2 -10   66.60    5.56   0
   1  -1  -8  178.32    6.74   0
   2  -4 -13   42.28    6.82   0
   2  -3 -12    2.60    3.66   0
   3  -5 -14    1.53    6.31   0
   3  -2 -11   17.57    4.88   0
   4   0  -7  379.46    6.93   0
   5   0  -7  121.89    3.92   0
   7  -1  -9    7.20    2.67   0
  -7 -10  -3   -0.43    5.29   0
  -7  -9  -2   18.42    5.27   0
  -6  -9  -6    3.14    5.84   0
  -6  -8  -5   14.16    6.11   0
  -6  -7  -4   20.62    5.52   0
  -5  -7  -7   40.01    7.26   0
  -5  -5  -4   25.09    4.81   0
  -5  -4   0   16.25    2.66   0
  -5  -4   2  226.10    4.66   0
  -4  -7  -9   -1.24    6.29   0
  -4  -6  -8   12.88    6.28   0
  -4  -5  -7   62.89    7.09   0
  -3  -5  -9    6.04    4.35   0
  -3  -2  -2    2.47    2.42   0
  -2  -6 -11   14.97    7.22   0
  -1  -6 -12   97.24    9.69   0
  -1  -3  -9  762.95   16.02   0
  -1  -1   5 2836.11   16.25   0
   0  -6 -13   41.58    8.24   0
   1   0   4 5179.06   23.91   0
   3  -4 -13    0.05    5.68   0
   3  -3 -12  293.35   11.32   0
   3  -1  -9  129.88    5.92   0
   4  -5 -14   55.43    7.81   0
   4  -2 -11   26.95    4.74   0
   5  -5 -14   -0.64    6.30   0
   5  -2 -11   56.45    5.39   0
   5   1  -1   90.77    2.82   0
   5   1   0   15.65    2.13   0
   6  -2 -11   70.26    5.34   0
  -7 -10  -2   -5.87    5.33   0
  -7  -8   2   18.70    3.36   0
  -6  -6  -1   53.45    4.82   0
  -6  -6   5  106.94    2.79   0
  -5  -8  -7   21.83    6.57   0
  -5  -4   1   65.04    3.05   0
  -4  -8  -9   16.37    7.09   0
  -4  -5  10   16.94    2.61   0
  -4  -4  -5  774.06   14.51   0
  -3  -7 -10   37.54    7.83   0
  -3  -4  -7    9.78    4.69   0
  -3  -2  -1 1491.01   12.30   0
  -2  -5 -10    5.26    5.49   0
  -2  -2  -5   15.61    3.52   0
  -1  -5 -11   16.49    6.59   0
  -1  -4 -10   -2.83    5.46   0
  -1  -2  -7  284.43    8.81   0
   0  -5 -12    4.14    5.74   0
   0  -4 -11   42.07    6.84   0
   0  -1  -6    8.32    3.05   0
   2  -5 -13   -0.19    5.46   0
   2  -2 -10  114.74    6.85   0
   4  -4 -13   17.55    5.80   0
   4  -3 -12   93.75    7.36   0
   4   1  -1  524.57    5.19   0
   5  -4 -13    0.22    5.00   0
   5  -3 -12   11.57    4.56   0
   5   1   1   69.65    3.36   0
   6  -4 -13   56.01    6.50   0
   6  -3 -12   42.29    5.49   0
   6  -1  -9   60.32    4.15   0
   6   1   0  483.73    7.44   0
   7   0  -6   84.77    2.29   0
  -7  -9  -1   11.56    4.56   0
  -6 -10  -5   -4.42    6.43   0
  -6  -9  -5    2.56    5.11   0
  -6  -8  -4   26.79    6.12   0
  -6  -7  -3    4.08    4.50   0
  -5  -7  -6   28.67    6.52   0
  -5  -6  -5  108.81    7.74   0
  -5  -5  -3    8.31    3.75   0
  -4  -7  -8   74.19    8.32   0
  -4  -5  -6  275.77   10.63   0
  -3  -6  -9   63.85    7.87   0
  -3  -5  -8   18.36    6.20   0
  -3  -3  -5   13.05    2.78   0
  -2  -7 -11    2.97    7.06   0
  -2  -3  -7   74.37    6.04   0
   0  -2  -8  209.83    7.98   0
   1  -2  -9   10.98    3.76   0
   1  -1  -7  392.67    8.79   0
   2  -4 -12   20.98    6.33   0
   2  -3 -11    1.98    4.99   0
   3   0  -6   -1.56    1.55   0
   5   1  -2  312.58    3.65   0
   5   1   2   25.75    2.69   0
   6   1  -1   53.46    2.55   0
   6   1   1   71.40    3.68   0
  -7 -10  -1    0.92    4.59   0
  -7  -9   0    8.21    3.91   0
  -6  -6   0    5.72    2.81   0
  -5  -9  -7    0.19    6.12   0
  -4  -6  -7   -4.81    4.84   0
  -4  -4  -4    6.48    3.65   0
  -4  -4   8  197.88    4.36   0
  -4  -3   3  116.92    2.04   0
  -3  -3   8   99.77    3.84   0
  -2  -6 -10   -2.75    6.03   0
  -2  -4  -8   10.74    5.01   0
  -1  -6 -11   -2.21    6.22   0
  -1  -3  -8  117.91    7.05   0
   0  -6 -12   43.19    7.49   0
   1   0   5   44.04    3.24   0
   2  -6 -13   17.09    6.66   0
   2   0  -5    3.68    1.85   0
   3  -5 -13   35.07    6.66   0
   3  -2 -10  350.00   10.22   0
  -6 -10  -4   -5.33    5.80   0
  -6  -9  -4   23.50    5.76   0
  -6  -7  -2   15.98    4.35   0
  -6  -6   2  213.75    5.96   0
  -6  -6   4    1.35    1.62   0
  -5  -8  -6    8.92    6.11   0
  -5  -7  -5   73.52    7.45   0
  -5  -6  -4  163.64    8.32   0
  -5  -5  -2   14.80    3.43   0
  -4  -8  -8    2.63    5.95   0
  -4  -3   1    3.91    1.48   0
  -3  -7  -9   -4.63    6.15   0
  -3  -4  -6   55.01    5.49   0
  -3  -3  -4  116.13    5.55   0
  -3  -2   1    9.35    1.51   0
  -2  -5  -9   19.54    4.76   0
  -2  -2  -4  363.77    8.15   0
  -1  -5 -10  193.20   10.49   0
  -1  -4  -9    0.59    5.23   0
  -1  -1   6   29.15    2.64   0
   0  -5 -11   26.80    6.76   0
   0  -4 -10   79.68    7.58   0
   0  -3  -9  200.74    8.92   0
   0   0   2 1645.49    8.85   0
   1  -4 -11   -1.79    3.66   0
   3  -4 -12   22.14    5.71   0
   3  -3 -11  114.42    7.60   0
   4  -5 -13   50.32    6.96   0
   4  -2 -10   96.04    5.93   0
   5  -5 -13   -2.97    5.18   0
   6  -5 -13   13.06    6.18   0
   6   1  -2  279.37    4.08   0
   7   1   0  285.53    6.26   0
  -6  -6   3   13.42    2.26   0
  -5  -9  -6   13.55    6.50   0
  -4  -7  -7    0.28    5.83   0
  -4  -6  -6  258.50   10.80   0
  -4  -5  -5   57.98    5.85   0
  -4  -4  -3  173.30    6.63   0
  -4  -3   2   12.33    1.31   0
  -3  -8  -9    7.48    6.74   0
  -3  -6  -8   59.70    7.09   0
  -3  -5  -7  264.93   10.69   0
  -2  -7 -10   22.84    6.89   0
  -2  -3  -6  394.02   10.32   0
  -1  -7 -11    6.28    6.91   0
  -1  -1  -3  965.14   10.04   0
   0  -1  -5 1667.98   15.42   0
   0   0   3  281.79    4.80   0
   1  -6 -12   70.03    8.63   0
   2  -5 -12   29.43    6.90   0
   3  -6 -13   -0.89    6.26   0
   3   1   0  352.05    4.65   0
   3   1   1  343.67    5.47   0
   3   1   2 2533.55   16.26   0
   4  -4 -12   52.50    6.82   0
   4  -3 -11   59.92    6.13   0
   4   0  -6   15.52    2.12   0
   5  -4 -12   32.87    5.91   0
   5  -2 -10    3.08    3.52   0
   6  -4 -12   50.83    6.30   0
   6  -2 -10    5.96    3.28   0
   7  -3 -11   11.41    4.09   0
   7  -1  -8    6.52    2.45   0
   7   1  -1   90.05    3.34   0
  -6 -10  -3    1.78    5.69   0
  -6  -9  -3    2.59    4.62   0
  -6  -8  -2   24.69    5.07   0
  -5  -8  -5   46.13    6.98   0
  -5  -5  -1    0.46    2.51   0
  -2  -8 -10   -4.96    6.86   0
  -2  -6  -9  273.38   12.12   0
  -2  -4  -7   23.74    5.08   0
  -2  -2   8    6.46    2.15   0
  -1  -6 -10   52.04    7.61   0
   0  -2  -7   85.54    5.26   0
   1  -5 -11    6.77    5.67   0
   1  -2  -8  330.13    9.24   0
   1  -1  -6   30.53    3.33   0
   1   0  -3 4302.48   15.82   0
   3  -5 -12    2.60    5.24   0
   3   1   3  341.24    6.98   0
   4  -6 -13    3.49    6.29   0
   4  -1  -8   -1.62    2.36   0
   4   1  -2   10.87    0.86   0
   5  -6 -13    3.60    6.07   0
   5  -3 -11    8.39    4.24   0
   5   0  -6   59.68    2.75   0
   6  -6 -13   16.38    6.65   0
   6  -3 -11   11.71    4.26   0
   6   0  -6   53.86    2.35   0
  -6 -11  -3   -0.02    6.30   0
  -6  -7   0  106.69    5.81   0
  -5  -9  -5   -0.68    5.77   0
  -4  -5  -4   67.57    5.87   0
  -3  -7  -8  180.17    9.72   0
  -3  -4  -5   27.43    4.43   0
  -3  -3  -3  699.37   11.17   0
  -2  -5  -8   55.33    5.75   0
  -2  -2  -3 1055.50   12.14   0
  -1  -5  -9  298.10   11.80   0
  -1  -3  -7  105.30    6.38   0
   0  -5 -10   10.48    5.90   0
   0   0   4 1427.87   11.67   0
   1  -4 -10    4.65    5.33   0
   1  -3  -9   44.97    5.64   0
   2  -6 -12  162.75   10.72   0
   3  -2  -9   12.89    3.39   0
   5  -1  -8    2.03    2.84   0
   6  -1  -8  260.67    6.63   0
   7   1  -2  175.37    3.69   0
  -6 -10  -2    4.62    5.34   0
  -6  -9  -2    4.42    4.29   0
  -6  -8  -1    4.15    3.86   0
  -5 -10  -5    1.91    6.30   0
  -5  -8  -4   21.58    5.55   0
  -5  -6  -2   25.49    4.69   0
  -5  -5   0  302.01    7.36   0
  -5  -5   8   93.54    2.22   0
  -4  -6  -5   15.23    5.57   0
  -4  -4   9   17.05    2.39   0
  -3  -8  -8   12.47    6.79   0
  -3  -6  -7   19.30    4.60   0
  -3  -3   9   35.43    2.88   0
  -3  -2   4  329.64    2.71   0
  -2  -7  -9    4.03    4.49   0
  -2  -3  -5   32.82    4.04   0
  -1  -7 -10   53.64    8.17   0
  -1  -4  -8   61.46    5.49   0
  -1  -2  -5  252.83    7.24   0
   0  -7 -11   -1.24    4.45   0
   0  -4  -9   38.57    6.25   0
   0  -3  -8   34.57    4.28   0
   1  -6 -11    8.66    5.85   0
   3  -4 -11   23.66    5.54   0
   3  -3 -10   12.24    4.87   0
   4  -5 -12    1.08    4.99   0
   5  -5 -12   21.04    5.95   0
   6  -5 -12  157.92    9.77   0
   8   1  -1   14.47    2.27   0
  -6 -11  -2    4.88    6.00   0
  -6  -7   1  202.48    6.90   0
  -5  -7  -3    1.35    4.61   0
  -3  -9  -8   -8.19    6.18   0
  -2  -8  -9   19.73    6.67   0
  -2  -6  -8  171.27    9.87   0
  -1  -8 -10   93.85   10.22   0
  -1  -1  -2 1043.06    9.20   0
   0  -6 -10   23.26    6.69   0
   0  -1  -4  103.51    4.13   0
   0   0   5  521.55    8.08   0
   2   0  -4  602.22    6.61   0
   3  -1  -7   25.91    3.30   0
   3   1  -1  312.59    3.22   0
   4  -4 -11    1.80    4.90   0
   4  -3 -10  169.65    8.26   0
   4  -2  -9   25.85    3.81   0
   7  -4 -11    2.33    4.59   0
   7  -2  -9    0.73    2.99   0
  -6 -10  -1   45.59    6.30   0
  -6  -9  -1  106.53    7.25   0
  -6  -8   0  172.90    7.56   0
  -5 -10  -4  107.65    9.00   0
  -5  -9  -4    2.40    5.18   0
  -4 -10  -6  124.17   10.14   0
  -4  -9  -6    2.24    6.32   0
  -3  -7  -7   16.56    4.66   0
  -3  -4  -4    7.34    3.19   0
  -3  -3  -2 1515.81   14.92   0
  -2  -5  -7  340.88   11.50   0
  -2  -4  -6  312.00    9.81   0
  -1  -6  -9    3.40    4.16   0
   0  -2  -6  711.65   11.85   0
   1  -7 -11   16.41    6.84   0
   1  -5 -10   -1.81    5.49   0
   1  -2  -7   68.62    4.71   0
   2   1   2  650.47    7.78   0
   2   1   3  517.94    7.92   0
   3  -7 -12   61.87    8.64   0
   3  -5 -11  104.99    8.37   0
   4  -6 -12    8.28    5.44   0
   5  -6 -12   54.01    7.00   0
   5  -4 -11   13.51    5.16   0
   5  -3 -10   54.16    5.53   0
   6  -4 -11   36.98    5.39   0
   6  -2  -9   24.58    3.90   0
   7  -3 -10   61.16    5.77   0
   8  -1  -7    5.65    2.15   0
  -6 -11  -1    2.09    5.36   0
  -5  -8  -3   64.99    6.62   0
  -5  -7  -2   31.18    5.34   0
  -3  -9  -7    6.49    5.96   0
  -3  -8  -7  111.58    8.83   0
  -3  -6  -6   73.35    6.13   0
  -3  -5  -5    1.77    4.23   0
  -3  -2   5  236.57    3.36   0
  -2  -7  -8    8.60    5.74   0
  -2  -2  -2  659.47    8.73   0
  -1  -7  -9    3.17    6.13   0
  -1  -5  -8   38.27    5.91   0
  -1  -4  -7    2.45    4.05   0
  -1  -3  -6  102.69    5.24   0
   0  -7 -10   89.33    8.99   0
   0  -5  -9   89.65    7.44   0
   0  -3  -7   57.29    5.21   0
   1  -4  -9   47.01    6.27   0
   1  -3  -8   71.01    5.67   0
   1  -1  -5   64.20    3.68   0
   2  -1  -6  255.67    6.41   0
   2   1   1 9814.70   25.08   0
   2   1   4  253.90    6.17   0
   4  -7 -12    0.89    6.28   0
   6  -6 -12   79.32    7.78   0
   6  -3 -10    6.46    3.90   0
  -6 -10   0    2.13    4.65   0
  -6  -9   0   24.62    4.64   0
  -6  -8   1   -1.38    3.03   0
  -6  -7   3    6.29    2.10   0
  -5 -10  -3    3.52    5.85   0
  -5  -9  -3   41.92    6.52   0
  -5  -5   2   16.37    2.22   0
  -4  -9  -5   17.48    5.89   0
  -4  -4  10    0.58    2.24   0
  -2  -9  -8   46.77    7.99   0
  -2  -8  -8   24.45    6.59   0
  -2  -6  -7    0.57    5.46   0
  -2  -3  -4 1032.57   13.97   0
  -1  -8  -9    1.14    6.58   0
  -1  -2  -4   23.27    3.33   0
   0  -8 -10   33.35    7.71   0
   0  -4  -8   62.98    5.46   0
   1  -6 -10    3.32    6.01   0
   3  -6 -11    7.86    5.92   0
   3  -4 -10    8.57    4.87   0
   3  -2  -8  106.69    5.42   0
   4  -5 -11   38.49    6.19   0
   4  -1  -7  369.02    7.54   0
   8   1  -2    2.36    1.58   0
  -6 -11   0    6.90    5.07   0
  -6  -9   1    2.26    3.92   0
  -6  -7   4   27.67    2.71   0
  -5 -11  -3   13.97    6.03   0
  -5  -8  -2   43.87    5.46   0
  -5  -6   0   -0.28    2.95   0
  -4 -10  -5   10.48    6.41   0
  -4  -4   0   93.86    4.11   0
  -3  -2   6    6.97    1.39   0
  -2  -5  -6  162.87    8.11   0
  -2  -4  -5   15.94    3.75   0
  -2  -1   4 2789.99   11.76   0
  -1  -6  -8   41.26    6.63   0
   0  -6  -9   47.68    7.22   0
   1  -7 -10   22.04    6.51   0
   4  -4 -10  139.19    7.98   0
   4   0  -5   21.66    1.84   0
   5  -5 -11   -2.02    4.49   0
   6  -5 -11   -3.96    4.59   0
   7  -5 -11   31.78    5.94   0
  -6 -10   1    0.59    4.27   0
  -6  -8   2   55.45    4.26   0
  -6  -7   5  231.04    5.26   0
  -6  -7   6   -1.22    1.49   0
  -5  -9  -2   11.93    5.54   0
  -5  -7  -1  403.91   10.74   0
  -3  -9  -6   -0.38    5.76   0
  -3  -8  -6   -0.20    5.41   0
  -3  -6  -5    9.86    4.71   0
  -3  -5  -4   33.26    4.70   0
  -3  -4  -3  686.97   11.65   0
  -3  -3  -1  442.10    7.54   0
  -2  -7  -7    5.04    5.77   0
  -1  -7  -8   65.27    7.44   0
  -1  -5  -7    5.51    5.00   0
   0  -7  -9    9.91    6.29   0
   0  -2  -5   18.34    3.31   0
   1  -8 -10   10.40    7.03   0
   1  -5  -9  164.73    9.12   0
   2  -2  -7  368.17    8.78   0
   3  -7 -11   -5.38    5.54   0
   3  -5 -10   15.25    5.39   0
   4  -6 -11   -2.45    5.05   0
   4  -2  -8  359.49    8.86   0
   5  -4 -10   50.37    5.50   0
   5  -1  -7    4.95    2.08   0
   6  -1  -7   82.40    3.92   0
   7  -4 -10   37.40    5.75   0
   7  -1  -7   -0.54    1.92   0
   8  -2  -8   11.91    2.99   0
  -6 -11   1   -2.46    4.46   0
  -6  -9   2    2.50    3.77   0
  -5 -11  -2   -0.98    5.49   0
  -5 -10  -2    2.57    5.24   0
  -5  -5   3  231.70    4.92   0
  -5  -5   9  296.35    4.21   0
  -4 -11  -4   16.52    6.98   0
  -4 -10  -4   14.32    5.85   0
  -4  -9  -4    8.39    5.75   0
  -3  -2   7 1365.11   11.12   0
  -2  -9  -7    7.92    6.11   0
  -2  -8  -7   94.81    8.72   0
  -2  -1   3 4077.95   10.27   0
  -1  -8  -8   -0.61    5.76   0
  -1  -4  -6  165.98    7.47   0
  -1  -3  -5  639.58   11.35   0
   0  -8  -9   -4.01    6.31   0
   0  -5  -8   49.79    5.37   0
   0  -1  -3   23.86    2.56   0
   1  -4  -8  529.32   12.94   0
   1  -2  -6 1157.17   14.44   0
   2  -3  -8   28.02    3.75   0
   4  -7 -11   17.78    6.63   0
   5  -6 -11    9.12    5.16   0
   6  -6 -11    3.62    5.17   0
   6  -4 -10   81.89    6.31   0
   7  -6 -11    7.29    5.71   0
  -6 -10   2  136.26    7.51   0
  -5  -8  -1   48.41    5.44   0
  -5  -6   1  149.38    5.52   0
  -4  -7  -3  110.40    7.36   0
  -3  -7  -5   62.97    5.89   0
  -2  -6  -6   25.37    4.51   0
  -2  -3  -3   72.18    4.29   0
  -2  -2  -1  339.88    5.72   0
  -1  -9  -8  183.56   11.59   0
  -1  -1  -1    2.81    1.22   0
   0  -9  -9   -1.25    4.85   0
   0  -4  -7  126.71    6.50   0
   0  -3  -6  382.94    9.48   0
   1  -6  -9   94.81    8.19   0
   1  -3  -7   76.66    5.42   0
   1   0  -2 1081.18    6.17   0
   1   1   4  135.30    4.68   0
   2  -8 -10   -0.29    6.32   0
   2  -7 -10    1.30    5.55   0
   2   1   0    2.68    1.04   0
   3  -6 -10   80.59    7.73   0
   3  -4  -9   23.91    5.28   0
   4  -5 -10   32.34    6.08   0
   5  -7 -11   34.54    7.04   0
   5  -2  -8  271.72    7.65   0
   6  -7 -11    7.70    5.59   0
   6  -3  -9    9.74    3.72   0
   6  -2  -8  123.97    5.67   0
   7  -7 -11   -4.15    5.86   0
   7  -3  -9   -0.28    3.20   0
   7  -2  -8   32.40    3.56   0
  -6  -8   4   28.36    3.21   0
  -5 -12  -1    0.07    6.19   0
  -5 -11  -1   25.26    5.98   0
  -5 -10  -1   18.26    5.10   0
  -5  -9  -1    6.42    4.74   0
  -5  -5   4   23.46    1.87   0
  -4  -3   6    0.75    0.81   0
  -3  -8  -5   97.35    7.86   0
  -3  -6  -4   46.96    5.80   0
  -3  -4  -2  280.25    7.33   0
  -3  -2   8   76.29    3.51   0
  -2  -7  -6    9.04    5.56   0
  -2  -5  -5   14.54    4.28   0
  -2  -4  -4  646.68   11.96   0
  -1  -6  -7   88.16    6.57   0
  -1  -2  -3   39.04    3.28   0
   1  -7  -9  103.15    8.92   0
   1   1   3  956.53    9.69   0
   2  -5  -9    2.52    3.68   0
   5  -5 -10   50.83    6.44   0
   5   0  -5  225.17    3.97   0
   6   2   1   23.58    2.95   0
   7   0  -5   78.31    2.21   0
   7   1  -3    2.71    0.78   0
  -4 -11  -3   28.63    6.91   0
  -4 -10  -3   -1.44    5.62   0
  -4  -9  -3   40.52    6.45   0
  -4  -3   7   68.10    2.26   0
  -3  -5  -3   19.43    3.69   0
  -2  -8  -6   70.90    7.76   0
  -1  -7  -7   75.14    7.69   0
  -1  -5  -6   99.56    6.67   0
  -1   0   6  183.59    5.14   0
   0  -7  -8   71.09    7.78   0
   1  -9  -9    2.19    6.73   0
   1  -8  -9   20.96    6.95   0
   1  -5  -8   68.34    6.81   0
   1  -1  -4   97.08    3.77   0
   2  -6  -9  160.44    9.16   0
   2  -4  -8  511.02   12.57   0
   2  -1  -5 1132.76   11.64   0
   3  -7 -10    3.58    4.56   0
   4  -6 -10   -5.04    5.20   0
   4  -4  -9    9.16    4.63   0
   5   2   1   -0.52    2.10   0
   6  -5 -10   -0.00    4.62   0
   6   0  -5   12.12    1.57   0
   7  -5 -10   10.45    5.02   0
  -6  -8   5   15.96    2.77   0
  -5 -12   0   13.13    5.87   0
  -5  -8   0    0.99    3.62   0
  -5  -7   1    4.50    3.25   0
  -4  -7  -2   30.50    5.00   0
  -3  -7  -4   49.95    6.20   0
  -3  -3   0   51.89    2.82   0
  -3  -2   9   23.31    2.74   0
  -2 -10  -6   -1.65    4.97   0
  -2  -9  -6   22.82    5.27   0
  -2  -6  -5  990.49   17.68   0
  -1 -10  -7    2.59    7.36   0
  -1  -9  -7   13.62    6.70   0
  -1  -8  -7   63.98    7.38   0
  -1  -4  -5  350.58    9.37   0
  -1  -3  -4   -1.56    2.89   0
  -1   0   4  158.80    3.85   0
   0  -9  -8   13.51    7.39   0
   0  -8  -8   -0.03    4.31   0
   0  -5  -7   -1.45    3.28   0
   1   1   2 1058.05    8.91   0
   4  -7 -10   -4.25    5.72   0
   4  -1  -6  271.02    6.14   0
   5  -6 -10    1.29    5.29   0
   5  -4  -9   28.98    4.73   0
   8  -4  -9    5.79    4.16   0
  -5 -11   0    1.24    4.85   0
  -5 -10   0   -0.47    4.57   0
  -5  -9   0   25.03    4.79   0
  -5  -5   5  555.89    5.58   0
  -4  -8  -2    3.95    4.69   0
  -4  -6  -1   13.83    3.15   0
  -4  -5   0  175.66    5.66   0
  -4  -3   8   56.20    2.48   0
  -3 -11  -4   15.01    6.87   0
  -3 -10  -4   34.93    6.75   0
  -1  -6  -6  110.31    7.66   0
   0  -6  -7   29.60    5.66   0
   0  -4  -6  112.07    6.32   0
   0  -2  -4    0.80    2.64   0
   2  -8  -9   15.16    6.52   0
   2  -7  -9    2.17    4.26   0
   2  -3  -7   48.68    3.87   0
   2   0  -3  606.79    5.46   0
   3   2   3   95.84    4.36   0
   4  -8 -10   74.53    8.15   0
   4  -3  -8    5.02    3.31   0
   5  -7 -10    0.30    5.70   0
   6  -6 -10   74.18    6.98   0
   6  -4  -9   35.37    4.96   0
   6   2   0   67.37    3.19   0
   7  -6 -10   54.18    6.59   0
   7  -4  -9   86.51    6.18   0
  -5 -12   1    2.39    5.38   0
  -5  -8   1   30.46    4.34   0
  -4 -11  -2    4.71    5.26   0
  -4 -10  -2   -2.25    5.07   0
  -4  -9  -2    6.04    5.19   0
  -4  -4   2   15.25    1.88   0
  -4  -3   9   30.58    2.53   0
  -3  -6  -3   17.78    4.41   0
  -2  -7  -5  125.52    8.08   0
  -2  -3  -2  761.91   10.33   0
  -1   0   3 4297.94   15.40   0
   0  -3  -5  264.78    7.62   0
   1  -2  -5  468.13    8.77   0
   2  -5  -8   38.84    5.94   0
   4  -5  -9    7.54    4.53   0
   5  -8 -10   12.96    6.15   0
   5  -3  -8    1.86    3.07   0
   6  -7 -10    5.37    5.21   0
   7  -7 -10   20.23    6.09   0
   7   2   0    2.52    1.94   0
   8  -3  -8   60.11    5.12   0
   8  -1  -6  132.64    4.14   0
  -5 -11   1   -2.72    4.50   0
  -5 -10   1   38.75    5.56   0
  -5  -9   1   20.01    4.67   0
  -5  -6   3   -0.28    2.08   0
  -4 -12  -1   29.94    6.82   0
  -4  -7  -1  292.10    9.16   0
  -3  -5  -2    8.72    3.10   0
  -2 -10  -5   -0.35    5.57   0
  -2  -9  -5  119.43    9.15   0
  -2  -8  -5   26.22    4.83   0
  -2  -4  -3   65.90    3.98   0
  -1  -9  -6    9.12    6.08   0
  -1  -8  -6   19.76    6.22   0
  -1  -7  -6    4.31    4.01   0
  -1  -5  -5    4.15    3.90   0
   0 -10  -7  157.62   11.18   0
   0  -9  -7   38.95    7.22   0
   0  -8  -7   58.32    7.52   0
   0  -7  -7   -1.67    3.67   0
   1  -9  -8   12.28    4.93   0
   1  -5  -7   84.63    6.69   0
   3   2   2    1.92    2.05   0
   5  -5  -9   34.02    5.56   0
   5  -1  -6   14.72    2.49   0
   6  -3  -8    1.48    3.33   0
   7  -3  -8   75.26    5.32   0
   8  -5  -9   59.86    6.63   0
   8  -2  -7    9.58    2.67   0
  -5 -12   2   -3.05    5.39   0
  -5  -7   2   20.18    3.12   0
  -4 -11  -1    0.38    5.37   0
  -4  -3  10  127.93    4.49   0
  -3 -11  -3   42.72    7.07   0
  -3 -10  -3    0.84    5.28   0
  -2  -6  -4  103.15    6.74   0
   0  -5  -6  165.91    7.79   0
   0   1   5 1693.43   14.91   0
   2  -6  -8  189.82    8.88   0
   2  -4  -7   50.84    5.16   0
   4  -7  -9   13.58    6.09   0
   4  -4  -8   11.19    4.25   0
   6  -5  -9  176.77    8.76   0
   6  -2  -7  211.06    6.61   0
   6  -1  -6  135.68    4.38   0
   7  -5  -9    8.27    4.40   0
   7  -1  -6  471.40    7.44   0
  -5 -11   2    0.55    4.80   0
  -5  -8   2  145.02    6.60   0
  -4 -10  -1    1.48    4.98   0
  -4  -6   0    4.17    2.55   0
  -4  -5   1   15.47    2.23   0
  -3  -9  -3   11.09    4.39   0
  -2  -7  -4  258.67   10.00   0
  -2  -2   0  801.24    7.25   0
  -1  -6  -5  267.16    9.75   0
  -1  -4  -4  535.77   10.72   0
   0  -1  -2  726.59    7.13   0
   1  -6  -7  133.83    8.37   0
   1   1   1    4.70    1.56   0
   2  -9  -8   77.29    8.73   0
   2  -8  -8    2.62    5.97   0
   2  -7  -8   14.02    4.66   0
   4  -8  -9   11.24    5.92   0
   5  -7  -9   76.35    7.46   0
   5  -6  -9    1.10    4.74   0
   6  -6  -9   66.06    7.05   0
   7  -6  -9   25.22    5.84   0
   7  -2  -7   33.40    3.20   0
   8  -6  -9   -3.57    4.68   0
  -5 -10   2   16.46    4.17   0
  -5  -9   2    6.84    3.65   0
  -5  -5   6   -0.27    0.90   0
  -4 -12   0   22.94    6.36   0
  -3 -12  -2    5.80    6.00   0
  -3  -6  -2   53.44    4.50   0
  -2  -9  -4   13.16    6.02   0
  -2  -8  -4    1.21    5.27   0
  -2  -5  -3    6.35    3.16   0
   0 -10  -6    4.88    6.01   0
   0  -6  -6   -3.71    3.30   0
   0  -4  -5   65.72    5.16   0
   1 -10  -7   50.79    8.45   0
   1  -9  -7   -2.49    6.13   0
   1  -8  -7   10.99    6.08   0
   1  -4  -6   88.36    5.28   0
   2  -3  -6  192.80    6.79   0
   2   2   3 1104.75   11.92   0
   5  -8  -9    3.65    5.86   0
   5  -4  -8  465.67   11.73   0
   6  -8  -9    0.91    6.22   0
   6  -7  -9   -0.94    5.36   0
   7  -7  -9    3.77    4.73   0
   8  -7  -9   47.28    7.05   0
   8  -4  -8   62.32    5.79   0
  -5  -6   4  217.46    5.23   0
  -4 -11   0    6.87    5.38   0
  -4  -7   0   17.28    3.71   0
  -3 -11  -2   22.50    6.21   0
  -3 -10  -2    9.67    5.42   0
  -3  -5  -1   21.33    3.22   0
  -1 -10  -5    4.37    4.67   0
  -1  -9  -5   52.47    7.48   0
  -1  -8  -5  185.77    9.87   0
  -1  -7  -5  313.73   10.73   0
   0  -9  -6   72.38    8.31   0
   0  -8  -6   14.54    6.05   0
   0  -7  -6  101.75    6.98   0
   2  -5  -7   -4.12    4.13   0
   2  -1  -4   60.48    3.02   0
   3  -9  -8   16.78    7.23   0
   3  -8  -8    5.34    6.04   0
   3  -7  -8   30.52    6.69   0
   3   2   1 1477.18   11.68   0
   4  -5  -8   41.19    5.60   0
   4  -3  -7   67.58    4.80   0
   4   0  -4    8.70    1.33   0
   4   2   0  131.27    3.47   0
   6  -4  -8   30.80    4.58   0
   6   2  -1   47.72    2.40   0
   7  -8  -9    0.10    6.10   0
   7  -4  -8    2.44    3.77   0
   7   2  -1    3.87    1.52   0
  -5 -11   3    5.73    4.26   0
  -5  -8   3    9.89    3.33   0
  -4 -12   1   -0.90    4.57   0
  -4 -10   0  304.76   11.38   0
  -4  -9   0    2.58    4.29   0
  -4  -8   0  177.10    7.84   0
  -4  -4   3    5.52    1.49   0
  -3 -12  -1   25.56    6.41   0
  -3  -9  -2  131.12    8.33   0
  -2  -6  -3    8.92    3.93   0
  -2  -4  -2   -2.71    2.59   0
  -2  -3  -1  124.60    4.31   0
   0  -3  -4  390.72    8.20   0
   0  -2  -3 1446.50   12.95   0
   1  -5  -6    9.62    4.22   0
   1  -3  -5   98.95    4.62   0
   1  -1  -3  864.16    8.53   0
   2  -6  -7    9.41    5.22   0
   2  -2  -5  142.27    4.84   0
   4  -6  -8   82.59    7.39   0
  -5 -10   3   11.76    3.89   0
  -5  -9   3    9.94    3.49   0
  -4 -13   2   28.83    7.12   0
  -4  -6   1  112.41    4.94   0
  -2  -7  -3   48.12    5.70   0
  -2   0   7  120.73    4.37   0
  -1 -11  -4   10.60    6.49   0
   0  -5  -5   79.29    5.28   0
   1 -10  -6    5.54    6.61   0
   1  -2  -4  829.93   10.55   0
   2  -9  -7    2.76    5.75   0
   2  -8  -7  157.61    9.93   0
   2  -7  -7   43.27    6.64   0
   2   2   2  657.17    8.41   0
   4  -7  -8  128.92    8.84   0
   4  -1  -5   58.16    3.17   0
   5  -6  -8   51.59    6.15   0
   5  -3  -7  172.15    6.61   0
   6  -5  -8   44.10    5.60   0
   7  -5  -8    8.52    4.22   0
   8  -5  -8    2.30    4.15   0
   8  -3  -7   53.33    4.60   0
   8   2  -1   17.59    2.04   0
  -5 -11   4    2.41    4.11   0
  -5  -7   4   21.48    2.77   0
  -4 -11   1   26.13    5.88   0
  -3 -11  -1   -5.49    4.86   0
  -3  -1   7    4.99    1.88   0
  -3  -1   8    1.22    1.86   0
  -2 -12  -2    4.67    6.77   0
  -2  -9  -3  191.73    9.71   0
  -2  -8  -3  108.52    7.73   0
  -1 -10  -4  175.55   10.64   0
  -1  -6  -4    5.22    4.13   0
   0 -10  -5    6.24    6.37   0
   0  -6  -5    2.20    4.30   0
   1  -9  -6   -6.08    5.76   0
   1  -8  -6   -4.65    5.53   0
   1  -7  -6   -1.08    5.28   0
   1  -6  -6   27.11    4.49   0
   1   2   4   28.85    3.28   0
   3  -5  -7   13.68    3.93   0
   5  -9  -8   36.69    7.41   0
   5  -8  -8   33.77    7.00   0
   5  -7  -8    6.79    5.48   0
   5   2  -1  140.79    3.20   0
   6  -3  -7  277.55    8.16   0
   7  -3  -7  124.48    6.02   0
   8  -6  -8    5.06    4.69   0
  -5 -10   4   17.20    4.44   0
  -5  -6   5   21.06    2.24   0
  -4 -12   2   -4.16    4.80   0
  -4 -10   1   -0.17    4.59   0
  -4  -9   1  119.92    7.03   0
  -4  -8   1  168.97    7.20   0
  -4  -7   1  114.64    5.58   0
  -3 -12   0   47.37    7.26   0
  -3 -10  -1   92.55    7.53   0
  -3  -9  -1   83.88    6.97   0
  -3  -8  -1   -0.69    3.99   0
  -2 -11  -2    4.80    6.14   0
  -2  -5  -2   16.24    3.28   0
  -1  -9  -4   46.69    5.78   0
  -1  -8  -4    2.46    5.41   0
  -1  -7  -4   21.80    4.28   0
  -1   0   2 1085.37    6.03   0
   0  -9  -5  175.03    9.43   0
   0  -8  -5   -3.11    5.27   0
   0  -7  -5  104.17    7.73   0
   0  -4  -4    3.39    3.12   0
   1  -4  -5  197.50    7.11   0
   3  -9  -7    4.61    6.15   0
   3  -8  -7   71.83    7.85   0
   3  -7  -7  100.13    8.09   0
   3  -6  -7   -1.36    4.51   0
   5  -2  -6   44.48    3.41   0
   6  -8  -8    5.26    5.84   0
   6  -7  -8    5.77    5.44   0
   7  -8  -8   65.49    7.59   0
   7  -7  -8   12.56    5.57   0
   7  -6  -8   31.48    5.37   0
   8  -8  -8   48.58    7.74   0
   8  -7  -8    3.28    5.23   0
  -5  -9   4   -0.50    2.81   0
  -4 -13   3    0.42    5.30   0
  -4 -11   2   -1.83    4.80   0
  -3  -1   6  402.15    5.72   0
  -1 -11  -3   59.16    8.08   0
   0 -11  -4    0.37    6.41   0
   2 -10  -6    9.28    7.04   0
   2  -5  -6   65.47    5.80   0
   4  -5  -7  375.01   11.23   0
   5  -4  -7    2.04    3.53   0
   8  -2  -6   25.10    3.30   0
  -4  -6   2   77.03    4.23   0
  -3 -11   0   45.34    6.52   0
  -2 -12  -1   10.64    6.45   0
  -2  -6  -2   18.88    3.78   0
  -1 -10  -3   54.74    7.22   0
  -1  -5  -3  108.68    5.61   0
  -1  -3  -2  792.08   10.11   0
  -1   1   5   63.86    3.47   0
   0   1   2  748.47    7.10   0
   1 -10  -5   14.63    6.77   0
   1  -5  -5   -3.44    3.58   0
   1   2   3   34.68    3.10   0
   2  -9  -6   99.89    8.66   0
   2  -8  -6    5.67    5.81   0
   2  -7  -6  118.07    8.17   0
   2  -6  -6    9.87    5.23   0
   2  -3  -5  834.86   12.34   0
   3  -4  -6   33.67    4.45   0
   5  -5  -7   92.20    6.94   0
   5  -1  -5  131.17    4.17   0
   6  -2  -6   15.31    2.80   0
   7  -4  -7   55.76    5.57   0
   7  -2  -6   24.12    3.26   0
   8  -4  -7    1.08    3.46   0
  -5 -10   5   76.99    5.62   0
  -5  -7   5   10.14    2.29   0
  -5  -4   9  133.83    2.62   0
  -4 -13   4    0.48    5.36   0
  -4 -12   3   38.96    6.21   0
  -4 -10   2   14.33    4.65   0
  -4  -2   9   84.09    3.52   0
  -3 -12   1    5.60    5.48   0
  -3 -10   0  190.46    9.60   0
  -2 -11  -1   -0.72    5.24   0
  -2  -8  -2  102.55    7.21   0
  -2  -7  -2  833.53   15.18   0
  -2  -4  -1  374.07    7.64   0
  -1  -9  -3   -3.52    5.30   0
  -1  -6  -3   27.59    4.52   0
  -1  -2  -1  513.09    6.46   0
   0 -10  -4   26.87    5.41   0
   0  -9  -4    9.91    5.44   0
   0  -5  -4  302.09    8.55   0
   0  -3  -3 1775.94   16.06   0
   1  -9  -5    0.57    5.64   0
   1  -8  -5    7.47    5.12   0
   1  -6  -5  273.36    9.73   0
   1  -3  -4   -0.33    2.75   0
   3 -10  -6    3.50    6.81   0
   3   2   0  455.49    5.71   0
   5  -9  -7    1.95    6.09   0
   5  -8  -7    4.96    5.45   0
   5  -6  -7    0.56    4.41   0
   5   0  -4   11.63    1.43   0
   5   3   1   10.96    2.20   0
   9  -5  -7    2.32    4.09   0
  -4 -11   3   52.35    6.25   0
  -4  -9   2    5.88    3.85   0
  -4  -8   2   12.45    3.35   0
  -4  -7   2   20.52    3.11   0
  -4  -2   8    4.18    1.60   0
  -3 -13   2    0.16    5.29   0
  -3  -9   0    6.15    4.73   0
  -3  -8   0  302.33    9.75   0
  -3  -7   0   28.13    4.21   0
  -1  -8  -3   55.55    6.61   0
  -1  -7  -3  461.22   12.26   0
   0  -8  -4    4.92    5.47   0
   0  -7  -4  322.95   11.03   0
   0  -6  -4    2.25    3.95   0
   1 -11  -4    2.92    6.46   0
   1  -7  -5   92.59    6.52   0
   2   2   1  343.97    5.40   0
   3  -9  -6    9.75    6.30   0
   3  -5  -6  148.35    7.40   0
   6  -9  -7    4.26    5.81   0
   6  -8  -7    8.07    5.50   0
   6  -6  -7   85.76    6.84   0
   7  -5  -7  111.53    6.91   0
   8  -5  -7   82.08    6.23   0
   8  -1  -5    1.83    1.93   0
   9  -8  -7   -9.93    5.86   0
   9  -7  -7   22.59    6.05   0
   9  -6  -7    1.08    4.61   0
  -5  -6   6   34.37    2.22   0
  -4 -12   4   17.60    5.48   0
  -4  -5   3   22.45    2.03   0
  -3 -11   1    5.90    5.43   0
  -2 -12   0   -7.18    5.56   0
  -2 -10  -1   15.41    6.28   0
  -1   1   4   96.66    3.57   0
   0 -11  -3    9.81    6.21   0
   2 -10  -5   20.67    5.37   0
   2  -2  -4  463.06    7.96   0
   2   1  -1  725.96    3.52   0
   3  -7  -6   93.70    7.70   0
   3  -6  -6  251.22    9.78   0
   4 -10  -6   11.60    6.46   0
   4   2  -1   21.17    1.58   0
   5  -3  -6  535.10   10.47   0
   6  -7  -7   59.23    6.70   0
   6  -1  -5    6.57    2.05   0
   7  -8  -7    2.43    5.55   0
   7  -7  -7   16.05    5.56   0
   7  -6  -7    1.34    4.61   0
   7  -1  -5    2.69    2.03   0
   8  -8  -7   -0.38    5.16   0
   8  -7  -7   30.87    5.92   0
   8  -6  -7   -0.13    4.41   0
   9  -3  -6   70.60    4.89   0
  -4 -10   3   57.68    5.69   0
  -4  -4   4  235.23    3.79   0
  -3 -13   3    2.90    6.01   0
  -3 -12   2   -2.79    5.03   0
  -3 -10   1    4.73    4.90   0
  -2  -5  -1   65.98    3.89   0
  -1 -10  -2   60.46    7.46   0
  -1  -4  -2  414.63    8.29   0
   0  -2  -2  204.38    4.90   0
   1 -10  -4   65.62    7.80   0
   1  -4  -4  454.83    9.78   0
   1  -2  -3  102.94    4.03   0
   2  -9  -5    5.15    5.50   0
   2  -5  -5  161.46    7.22   0
   3  -3  -5   90.77    4.78   0
   3   3   2 1509.16   14.31   0
   4  -9  -6   42.78    6.86   0
   4  -2  -5    2.92    2.16   0
   4   3   1  636.19    8.88   0
   6  -3  -6   12.90    3.10   0
   6   3   0  148.45    4.59   0
   7   3   0    2.86    2.03   0
  -4 -11   4    0.13    3.94   0
  -4  -9   3  115.76    6.36   0
  -3  -1   5    5.07    1.16   0
  -2 -11   0   34.95    6.32   0
  -2  -7  -1  229.24    8.31   0
  -2  -6  -1    1.61    2.95   0
  -2   0   4  604.78    6.40   0
  -1  -9  -2   10.28    5.54   0
   0  -9  -3    2.77    5.10   0
   0   2   4   -0.34    2.03   0
   1  -9  -4   73.21    7.73   0
   2 -11  -4    5.57    7.40   0
   2  -8  -5    1.29    4.02   0
   2  -7  -5  211.85    9.77   0
   4  -8  -6   23.90    5.00   0
   5  -9  -6    9.61    6.33   0
   7  -3  -6   40.56    3.91   0
  -4 -12   5    6.00    4.83   0
  -4  -8   3   80.77    5.08   0
  -3 -11   2   -2.34    4.84   0
  -3  -8   1  231.89    8.41   0
  -2 -13   2    2.34    5.76   0
  -2 -12   1    0.42    5.74   0
  -1  -8  -2    5.29    5.09   0
  -1  -5  -2   81.37    4.90   0
   0  -8  -3  155.26    8.87   0
   0  -5  -3   31.44    4.01   0
   1 -11  -3    7.82    6.09   0
   1  -8  -4   33.93    5.80   0
   1  -7  -4  599.99   14.40   0
   1  -6  -4  342.34   10.30   0
   1  -5  -4  428.96   10.35   0
   2 -10  -4    7.78    5.84   0
   2  -1  -3 2111.14   12.80   0
   3  -9  -5   -2.95    5.81   0
   5  -8  -6    9.00    6.03   0
   5  -5  -6    5.24    4.44   0
   6  -9  -6   13.66    6.42   0
   7  -9  -6   13.32    6.07   0
   9  -4  -6   85.11    5.67   0
  -1  -7  -2    7.22    3.45   0
  -1  -6  -2  146.47    6.42   0
   3  -4  -5   12.17    2.62   0
   4 -10  -5   46.16    6.53   0
   5  -7  -6   25.75    4.61   0
  -9   5   4   25.32    4.61   0
  -9   5   5   13.46    4.64   0
  -8   4   2    3.47    2.69   0
  -8   4   7   -2.86    5.01   0
  -8   5  -2    3.82    1.68   0
  -7   3   2   57.68    4.10   0
  -7   3   8   70.60    7.25   0
  -6   2   3  161.88    5.91   0
  -6   2   4   44.35    4.08   0
  -6   3  11    9.48    4.83   0
  -5   2  11   48.94    7.11   0
  -4   1   9   21.56    5.62   0
  -3   1  11   55.74    5.96   0
  -3   2  14   57.00    8.05   0
  -2   0   8  480.91   11.38   0
  -1   0  10   69.70    6.32   0
   0   0  11  124.55    7.61   0
   0   1  14   35.83    6.86   0
   1   1  14   81.30    7.93   0
   1   2  16   42.07    7.17   0
   2   1  14   29.38    6.14   0
   2   2  16  106.97    8.90   0
   3   0  11    2.62    3.34   0
   3   1  14    1.55    4.97   0
  -9   5   3   27.34    4.34   0
  -9   5   6    0.18    4.20   0
  -9   5   7   -2.70    5.11   0
  -8   4   8   51.02    6.83   0
  -8   4   9   -1.99    5.23   0
  -7   3   9    0.11    5.74   0
  -6   2   8  130.06    8.33   0
  -6   3  12   38.36    7.63   0
  -4   1  10   87.37    7.65   0
  -4   2  13  195.79   11.55   0
  -3   1  12    3.75    6.03   0
  -2   1  13   -4.28    5.72   0
  -2   2  15    2.83    6.15   0
  -1   1  14   63.84    7.75   0
   0   2  16    7.68    6.94   0
   1   0  12   16.69    5.00   0
   2   0  12   19.47    5.08   0
   3   2  16    7.35    5.86   0
   4   0  11   33.70    4.66   0
   4   1  -3  379.75    7.60   0
   5   1  13    8.59    4.19   0
   6   0   7  248.49    4.32   0
  -9   5   8  105.36    8.73   0
  -6   2   2   21.41    2.64   0
  -6   2   9   18.46    5.46   0
  -5   1   5  137.80    6.20   0
  -5   1   6   16.54    3.83   0
  -5   1   7    6.48    4.40   0
  -5   2  12   15.52    6.72   0
  -4   1   1  584.83    7.46   0
  -4   1  11   22.52    6.51   0
  -3   0   5  191.70    6.50   0
  -3   0   6   -3.08    3.07   0
  -3   0   7  432.08   10.63   0
  -3   2  15   12.36    6.63   0
  -2   0   2 6471.18   22.94   0
  -2   0  10   77.97    6.60   0
  -1   0  11  323.09   10.69   0
   1   1  15   10.30    6.14   0
   2   1  15   54.04    6.84   0
   3   0  12    2.35    3.91   0
   4   1  14   10.30    4.61   0
   4   2  16   46.79    7.20   0
   5   0   2  549.60    4.71   0
   5   0  10   17.68    3.28   0
   6   1  -1   56.63    3.36   0
 -10   6   6   59.86    7.03   0
 -10   6   7   28.97    6.58   0
  -9   5   1   12.46    3.32   0
  -9   5   9    2.60    5.60   0
  -8   4  10   -0.45    4.29   0
  -6   2  10    6.99    5.24   0
  -5   1   4   42.15    3.95   0
  -5   1   8    3.45    4.61   0
  -5   1   9   57.13    6.47   0
  -5   2  -1  322.18    4.43   0
  -5   2  13   55.49    7.85   0
  -5   5  -7   28.22    2.55   0
  -3   0   4   40.76    3.65   0
  -3   1  13   26.49    6.97   0
  -2   0  11   31.70    6.37   0
  -2   1  14  127.87    9.95   0
  -1   0  12   11.82    5.72   0
  -1   2  -5 2008.61   14.63   0
   0   1  15   23.11    6.65   0
   1   0  13  133.91    8.13   0
   3   0   0 4173.51   14.40   0
   3   1  15   17.69    5.61   0
   5   1  -2  311.41    6.72   0
   6   0   8    1.05    1.90   0
   7   1   1  108.75    3.87   0
  -8   4   0    2.70    2.09   0
  -6   2  11   76.87    8.35   0
  -6   3  -2    8.14    1.17   0
  -5   1  10  172.08    9.76   0
  -4   1  12   -0.48    5.60   0
  -3   0   9    9.42    3.69   0
  -3   0  10  147.86    8.30   0
   0   1  -3 2236.99   12.74   0
   1  -1   7  130.61    5.19   0
   3   0  13   28.46    5.23   0
   3   1  -3 1298.96   12.79   0
   3   2  17   46.72    8.17   0
   4   1  15   65.99    7.09   0
   5   0  11   -0.89    3.01   0
   5   1  14    0.19    4.06   0
  -9   4   5    5.73    4.12   0
  -9   4   6   80.37    6.94   0
  -9   4   7    4.19    4.70   0
  -8   3   4   53.24    5.14   0
  -8   3   5   30.78    4.90   0
  -8   3   6  133.66    7.68   0
  -8   3   7   64.59    6.82   0
  -8   3   8   63.59    7.32   0
  -7   2   5    9.02    4.47   0
  -7   2   6   26.38    5.15   0
  -7   2   7   24.55    5.60   0
  -7   2   8   33.58    5.91   0
  -7   3   0   19.43    2.38   0
  -5   1  11   44.00    7.01   0
  -5   2  14   15.18    7.44   0
  -4   1  13   19.43    6.65   0
  -3   1  -1  532.86    3.66   0
  -3   1  14   59.58    7.03   0
  -1   0  13   10.84    5.94   0
   0  -1   7   86.75    4.82   0
   0  -1   8    9.33    3.26   0
   0   1  16   -4.71    6.21   0
   1  -1   6  411.26    7.68   0
   1   0  14    0.10    5.13   0
   1   1  16   19.91    6.29   0
   2  -1   8    0.63    2.44   0
   2   1  16   75.29    8.13   0
   6   0   9    3.22    2.25   0
  -9   4   4   42.12    4.87   0
  -9   4   8   28.03    6.28   0
  -9   4   9   14.49    6.22   0
  -9   5   0    7.33    2.67   0
  -8   3   9   -3.98    5.09   0
  -8   3  10   27.41    6.52   0
  -7   2   4  188.72    7.20   0
  -6   2  13   26.91    7.55   0
  -5   1  12  163.72   10.07   0
  -4   0   6   16.51    3.65   0
  -4   0   7  375.78   10.23   0
  -4   0   8   20.34    4.65   0
  -3   0   3  128.30    4.29   0
  -3   4  -7  254.97    6.23   0
  -2   0  13   32.55    6.86   0
  -2   3  -6  342.88    6.64   0
   0  -1   6   63.41    3.57   0
   0  -1   9  135.85    6.47   0
   0   0  14   -4.96    5.24   0
   0   2  -5  293.29    6.43   0
   1  -1   5   18.32    2.48   0
   1   1  -3  302.10    5.64   0
   2  -1   5    3.09    2.05   0
   2  -1   9   86.14    4.81   0
   2   1  -3 4103.46   20.76   0
   3  -1   7 1143.58   11.87   0
   3  -1   8   11.77    2.70   0
   3   1  16   16.12    5.96   0
   4   0  13   51.63    5.44   0
 -10   5   5    0.85    4.34   0
 -10   5   6   21.68    5.42   0
 -10   5   7   17.37    5.71   0
 -10   5   8   -0.21    5.99   0
  -9   4   3   13.07    3.56   0
  -9   4  10   21.14    6.76   0
  -8   3  11   31.79    7.43   0
  -6   1   8  253.39   10.34   0
  -4   0   5   17.76    3.47   0
  -4   0  10  200.79    9.83   0
  -4   1  14   20.88    5.50   0
  -3   0  12    5.71    4.35   0
  -2   1  16   28.15    7.33   0
  -1  -1   7   17.79    3.56   0
  -1  -1   8 1462.18   18.17   0
  -1  -1   9   83.25    5.94   0
  -1   0  14    0.08    4.38   0
   0  -1   5 1104.97   11.82   0
   0  -1  10   21.15    4.51   0
   1   0  15  183.24   10.10   0
   1   1  17    6.42    6.58   0
   1   2  -5  148.70    5.27   0
   2  -1  10  657.09   12.44   0
   2   1  17   -0.15    5.47   0
   3  -1   6    1.11    1.85   0
   3  -1   9    5.35    2.62   0
   3   0  14  132.21    7.85   0
   4   1  -2   10.58    2.15   0
   4   1  16   15.42    5.97   0
   5   0  12  187.67    7.18   0
   6   0  10   66.54    3.97   0
   6   1   0  482.94    7.58   0
   7   1   2    0.37    1.65   0
 -10   5   4    4.76    3.88   0
  -7   2   3   76.05    4.74   0
  -6   1  10   14.00    5.68   0
  -5   1  13    3.20    4.64   0
  -4   0  11    1.78    5.59   0
  -4   4  -6   25.95    2.45   0
  -2   2  -4    8.80    1.77   0
  -1  -1  10  376.86   11.07   0
   0  -1  11  155.44    8.06   0
   0   0  15    1.34    5.56   0
   2  -1  11   38.52    4.75   0
   2   0   0   78.60    1.85   0
   2   0  15   22.13    6.02   0
   3  -1  10  194.97    6.93   0
   3   1  17   40.40    7.49   0
   4   0  14    7.38    4.61   0
   5   1  -1   90.64    3.63   0
  -8   3   2    3.56    2.56   0
  -6   1   4   70.30    4.63   0
  -6   1  11   15.33    4.91   0
  -5   1  14    1.98    7.43   0
  -4   0   4    8.94    2.97   0
  -4   0  12  152.13    9.68   0
  -3   0   2   50.38    3.04   0
  -3   0  14    6.50    6.60   0
  -2  -1   7  180.61    6.94   0
  -2  -1   8 1159.32   17.02   0
  -2  -1  10  138.70    7.92   0
  -2   0   1   76.58    2.61   0
  -2   0  15   81.20    8.99   0
  -1  -1   5 2775.25   19.83   0
   0  -1   4  927.16    9.72   0
   0   0  16   -3.97    5.64   0
   1  -1   4   -0.62    1.75   0
   1  -1  12   61.65    6.15   0
   2  -1  12    3.07    3.89   0
   3  -1   5  329.88    4.93   0
   3  -1  11  203.12    7.52   0
   5   0  13   11.34    3.90   0
   6   0  11    2.30    3.02   0
  -9   3   6   66.31    6.51   0
  -9   3   7   27.62    5.90   0
  -9   3   8   -2.35    5.13   0
  -9   3   9   -2.56    4.93   0
  -8   2   8    3.82    5.39   0
  -8   2   9   97.40    8.39   0
  -7   2   2   15.99    3.04   0
  -6   1  13   10.13    6.39   0
  -6   2   0  184.79    4.47   0
  -5   0   8   19.73    4.21   0
  -5   0   9   70.08    6.80   0
  -5   0  10   13.61    6.06   0
  -4   0  13  467.44   15.65   0
  -2  -1   6   59.65    4.56   0
  -1  -1  12   -1.33    3.64   0
   1  -1  13   24.83    5.73   0
   2  -1   4    3.49    1.64   0
   2   0  16   13.25    5.99   0
   3  -1  12   45.85    5.11   0
   4  -1   7  358.66    6.17   0
   4  -1   8    4.24    2.26   0
   4  -1   9    0.88    2.52   0
 -10   4   6   21.20    5.64   0
 -10   4   7   21.66    6.14   0
 -10   4   8    1.12    5.58   0
 -10   4   9   31.49    7.17   0
  -9   3   5    1.70    3.76   0
  -9   3  10   29.22    6.97   0
  -8   2   6   25.90    5.23   0
  -8   2  10   -0.59    5.29   0
  -8   2  11   25.58    7.08   0
  -7   1   7    2.26    4.42   0
  -7   1   8   13.86    5.49   0
  -6   1   3  742.49   11.64   0
  -5   0   6   61.02    4.77   0
  -5   0  11   13.41    4.71   0
  -5   0  12    8.02    5.87   0
  -5   4  -5   81.64    2.59   0
  -4   0   3  811.35   10.97   0
  -4   0  14   36.35    7.74   0
  -3  -1   8    2.06    4.00   0
  -3  -1  10    2.87    4.81   0
  -3   0  15   44.10    7.82   0
  -3   3  -5  367.69    5.73   0
  -2  -1   5  237.60    6.78   0
  -2  -1  12    3.85    5.78   0
  -1  -1   4  426.67    7.43   0
  -1  -1  13   -1.81    5.03   0
   0  -1  14   19.59    5.72   0
   0   0  17   36.69    7.48   0
   1  -1  14   -0.41    5.00   0
   1   0  17   34.25    6.78   0
   2  -1  13    3.72    4.26   0
   3   0  16    7.08    5.28   0
   3   1  -2  549.01    7.70   0
   4  -1  10   56.64    4.18   0
   4   0  15   56.07    6.51   0
   5   0  14    7.73    4.52   0
 -10   4   5   20.44    4.79   0
  -9   4   1    7.48    2.90   0
  -8   2   5    1.66    3.73   0
  -8   2  12    0.19    6.74   0
  -8   3   1   24.42    3.08   0
  -7   1   6  471.52   12.20   0
  -7   3  -1  433.50    6.09   0
  -6   1  14    8.78    5.32   0
  -5   0  13   18.98    7.04   0
  -4   0  15    3.64    6.90   0
  -4   5  -7    3.40    2.37   0
  -3  -1  12  132.34    8.86   0
  -3   0  16   -2.11    7.56   0
  -2  -1  13  178.61    9.96   0
   1   0   0   34.55    0.97   0
   2  -1  14  109.29    7.83   0
   2   0  17   -3.28    5.45   0
   3  -1  13    4.84    4.13   0
   4  -1  11  162.77    6.45   0
   6   1   1   66.23    3.18   0
   7   1   3   54.33    2.56   0
   8   2   2   -0.65    2.23   0
 -10   4   4    1.56    4.15   0
  -9   3   4   28.64    4.37   0
  -8   2   4    3.07    3.34   0
  -7   1   5   -3.32    3.51   0
  -7   1  12    4.75    4.64   0
  -7   1  13    3.72    6.16   0
  -6   0   8   -0.33    4.57   0
  -6   0   9   19.72    5.95   0
  -6   0  10    0.25    5.49   0
  -5   0  14   -5.03    6.51   0
  -3  -1   6  386.31    9.41   0
  -3  -1  13   61.31    7.85   0
  -1   2  -4 1498.78   11.48   0
   0  -1  15   25.58    6.80   0
   1  -1  15   34.07    6.87   0
   2   2  -4   -3.57    2.79   0
   3  -1  14   42.61    5.75   0
   3   0  17    4.16    5.95   0
   4  -1   6    0.40    1.33   0
   4  -1  12   -3.33    3.24   0
   4   0  16    7.60    5.26   0
  -6   0   7   18.19    4.91   0
  -6   0  11   48.63    6.09   0
  -6   0  12   61.92    8.28   0
  -5   0   4   13.22    3.14   0
  -4  -1   8   42.29    5.35   0
  -4  -1   9  130.11    7.17   0
  -4  -1  10  477.23   13.25   0
  -4  -1  11   22.35    6.14   0
  -4  -1  12   -3.25    5.20   0
  -3  -1  14    5.25    6.53   0
  -2  -1   4 2804.71   19.51   0
  -2  -1  15    0.71    6.32   0
   0  -1  16   31.00    6.78   0
   2  -1  15    5.99    5.36   0
   2   1  -2  176.16    4.40   0
   4  -1  13   24.80    5.00   0
   5   1   0   18.69    2.38   0
 -10   3   8   28.73    6.51   0
 -10   3   9    5.24    5.67   0
 -10   3  10    0.86    5.83   0
  -9   2   7   29.69    6.12   0
  -9   2   8   28.73    6.25   0
  -9   2  10    6.87    6.15   0
  -9   2  11   93.04    9.28   0
  -9   3   3   15.26    3.42   0
  -8   1  10    4.93    5.74   0
  -8   2   3   20.25    3.81   0
  -7   1   4   93.75    5.43   0
  -6   0  13   49.77    8.19   0
  -6   1   2   15.89    2.41   0
  -5   5  -6   39.84    2.77   0
  -4  -1   7   -0.44    3.02   0
  -4  -1  13   45.55    7.56   0
  -3  -1   5    3.07    2.28   0
  -3  -1  15   36.67    7.37   0
  -3   4  -6  158.54    4.86   0
  -2  -1  16    7.94    6.37   0
  -1  -1  16   -2.18    5.85   0
   0  -2  10   80.34    5.91   0
   0  -1   3 2219.98   12.98   0
   0   2  -4 2822.88   17.18   0
   1  -1   3 5230.47   17.25   0
   1  -1  16   79.08    7.81   0
   1   2  -4    2.07    1.83   0
   3  -1  15    0.26    4.49   0
   5  -1  10    2.95    2.44   0
   5   0   3  164.68    2.25   0
 -10   3   7    1.49    4.75   0
  -9   2   6    7.00    4.56   0
  -8   1   7    0.08    4.78   0
  -8   1   8    2.34    5.10   0
  -8   1  11    1.56    5.92   0
  -8   1  12   -2.65    6.51   0
  -5  -1   9   97.16    7.47   0
  -5  -1  10  182.62    9.82   0
  -5  -1  11   -3.69    5.73   0
  -4  -1   6  127.36    6.22   0
  -4  -1  14  217.51   12.08   0
  -1  -2   9   10.45    4.12   0
  -1  -2  11   25.37    5.43   0
  -1  -2  12  182.06    9.26   0
  -1  -1   3  305.10    5.76   0
  -1  -1  17   10.77    7.11   0
   0  -2   8   -1.92    2.82   0
   0  -2   9   23.22    4.01   0
   0  -1  17    9.88    6.73   0
   1  -2  11  170.77    7.80   0
   1  -1  17    7.83    5.81   0
   4  -1  14   -0.17    3.90   0
   5  -1  11   88.86    4.91   0
 -10   3   6    4.82    4.69   0
  -9   4   0   31.18    2.91   0
  -8   1   6  136.61    7.74   0
  -7   0  11   93.69    9.00   0
  -7   0  12   18.55    7.01   0
  -5  -1  12   17.09    6.16   0
  -5  -1  13    9.21    6.82   0
  -4  -1  15   66.51    9.01   0
  -4   3  -4    5.78    1.20   0
  -3  -1  16   19.38    6.25   0
  -3   0   1   19.77    2.00   0
  -2  -2   9  112.78    6.82   0
  -2  -2  10   -1.73    4.40   0
  -2  -2  11  570.49   14.71   0
  -2  -2  12   -1.90    5.44   0
  -1  -2   8    2.25    3.30   0
  -1  -2  13  113.83    8.53   0
   0  -2  13   -3.21    5.31   0
   1  -2   8    4.85    3.00   0
   1  -2  13    3.36    4.94   0
   2  -2   9   74.41    4.51   0
   2  -2  10   -1.29    2.71   0
   2  -2  11   22.25    4.25   0
   2  -2  12  235.73    9.14   0
   2  -1  17   19.86    6.30   0
   3  -1  16   33.66    6.23   0
   4  -1  15   67.37    6.86   0
   5  -1   8   18.69    2.21   0
   5  -1  12    2.72    3.33   0
   8   2   3  103.32    4.12   0
 -10   3   5   -0.19    3.87   0
  -9   2   5   75.57    5.96   0
  -8   3   0   26.56    2.56   0
  -7   0   7  263.41   10.19   0
  -7   0  13   60.07    8.26   0
  -7   1   3   89.89    4.86   0
  -5  -1   7   17.74    4.62   0
  -5  -1  14    4.39    7.09   0
  -4  -1   5 1499.36   17.44   0
  -3  -2  11  179.55    9.37   0
  -3  -1   4  249.85    6.48   0
  -2  -2   8    9.48    4.14   0
  -2  -2  13   19.55    6.39   0
   0  -2   7   93.26    4.96   0
   0  -2  14    3.23    5.23   0
   1  -2   7   30.18    3.41   0
   1  -2  14   31.29    6.34   0
   2  -2   8   15.24    3.24   0
   2  -2  13  115.87    7.43   0
   3   0   1   81.88    1.83   0
   3   2  -3  299.38    6.88   0
   5  -1  13    9.91    4.08   0
   7   2   1   -2.14    2.07   0
 -10   2  10    6.15    5.78   0
  -9   1  10   76.52    7.92   0
  -9   1  11   -0.69    5.92   0
  -8   1   5   -3.71    3.81   0
  -6  -1  10   27.50    6.54   0
  -6  -1  11  123.34    9.27   0
  -6  -1  12   13.57    6.84   0
  -6   5  -5  114.71    3.23   0
  -6   6  -6  272.98    5.87   0
  -5  -1   6  310.75    9.50   0
  -5  -1  15   13.76    7.46   0
  -3  -2   9   23.57    4.99   0
  -3  -2  10   60.30    5.76   0
  -3  -2  12  126.34    8.14   0
  -3  -2  13  114.18    9.11   0
  -2  -2   7  129.51    6.22   0
  -2  -2  14   93.25    7.58   0
  -2  -1   3 4040.67   21.27   0
  -2   4  -6  119.17    4.61   0
  -1   3  -5    3.11    2.12   0
   0   1  -2 1184.83    7.88   0
   0   3  -5  503.69    8.73   0
   1  -2  15  216.90   10.79   0
   2  -1  18   -2.32    6.50   0
   3  -2  10    3.61    3.25   0
   3  -2  11   30.17    4.00   0
   3  -2  12   17.12    4.57   0
   3  -1  17   24.28    6.32   0
   4  -1   5    6.03    1.14   0
   6   1   2  252.82    4.94   0
   7   1   4  327.06    4.90   0
 -11   3   9   28.11    7.76   0
 -10   2   8   26.08    6.09   0
 -10   2   9    3.71    5.05   0
 -10   3   4   16.41    4.00   0
  -9   1   8    2.47    5.43   0
  -9   1   9   79.99    8.00   0
  -9   2   4   11.82    3.85   0
  -8   0  10   51.27    7.30   0
  -8   0  11  207.03   11.39   0
  -8   0  12   -0.33    6.21   0
  -7   0   6   92.16    6.55   0
  -6  -1   8  336.87   11.59   0
  -6  -1   9   12.53    4.31   0
  -6  -1  13   50.31    6.86   0
  -6  -1  14    2.01    7.24   0
  -5   1   0    1.99    1.45   0
  -4  -2  10   56.13    6.52   0
  -4  -2  12  185.33   10.43   0
  -3  -2   8   84.99    6.24   0
  -3  -2  14   25.52    5.71   0
  -3  -2  15   91.49    8.94   0
  -1  -2   6  285.88    7.64   0
  -1  -2  16    1.48    6.31   0
   0  -2   6  418.97    8.43   0
   0  -2  16   -3.07    5.91   0
   1  -2  16    8.21    6.01   0
   2  -2  15  110.51    8.17   0
   3  -2   9   48.92    3.71   0
   3  -2  13   20.83    4.52   0
   3   1  -1  315.30    5.39   0
   4   0   2  762.01    5.05   0
   5  -1   7   -0.61    1.46   0
 -11   3   8   37.74    7.39   0
 -10   2   7   69.45    7.00   0
  -8   0   9   -7.59    5.30   0
  -8   1   4   24.34    4.26   0
  -4  -2   9   80.53    6.84   0
  -4  -2  13   49.58    6.35   0
  -4  -2  14  100.94    9.58   0
  -4  -1   4   41.17    3.83   0
  -3  -2   7 1379.78   18.51   0
  -3  -2  16   61.12    9.23   0
   0  -2  17   14.79    6.85   0
   1  -2   6    3.36    2.48   0
   2  -2  16   21.91    5.59   0
   2  -1   3  265.97    3.35   0
   2   2  -3   85.45    4.08   0
   3  -2  14    1.15    4.11   0
   6   2   0   72.81    3.90   0
 -10   2   6   27.31    5.24   0
  -8   0   8   14.35    5.36   0
  -7  -1  12    0.03    6.39   0
  -7  -1  13   15.35    7.55   0
  -7   0   5   78.13    5.70   0
  -7   2   0  111.75    3.81   0
  -7   5  -4   21.85    1.45   0
  -5  -2  11    1.60    5.93   0
  -5  -2  12   11.06    6.61   0
  -5  -2  13  113.45    9.41   0
  -5  -1   5   88.82    5.42   0
  -4  -2   8    4.56    4.23   0
  -4  -2  15    6.65    6.53   0
  -4   4  -5   46.94    2.67   0
  -4   5  -6  172.30    5.24   0
  -3  -1   3 1295.68   13.20   0
   1  -2  17    0.70    5.27   0
   3  -2   8   73.31    3.77   0
   3  -2  15   31.77    5.48   0
   5   2  -1  136.20    4.83   0
  -9   1   6  128.86    7.68   0
  -9   2   3  108.84    5.62   0
  -9   3   1   18.72    2.84   0
  -8   0   7  400.71   12.51   0
  -8   4  -2   22.49    1.38   0
  -6   0   3  192.55    6.31   0
  -5  -2   9   31.05    5.90   0
  -5  -2  10   13.68    5.62   0
  -5  -2  14    7.81    6.76   0
  -5  -2  15   39.00    8.83   0
  -4   0   1   73.13    3.31   0
   1  -2  18   10.25    6.77   0
   2  -2  17    8.27    5.67   0
   3  -2  16   -5.56    4.79   0
   4  -2  11  141.59    5.99   0
   4  -2  12   31.11    3.99   0
   4  -2  13    7.41    4.25   0
   5   1   1   63.79    2.92   0
   7   2   2   46.24    3.25   0
 -10   1   9   25.92    5.94   0
 -10   1  10   26.14    6.96   0
 -10   2   5   16.01    5.09   0
  -9   0  10  123.36    9.25   0
  -9   0  11    4.06    6.42   0
  -8   0   6    9.19    4.68   0
  -8   2   1   27.21    2.95   0
  -7   0   4    4.45    2.95   0
  -4  -2   7   53.24    4.79   0
  -2  -3  11   54.10    6.82   0
  -2  -3  12   20.73    6.19   0
  -2  -3  13  146.47    9.63   0
  -2  -3  14   54.71    7.53   0
  -1  -3  10   23.62    5.10   0
  -1  -3  11   12.85    5.11   0
  -1  -3  12    1.96    3.77   0
  -1  -2   5  155.86    5.58   0
   0  -3  13  108.57    8.06   0
   0  -3  14    7.47    5.84   0
   0  -2   5  287.50    6.61   0
   1  -3  12   50.55    5.75   0
   1   2  -3  265.00    5.80   0
   2  -2  18    2.42    6.58   0
   4  -2  10   32.12    3.41   0
   4  -2  14    2.20    4.09   0
   6  -1  10   19.91    2.60   0
   6  -1  11    2.16    2.54   0
 -11   2   8    6.57    6.14   0
 -11   2   9   27.61    7.14   0
 -10   1   8   -1.83    5.14   0
  -9   1   5   12.22    4.29   0
  -8  -1  11   20.88    7.17   0
  -8   1   3    0.20    2.87   0
  -7  -1   7  147.73    8.43   0
  -6  -2  10  119.13    9.00   0
  -6  -2  11   17.98    6.13   0
  -6  -2  12    6.46    4.87   0
  -6  -2  13   34.03    6.25   0
  -6  -2  14   49.56    8.99   0
  -5  -2   8  134.72    7.34   0
  -5  -1   4  414.65    9.39   0
  -3  -3  11   -1.27    5.48   0
  -3  -3  12   16.17    6.51   0
  -3  -3  13    5.75    6.24   0
  -3  -3  14   76.98    8.83   0
  -2  -3  10   -0.98    4.54   0
  -2  -2   5  301.91    7.79   0
  -1  -3   9    7.61    4.17   0
  -1  -3  15   30.53    5.96   0
  -1  -3  16    5.77    6.63   0
  -1  -1   2  240.58    4.63   0
   0  -3  15   55.42    7.21   0
   0  -3  16   -6.46    5.34   0
   1  -3  11   24.66    4.73   0
   1  -3  13   19.13    5.16   0
   1  -3  14  103.36    8.01   0
   1  -3  15    1.64    4.95   0
   3  -2   7   45.26    2.85   0
   3  -2  17   43.33    6.75   0
   4  -2   9   46.88    3.71   0
   4  -2  15    9.38    4.47   0
 -10   1   7    9.38    5.33   0
  -9   0   8    7.25    5.70   0
  -6  -2   9  174.62    9.64   0
  -5  -2   7  505.09   12.68   0
  -4  -3  12   -2.53    5.74   0
  -4  -3  13  267.02   12.56   0
  -4  -3  14   27.69    7.54   0
  -4  -2   6  196.57    7.18   0
  -4  -1   3  367.33    7.87   0
  -3  -3  10  288.09   11.06   0
  -3  -3  15   22.70    5.82   0
  -3  -3  16    5.87    7.62   0
  -3  -2   5  237.78    7.39   0
  -3   3  -4  173.73    3.85   0
  -2  -3   9  169.38    8.02   0
  -2   2  -3  932.30    7.19   0
  -1  -3  17   44.80    8.30   0
   0  -3  17   38.80    7.28   0
   0  -1   2 1209.99    8.23   0
   1  -3  16   43.41    7.12   0
   1  -2   5 1993.20   15.02   0
   2  -3  12   25.51    4.63   0
   2  -3  13   48.66    5.85   0
   2  -3  14  164.47    8.79   0
   3   2  -2  217.51    5.63   0
 -11   2   7    7.41    5.44   0
 -10   2   4   16.74    4.06   0
  -9   0   7    9.88    5.35   0
  -8   0   5   -0.59    3.56   0
  -7  -2  11   17.18    6.38   0
  -7  -2  12   65.39    8.57   0
  -7  -2  13   23.93    7.57   0
  -7  -1   6   73.88    6.22   0
  -6  -2   8   49.30    6.66   0
  -4  -3  10  137.01    8.86   0
  -4  -3  11   25.25    4.98   0
  -4  -3  15  111.15    9.85   0
  -3  -3   9   33.26    5.50   0
  -3   4  -5   38.39    2.70   0
  -2  -3   8  154.55    7.41   0
  -2  -1   2  174.44    4.55   0
  -1  -3   8  318.69    9.20   0
   0  -3   8  492.38   10.71   0
   0   2  -3    2.15    2.19   0
   1  -3  17   27.49    6.73   0
   2  -3  11    5.92    3.75   0
   2  -3  15    6.90    5.25   0
   2   1  -1  728.25    7.26   0
   6  -1   9    5.62    1.75   0
   6   2   1   27.08    3.06   0
 -10   0  10   17.94    6.26   0
 -10   1   6   65.11    6.15   0
  -9   1   4    5.09    3.48   0
  -8  -1   8    7.09    5.14   0
  -7  -2  10   77.43    8.36   0
  -7   0   3    5.22    3.22   0
  -6   0   2    0.13    1.91   0
  -5  -3  11   65.40    7.68   0
  -5  -3  12   -5.62    5.96   0
  -5  -3  13  108.22    9.73   0
  -5  -3  14    1.35    7.08   0
  -5  -3  15   32.68    8.26   0
  -5  -2   6   11.11    4.19   0
  -4  -3   9   35.38    5.86   0
  -3  -3   8   97.19    6.68   0
  -1   2  -3 1276.98    9.63   0
   1  -3  18    1.03    6.37   0
   2  -3  10   55.97    4.70   0
   2  -3  16    5.33    5.33   0
   4  -2   8   86.06    3.74   0
   5  -2  12   41.65    4.27   0
   5  -2  13    0.87    3.58   0
 -11   1   9   -0.23    6.22   0
 -10   0   9    2.36    5.17   0
  -9  -1  10   -0.74    5.47   0
  -9  -1  11   41.64    7.70   0
  -9   0   6  178.11    8.74   0
  -8   3  -1   97.78    3.00   0
  -6  -2   7  111.43    7.62   0
  -5  -3  10    7.44    6.03   0
  -4  -2   5  166.17    6.68   0
  -3  -1   2  563.09    8.14   0
  -2  -2   4    4.73    2.97   0
  -2   4  -5   78.18    3.71   0
  -1  -3   7  374.33    9.41   0
  -1   4  -5 3455.37   22.62   0
   0   3  -4 1432.19   13.54   0
   2  -3   9    7.22    2.86   0
   2  -3  17    6.71    5.51   0
   3  -3  12   -0.93    3.48   0
   3  -3  13   22.51    4.57   0
   3  -3  14    6.94    4.31   0
   3  -3  15   -0.01    4.34   0
   5  -2  11  148.88    5.65   0
   5  -1   6   77.48    1.91   0
   5   2   0  164.46    5.02   0
   6   1   3  154.13    3.79   0
   7   1   5  522.72    6.08   0
 -11   1   8   41.03    7.23   0
 -10   0   8   -2.21    5.64   0
  -9  -1   9   10.14    5.59   0
  -8   0   4    0.60    3.14   0
  -7  -1   5    1.47    3.81   0
  -6  -3  12   28.96    7.55   0
  -6  -3  13   17.10    6.95   0
  -6   1   0    3.48    1.60   0
  -5  -3   9  114.29    8.37   0
  -5  -1   3   41.34    3.75   0
  -5   5  -5   26.33    2.43   0
  -4  -3   8   58.97    6.04   0
  -2  -4  13   52.62    7.14   0
  -2  -4  14  187.39   11.02   0
  -2  -4  15   -0.02    6.20   0
  -1  -4  15    1.24    5.86   0
  -1   3  -4  108.39    3.95   0
   0  -3   7  145.11    5.98   0
   0  -2   4 2793.75   17.62   0
   2  -3  18   30.72    7.43   0
   3  -3  11  181.78    7.05   0
   3  -3  16   50.89    6.49   0
   3  -2   6   72.54    3.14   0
   7   2   3  331.41    6.80   0
 -10   1   5    5.42    3.94   0
  -9   1   3   13.56    3.58   0
  -9   3   0   -0.74    1.91   0
  -8  -2  10  115.91    9.42   0
  -8  -1   6   -1.75    4.19   0
  -6  -3  10   -2.22    5.32   0
  -6  -3  11  179.52    9.81   0
  -6  -2   6   14.07    4.73   0
  -5  -2   5  232.13    8.00   0
  -3  -4  12    7.59    5.73   0
  -3  -4  13   -2.71    6.11   0
  -3  -4  14   32.22    7.66   0
  -3  -4  15   15.88    7.32   0
  -3  -4  16    2.10    7.41   0
  -3  -3   7  114.57    6.16   0
  -3  -2   4  323.48    7.94   0
  -2  -4  12  148.62    9.42   0
  -1  -4  11  328.56   11.43   0
  -1  -4  16   13.26    6.96   0
  -1  -4  17    3.46    6.30   0
   0  -4  13    0.55    5.36   0
   0  -4  14   16.32    6.02   0
   0  -4  15   99.60    8.72   0
   0  -4  16   -0.16    5.94   0
   3  -3  10  382.66    9.09   0
   3  -3  17   12.18    5.63   0
   5  -2  10    7.53    2.42   0
 -11   1   7   24.69    5.94   0
  -9   0   5  157.46    7.75   0
  -8  -2   9   40.77    7.14   0
  -7  -3  12   -6.54    6.37   0
  -7  -3  13   21.68    8.12   0
  -5  -3   8    7.36    5.11   0
  -5   4  -4    0.54    1.33   0
  -4  -4  12    7.43    6.01   0
  -4  -4  13    4.87    6.45   0
  -4  -4  14    5.28    6.58   0
  -4  -4  15   -0.73    6.83   0
  -3  -4  11   66.19    7.65   0
  -2  -4  11    1.12    4.03   0
   0  -4  17   10.40    6.69   0
   1  -4  13   10.72    5.13   0
   1  -4  14  108.50    8.22   0
   1  -4  16   34.84    6.87   0
   1  -3   7 1121.74   14.04   0
   2   2  -2 1074.27   10.81   0
   2   3  -3   40.15    3.82   0
   4  -3  13    2.56    3.98   0
   4  -3  14   95.87    6.83   0
 -10  -1  10   18.10    6.67   0
  -9  -1   7    9.38    5.74   0
  -8   2   0   23.20    2.39   0
  -7  -3  11    3.41    6.41   0
  -7  -1   4   44.62    4.64   0
  -6  -3   9   51.56    5.92   0
  -6   6  -5   24.99    2.69   0
  -5  -4  13   -2.43    6.79   0
  -4  -4  11   57.13    7.38   0
  -4  -2   4  646.91   11.42   0
  -3  -4  10  394.13   12.87   0
  -2  -4  10  177.73    8.40   0
  -2  -3   6   31.14    4.22   0
  -1  -3   6   22.11    3.74   0
   0  -4  10    0.17    4.46   0
   1  -4  11  126.23    7.24   0
   1  -4  12    1.52    4.42   0
   1  -4  17    5.39    5.94   0
   1  -2   4 1517.10   11.89   0
   1  -1   2   28.47    1.47   0
   3   1   0  371.45    5.39   0
   4  -3  12  129.56    6.41   0
   4  -3  15   32.07    5.25   0
   4  -2   7   43.65    2.57   0
   6  -1   8    1.67    1.24   0
 -11   0   9   65.19    8.15   0
 -11   1   6    8.06    4.86   0
 -10  -1   9   47.56    6.91   0
 -10   0   6   46.62    6.05   0
 -10   1   4   37.09    4.71   0
  -9  -2  11    5.12    6.09   0
  -8  -1   5    5.75    3.91   0
  -8   0   3  250.56    7.87   0
  -7  -3  10    0.71    6.09   0
  -7   0   2   73.54    4.17   0
  -6  -3   8   -7.71    5.20   0
  -6  -1   3   38.48    3.66   0
  -5  -4  12   68.58    8.00   0
  -5  -3   7  735.12   15.49   0
  -5   3  -3  414.08    3.67   0
  -4  -4  10   -1.69    5.58   0
  -4   5  -5    5.48    2.32   0
  -2  -4   9    9.90    4.59   0
  -1  -4   9  394.55   11.15   0
   0  -3   6  447.44    9.10   0
   1  -4  18    9.26    6.36   0
   2  -4  13   32.06    5.55   0
   2  -4  14  202.74    9.53   0
   2  -4  15   10.51    5.42   0
   2  -4  16   16.70    5.76   0
   4  -3  11    7.89    3.40   0
   5  -2   9   32.74    2.70   0
   5   1   2   23.75    2.05   0
 -11   0   8   -0.85    6.12   0
  -9  -2  10    4.18    4.70   0
  -9   0   4   -1.50    3.88   0
  -7  -2   6  306.02   10.49   0
  -6  -4  13    1.02    6.87   0
  -5  -4  11  152.05    9.09   0
  -4  -3   6    2.22    3.98   0
   0  -4   9  121.57    6.74   0
   1  -4  10   77.30    5.77   0
   1   1  -1 1136.20    7.93   0
   2  -4  12   34.09    5.11   0
   2  -4  17    1.35    5.57   0
   2  -4  18   75.21    9.09   0
   6   2   2   -0.95    2.17   0
 -10   2   2   47.21    4.15   0
  -9  -2   9   20.69    6.52   0
  -9  -1   6   36.95    5.74   0
  -8  -2   7   35.86    6.20   0
  -6  -4  11    6.74    6.63   0
  -6  -3   7   15.10    5.10   0
  -5  -4  10  153.98    9.53   0
  -4  -4   9   13.73    5.36   0
  -3  -5  15  100.27    9.44   0
  -2  -5  14   32.13    7.38   0
  -2  -2   3   84.90    4.21   0
  -1  -5  15    7.18    6.53   0
  -1  -5  16    6.44    6.18   0
   1  -3   6  849.95   11.51   0
   2  -4  11  195.77    7.92   0
   2  -3   7    1.49    2.31   0
   3   3  -2  356.75    7.81   0
   4  -3  10  275.55    7.42   0
 -11   0   7    8.14    5.54   0
 -10   0   5   22.56    4.74   0
  -9  -2   8   11.05    5.55   0
  -8  -3  10    4.08    6.07   0
  -8   1   1    3.98    2.35   0
  -7  -4  13   73.16    9.78   0
  -5  -4   9  146.89    9.35   0
  -5  -3   6   18.41    4.66   0
  -4  -5  14    3.27    6.94   0
  -4  -5  15   22.99    7.93   0
  -3  -5  13  166.89   10.87   0
  -3  -5  14   -2.95    4.54   0
  -3  -4   8  224.79    9.22   0
  -3  -2   3  303.52    7.23   0
  -3   5  -5   17.51    2.61   0
  -2  -5  12   -0.76    5.27   0
  -2  -5  13  164.99   10.06   0
  -2  -3   5    6.64    3.41   0
  -1  -5  17    3.87    6.72   0
  -1  -4   8  325.71    9.47   0
  -1  -3   5   10.89    3.36   0
  -1  -2   3  262.92    5.65   0
   0  -5  14   12.01    6.06   0
   0  -5  15   47.27    7.55   0
   0  -5  16   27.08    7.04   0
   0  -5  17   24.28    6.91   0
   1   2  -2 2621.76   15.58   0
   1   3  -3   20.83    2.49   0
   3  -4  13    1.88    4.01   0
   3  -4  14    7.88    4.30   0
   3  -4  16   -1.93    5.18   0
   3  -4  17   18.15    6.20   0
   7   2   4  103.40    4.20   0
 -10  -2  10   -2.35    6.09   0
 -10  -1   7   22.87    5.75   0
  -8  -3   9    4.60    6.14   0
  -8  -2   6    4.33    4.53   0
  -8  -1   4   99.18    6.16   0
  -7  -4  11   -1.58    5.97   0
  -7  -2   5  235.18    9.05   0
  -7  -1   3    1.96    2.82   0
  -6  -4  10   52.34    6.35   0
  -5  -5  14   23.72    8.64   0
  -5   1  -1    1.40    1.00   0
  -4  -5  12    3.20    5.85   0
  -4  -5  13  104.52    9.39   0
  -4  -4   8  190.14    9.08   0
  -4   4  -4  206.13    4.54   0
  -3  -5  12    3.97    5.81   0
  -1  -5  12    7.05    5.82   0
   0  -5  13  172.63    9.72   0
   0  -4   8  729.26   13.34   0
   1  -5  15   60.44    7.10   0
   1  -5  16   -0.62    5.09   0
   2  -4  10  278.37    8.69   0
   3  -4  12   -2.03    3.51   0
   5  -3  13   -0.64    3.46   0
   5   2   1    0.65    1.88   0
 -11  -1   9   73.89    8.62   0
  -9  -3  11   17.38    6.97   0
  -9  -1   5   34.23    5.12   0
  -7   1   0    0.21    1.72   0
  -6  -4   9  107.26    8.80   0
  -6   5  -4  111.50    3.53   0
  -5  -5  13    6.88    6.79   0
  -4  -5  11  118.84    8.96   0
  -4  -3   5   45.11    3.92   0
  -4  -2   3 1265.97   14.64   0
  -3  -5  11   43.49    6.77   0
  -3  -4   7   -0.06    3.72   0
  -2  -5  11   32.40    5.27   0
  -2  -4   7  118.86    6.68   0
  -1  -5  11   42.58    6.65   0
   0  -5  12   -0.45    4.94   0
   0  -3   5  498.74    9.00   0
   0  -2   3    2.15    2.34   0
   1  -5  13   24.05    5.43   0
   1  -5  14   17.01    5.81   0
   1  -5  17  121.22    9.52   0
   1  -5  18   -0.85    6.75   0
   3  -2   5    5.22    1.80   0
   5  -2   8    2.26    1.82   0
 -11  -1   8   12.64    6.56   0
 -11   0   6   -2.86    4.25   0
 -10  -2   9   14.77    5.99   0
  -9  -3  10   -2.04    6.14   0
  -9  -2   7    3.30    4.95   0
  -9   0   3   26.76    3.80   0
  -8  -3   8  126.65    9.13   0
  -8   0   2   25.52    3.29   0
  -7  -4  10    1.93    5.82   0
  -6  -1   2  279.00    7.10   0
  -5  -5  12    3.26    4.88   0
  -5  -3   5  195.05    7.98   0
  -4  -4   7  157.08    7.98   0
  -3  -5  10  106.06    8.35   0
  -3  -1   1  325.56    5.73   0
  -2  -5  10   37.60    6.59   0
  -2  -1   1  726.86    7.51   0
  -1  -4   7  395.49    9.76   0
  -1   4  -4  109.04    4.47   0
   0   3  -3   18.56    2.84   0
   1  -5  12   91.85    7.36   0
   2  -5  16    4.86    5.66   0
   2  -4   9  593.14   11.43   0
   3  -4  11  514.23   11.38   0
   4  -4  15  129.08    7.88   0
   4  -3   9    8.55    2.81   0
   5  -3  12  114.13    5.45   0
   6   1   4   62.68    2.75   0
   7   1   6   53.88    2.58   0
 -10  -1   6   20.55    4.82   0
 -10   0   4    4.90    4.16   0
  -9  -3   9  110.32    9.19   0
  -7  -4   9    2.66    6.43   0
  -6  -5  12   14.20    7.19   0
  -6  -4   8  138.01    8.97   0
  -5  -5  11   90.06    7.77   0
  -5  -2   3   57.40    4.30   0
  -3   4  -4  328.92    6.15   0
  -1  -5  10   81.71    6.24   0
   0  -4   7   24.76    3.78   0
   2  -5  14   57.19    6.56   0
   2  -5  15   57.35    6.52   0
   2  -5  17    4.93    6.09   0
   2  -5  18    6.18    6.75   0
   2  -2   4    8.48    1.67   0
   4  -4  14    5.67    4.03   0
   5   0   4   10.01    1.05   0
  -9  -2   6   85.44    7.31   0
  -8  -3   7  149.50    9.12   0
  -8  -2   5   98.58    6.91   0
  -7  -3   6   49.67    6.40   0
  -7  -2   4   34.44    4.56   0
  -6  -5  11   12.35    6.97   0
  -5  -5  10   28.22    7.02   0
  -5  -4   7   18.46    5.31   0
  -5   0   0    1.69    1.55   0
  -4  -1   1  528.56    7.80   0
  -3  -6  14   22.57    7.54   0
  -3  -6  15   42.66    8.29   0
  -3  -5   9  381.38   12.58   0
  -3  -3   4  799.06   12.64   0
  -2  -6  14    3.05    6.78   0
  -2  -6  16    6.63    5.79   0
  -2  -5   9   10.35    4.97   0
  -2  -3   4   28.59    3.82   0
  -1  -6  16   68.13    9.03   0
  -1  -1   1 1145.71    8.12   0
   1  -5  11   37.35    5.45   0
   2  -5  13   12.79    5.02   0
   2   0   1 2005.20    6.30   0
   2   3  -2  384.85    7.63   0
   3  -4  10    2.49    3.15   0
   3  -3   7  285.93    6.26   0
   4  -4  13   -0.62    3.51   0
   4  -2   6  356.31    5.00   0
   5  -3  11   27.89    3.38   0
 -11  -1   7   17.02    5.82   0
 -11   0   5    1.04    4.33   0
 -10  -3  10    1.80    6.57   0
  -9  -3   8    4.54    5.85   0
  -9  -1   4   85.46    5.91   0
  -8  -1   3   13.22    3.44   0
  -7  -5  12    2.94    6.76   0
  -6  -5  10    9.11    6.05   0
  -4  -6  13    4.06    6.52   0
  -4  -6  14   79.68    9.21   0
  -4  -5   9  233.62   10.57   0
  -4  -3   4  955.18   14.43   0
  -3  -6  13    5.10    6.72   0
  -3  -4   6   83.51    5.99   0
  -2  -6  13  133.53    9.95   0
  -2  -4   6   -1.63    3.41   0
  -1  -6  14   79.46    8.35   0
  -1  -5   9   99.89    7.10   0
   0  -6  15   38.77    7.25   0
   0  -6  16   60.32    8.18   0
   0  -6  17    8.97    6.67   0
   0   2  -2    7.48    2.17   0
   2  -5  12   78.66    6.43   0
   3  -5  16   21.21    6.17   0
   4  -4  12   77.35    5.45   0
   6   2   3  124.85    4.53   0
 -11  -2   9   -3.36    6.03   0
 -10  -2   7   18.89    5.90   0
 -10  -1   5    3.18    4.01   0
  -9  -4  11   11.14    7.05   0
  -8  -4   9   -7.62    5.94   0
  -7  -5  11   83.58    9.23   0
  -7  -1   2  180.03    6.37   0
  -6  -4   7    7.89    4.11   0
  -6  -2   3  100.67    5.34   0
  -5  -6  13   11.73    7.72   0
  -4  -6  12  104.40    9.53   0
  -4  -4   6   -0.87    3.14   0
  -4   3  -3  183.46    3.33   0
  -3  -6  12    0.47    6.19   0
  -3  -5   8    2.17    4.81   0
  -2  -6  12  139.11    9.68   0
  -1  -4   6  170.17    6.35   0
  -1  -3   4  538.25    9.19   0
  -1   3  -3   31.54    2.23   0
   0  -6  14  186.15   10.52   0
   0  -5   9  240.33    8.92   0
   1  -6  17    2.74    6.62   0
   1  -5  10    5.41    4.13   0
   1  -4   7    2.31    3.01   0
   2  -4   8    6.41    2.74   0
   2   2  -1   84.26    3.60   0
   3  -5  14    2.00    4.66   0
   3  -5  15   25.77    5.98   0
   6  -2  10    6.55    1.97   0
   7   2   5   78.11    3.94   0
 -11  -1   6    4.38    5.49   0
 -10  -3   9    4.68    6.61   0
 -10   1   2   42.84    4.02   0
  -9  -4  10   -0.37    6.23   0
  -9   1   1    1.52    2.33   0
  -9   2   0   13.60    2.16   0
  -8  -3   6    7.06    5.32   0
  -7  -5  10   -5.07    6.27   0
  -7  -3   5   12.25    4.74   0
  -6  -6  13   22.97    8.29   0
  -5  -6  12  116.14   10.21   0
  -5  -4   6  124.33    7.61   0
  -5  -3   4  217.78    7.74   0
  -5   5  -4  719.76    9.06   0
  -4  -5   8   42.37    6.57   0
  -3  -6  11    7.42    6.28   0
  -3  -2   2  213.58    5.81   0
  -2  -6  11  118.07    8.92   0
  -2  -5   8  104.19    6.44   0
  -2  -2   2 1071.89   11.19   0
  -1  -5   8   41.11    5.21   0
   0  -6  13    5.57    5.49   0
   0   1  -1  203.70    2.98   0
   1  -6  14   53.57    6.78   0
   1  -6  15   12.58    6.00   0
   1  -6  16   12.95    5.80   0
   2  -5  11  136.64    7.15   0
   2   1   0    2.33    1.79   0
   3  -5  13    1.38    4.47   0
   3  -4   9   45.79    3.88   0
   3   3  -1   70.77    4.02   0
   4  -4  11   86.78    5.44   0
   4  -3   8   10.15    2.31   0
   5  -3  10  194.24    5.60   0
 -11  -2   8    2.48    5.74   0
 -10  -2   6    3.27    5.17   0
  -9  -3   7   83.53    7.55   0
  -9  -2   5   33.73    5.33   0
  -8  -4   8  105.29    8.88   0
  -8  -2   4  315.70    9.84   0
  -6  -6  12    7.91    6.63   0
  -5  -6  11    7.76    6.21   0
  -5  -5   8   96.05    8.31   0
  -4  -6  11    9.81    4.85   0
  -4  -2   2 1047.71   12.72   0
  -3   3  -3    7.19    1.64   0
  -2   3  -3 1041.27    9.48   0
  -1  -6  11   47.56    6.92   0
   0  -6  12   -5.57    5.24   0
   0  -4   6   19.26    2.80   0
   0  -3   4 1404.77   13.81   0
   1  -6  13   56.27    6.64   0
   1  -2   3 1288.62    9.92   0
  -9  -4   9   -3.23    5.67   0
  -7  -5   9  107.31    9.17   0
  -7  -2   3  567.95   11.71   0
  -6  -5   8    8.91    5.56   0
  -6  -4   6   38.94    4.98   0
  -6   0   0    4.18    1.78   0
  -6   6  -4  342.40    7.04   0
  -4  -6  10   -1.34    5.80   0
  -4   5  -4  209.95    5.68   0
  -3  -6  10   17.15    6.38   0
  -3  -5   7   14.49    4.83   0
  -2  -6  10   15.90    6.22   0
  -2  -4   5 2111.84   21.33   0
   0  -5   8    1.64    3.53   0
   2  -6  15    8.75    5.31   0
   2  -6  16    2.33    5.22   0
   2  -6  17    8.90    6.24   0
   2  -6  18  -10.68    6.24   0
   2  -5  10   34.82    4.68   0
   5   2   2  333.95    6.52   0
 -11  -3   9    5.00    7.45   0
 -11  -2   7    5.42    5.66   0
 -10  -1   4    6.59    3.81   0
  -9  -3   6   -2.17    5.47   0
  -8  -4   7   14.11    5.79   0
  -8   0   1   16.48    2.78   0
  -8   1   0    2.89    1.83   0
  -7  -6  12   22.46    7.89   0
  -6  -6  11   13.44    6.74   0
  -6   4  -3    0.93    1.29   0
  -5  -6  10    6.96    6.58   0
  -4  -7  14   -4.15    7.00   0
  -4  -5   7  290.05   10.69   0
  -3   5  -4    6.70    2.25   0
  -2  -5   7   19.39    3.51   0
  -1  -7  15   17.23    7.02   0
  -1  -7  16   10.77    5.63   0
  -1  -6  10  375.44   12.48   0
  -1  -2   2 2540.10   15.54   0
   0   4  -3  338.49    7.46   0
   1  -6  12   64.70    6.83   0
   1   3  -2 3281.76   19.93   0
   2  -6  14   25.57    5.87   0
   2  -4   7  241.37    6.98   0
   3   2   0  470.36    7.14   0
   4  -4  10   28.53    3.71   0
 -10  -3   7  118.53    8.77   0
  -9  -4   8   98.85    8.89   0
  -8  -5   9    3.12    6.10   0
  -8  -3   5    9.69    4.58   0
  -8  -1   2    3.74    3.24   0
  -7  -6  11   14.99    7.50   0
  -6  -6  10   -1.52    6.57   0
  -6  -1   1   56.19    3.33   0
  -5  -5   7   -3.99    5.02   0
  -5  -4   5  243.22    8.74   0
  -4  -6   9   33.87    6.85   0
  -4  -3   3  121.86    5.62   0
  -3  -7  13    2.62    6.25   0
  -3  -6   9   15.68    6.10   0
  -3  -3   3   33.86    3.85   0
  -2  -7  13   96.54    9.22   0
  -2  -6   9   27.19    6.27   0
  -2  -3   3   35.97    3.72   0
  -1  -7  14   -1.92    5.65   0
  -1  -5   7   -0.48    3.90   0
  -1  -4   5  834.05   12.82   0
  -1   2  -2  285.11    4.43   0
   0  -7  15   45.63    7.61   0
   0  -7  16   -1.64    5.80   0
   1  -4   6   41.23    3.78   0
   2  -6  13   84.16    7.20   0
   3  -5  11   93.12    5.96   0
   3  -4   8   40.06    3.76   0
   3  -3   6 1625.93   13.23   0
   4  -5  14    0.44    3.95   0
   6   0   6   61.40    1.99   0
 -10  -4   9    6.00    6.40   0
 -10  -2   5    3.53    4.18   0
  -9  -5  10    2.07    6.60   0
  -9  -2   4   65.00    5.81   0
  -7  -3   4   83.73    6.00   0
  -6  -5   7   14.43    5.99   0
  -6  -4   5    4.12    4.72   0
  -6  -2   2   85.26    5.06   0
  -5  -7  13   49.89    7.42   0
  -5  -6   9    3.46    6.12   0
  -4  -7  12   98.56    9.68   0
  -3  -7  12  103.93    9.68   0
  -2  -7  12   -2.30    6.25   0
  -1  -6   9  137.52    8.15   0
   0  -7  14   33.56    7.09   0
   1  -7  16   10.34    6.63   0
   1  -7  17    1.77    6.55   0
   1  -6  11   80.86    6.71   0
   3  -6  16   43.21    6.58   0
   3   1   1  336.98    4.95   0
   4  -5  13   13.49    4.64   0
   4   0   3  100.32    2.07   0
   4   1   2  519.35    6.32   0
   5  -4  12   23.94    3.91   0
 -11  -3   8   14.29    6.36   0
 -11  -2   6   91.09    7.67   0
  -9  -4   7    4.84    5.58   0
  -8  -4   6   26.00    5.67   0
  -8   2  -1    1.98    1.25   0
  -7  -6  10    6.12    6.76   0
  -7   5  -3  232.71    4.64   0
  -5  -7  12    8.04    5.60   0
  -5  -3   3  419.10    9.59   0
  -4  -5   6  102.88    6.99   0
  -3  -7  11    3.31    5.75   0
  -3  -5   6  185.77    8.04   0
  -1   4  -3    3.71    2.36   0
   0  -7  13    2.07    5.92   0
   0  -4   5   22.48    3.52   0
   0  -1   1  213.00    2.99   0
   1  -7  15   40.84    7.06   0
   1  -3   4   98.13    4.01   0
   2  -6  12    0.06    4.45   0
   3  -6  15   21.13    5.84   0
   5  -3   9  153.88    4.48   0
   5  -2   7  203.88    3.40   0
   7   2   6  540.87    8.75   0
 -10  -4   8   -2.86    5.71   0
 -10  -3   6    1.95    5.04   0
  -9  -5   9    8.80    6.68   0
  -9  -3   5  130.63    8.01   0
  -8  -5   8   69.54    7.11   0
  -7  -4   5   22.53    5.18   0
  -6  -7  12    7.96    5.25   0
  -5  -7  11   -3.55    6.64   0
  -5  -6   8  190.12   10.18   0
  -4  -7  11   13.88    5.19   0
  -4  -6   8   59.63    6.96   0
  -4  -4   4  232.51    8.03   0
  -3  -6   8   17.02    4.42   0
  -3  -4   4  314.85    8.81   0
  -2  -7  11   60.46    7.47   0
  -2  -5   6  435.82   10.80   0
  -1  -3   3   19.60    2.52   0
   0  -7  12    8.50    5.70   0
   0  -6   9    8.93    5.20   0
   1  -7  14   -0.44    5.67   0
   1  -6  10    6.26    4.57   0
   3  -6  14   88.96    6.89   0
   3  -5  10    4.58    3.15   0
   4  -5  12  123.02    6.66   0
   4  -3   7  225.09    5.00   0
   6   1   5   60.35    2.84   0
   6   2   4   20.97    2.47   0
 -11  -3   7   16.37    6.26   0
 -10  -1   3   70.34    5.66   0
 -10   0   2   30.24    3.66   0
  -8  -3   4   56.82    5.80   0
  -7  -6   9   14.51    6.56   0
  -7  -1   1   86.44    4.22   0
  -7   0   0  359.42    6.57   0
  -6  -7  11   24.95    7.70   0
  -6  -5   6   28.06    6.15   0
  -5  -4   4   -4.89    3.70   0
  -4  -7  10   38.12    7.53   0
  -3  -8  14   13.61    8.10   0
  -3  -7  10   -1.66    6.04   0
  -2  -4   4   -1.90    3.21   0
  -1  -7  11  243.96   11.16   0
  -1  -6   8   15.24    5.11   0
  -1  -5   6   26.15    4.20   0
   0  -2   2    5.32    2.37   0
   1  -7  13   36.95    6.46   0
   1   2  -1  759.11    8.20   0
   2  -7  16    5.37    6.00   0
   2  -7  17  112.34    9.55   0
   2  -6  11   10.78    4.55   0
   2   3  -1  342.38    6.82   0
   3  -6  13   -3.79    4.02   0
   4  -4   9   16.84    2.84   0
   6  -2   9   52.28    2.00   0
 -10  -2   4   28.37    4.86   0
  -9  -5   8    2.87    6.38   0
  -9  -4   6   12.72    5.37   0
  -9  -1   2   36.37    4.11   0
  -9   0   1  270.13    6.96   0
  -8  -5   7  124.80    9.18   0
  -7  -7  11   18.02    7.65   0
  -7  -2   2    4.22    2.81   0
  -6  -6   8  246.67   10.97   0
  -5  -7  10   25.32    7.54   0
  -4  -8  13   46.77    9.11   0
  -3  -8  13    9.00    7.00   0
  -2  -7  10   10.86    5.81   0
  -2   2  -2 2294.79   10.48   0
  -1  -8  14   -3.02    5.88   0
  -1  -8  15  115.37   10.00   0
   0  -8  16   41.11    7.65   0
   0  -7  11   -6.00    5.37   0
   0   3  -2 2730.77   17.04   0
   2  -7  15   22.78    6.06   0
   2  -5   8   -3.29    2.61   0
   5  -4  11   29.71    3.42   0
 -11  -4   8   72.85    9.21   0
 -11  -2   5   25.25    5.30   0
 -10  -5   9   12.66    7.08   0
 -10  -4   7   -3.37    5.00   0
  -9  -2   3   57.05    5.12   0
  -8  -6   9    0.99    6.27   0
  -8  -4   5    1.51    4.94   0
  -8   4  -2   21.63    1.37   0
  -7  -6   8    3.20    6.63   0
  -7  -3   3   34.09    4.48   0
  -6  -7  10   49.26    7.95   0
  -5  -6   7    1.42    5.68   0
  -4  -7   9   28.29    6.39   0
  -4  -6   7   24.08    4.81   0
  -4  -5   5   40.07    5.22   0
  -3  -7   9  494.64   14.94   0
  -3  -6   7  159.47    8.01   0
  -3  -5   5    5.10    3.69   0
  -2  -8  13    0.54    6.35   0
  -2  -6   7   22.58    5.19   0
  -1  -7  10   32.15    6.14   0
  -1  -4   4  273.32    7.63   0
   0  -8  15   29.20    7.33   0
   0  -6   8    0.06    4.29   0
   0  -5   6  327.76    8.94   0
   1  -7  12   74.60    7.32   0
   1  -6   9  314.79   10.11   0
   2  -7  14    0.61    5.12   0
   2  -6  10  283.90    9.51   0
   3  -6  12  197.32    8.44   0
   3  -5   9   23.59    3.92   0
   3  -4   7  252.23    6.57   0
   3   3   0   54.26    3.56   0
   4  -5  11  107.98    5.84   0
 -11  -3   6   40.66    6.64   0
 -10  -3   5    0.24    4.32   0
  -9  -3   4    6.29    4.30   0
  -7  -7  10   10.56    7.03   0
  -6  -6   7  108.75    8.62   0
  -5  -8  12   22.75    8.33   0
  -5  -7   9  141.12   10.12   0
  -5  -5   5  555.48   13.74   0
  -4  -8  12   11.19    5.52   0
  -4  -2   1   25.83    2.97   0
  -4  -1   0  302.88    5.47   0
  -4   4  -3   94.28    3.40   0
  -3  -8  12   17.73    5.44   0
  -3  -2   1    6.40    2.48   0
  -3   4  -3    1.20    1.85   0
  -2  -8  12    6.32    6.63   0
  -2  -7   9  505.58   14.87   0
  -2  -5   5  350.92    9.79   0
  -1  -8  13   32.79    7.04   0
   0  -8  14   31.12    6.98   0
   0  -3   3   20.86    2.34   0
   1  -8  16   97.81    9.19   0
   1  -4   5 3515.59   23.31   0
   2  -7  13   45.82    6.45   0
 -10  -5   8    7.51    6.26   0
  -9  -6   9   27.33    7.65   0
  -9  -5   7   44.96    7.47   0
  -9   1   0    1.33    1.93   0
  -8  -6   8    3.80    6.44   0
  -8  -5   6    4.85    5.80   0
  -8  -2   2   26.99    3.82   0
  -7  -4   4  243.56    9.48   0
  -7   1  -1   17.13    1.64   0
  -6  -7   9  151.76   10.62   0
  -6  -5   5  162.60    8.87   0
  -6   5  -3    1.39    1.87   0
  -5  -8  11   93.47    9.64   0
  -5  -3   2   71.13    4.66   0
  -4  -8  11   30.05    7.79   0
  -3  -8  11   33.81    7.64   0
  -3  -3   2  357.61    7.98   0
  -3  -1   0  364.22    5.43   0
  -1  -7   9    5.13    5.66   0
  -1  -6   7    7.12    4.35   0
   0  -8  13    9.20    6.28   0
   1  -8  15   -6.78    5.73   0
   1  -7  11  264.55   10.75   0
   3  -7  15  100.22    8.22   0
   3  -6  11   22.65    4.39   0
   4  -6  14   28.11    5.01   0
   5   2   3  419.39    7.26   0
 -11  -4   7   20.92    6.81   0
 -10  -4   6   16.18    5.71   0
  -9  -4   5   29.35    5.96   0
  -8  -3   3    0.03    3.84   0
  -7  -7   9   -4.31    6.43   0
  -6  -8  11   -3.77    7.55   0
  -5  -7   8    2.15    5.64   0
  -4  -7   8  396.23   13.83   0
  -4  -6   6    0.72    4.73   0
  -4  -4   3    0.34    3.07   0
  -3  -7   8   15.24    6.12   0
  -3  -6   6   -1.24    4.52   0
  -3  -4   3   15.49    3.60   0
  -2  -8  11   48.22    7.49   0
  -2  -3   2  369.11    7.67   0
  -2  -2   1   85.60    3.66   0
  -1  -5   5  170.81    6.95   0
   0  -4   4   77.97    4.55   0
   0   4  -2  376.85    7.68   0
   1  -8  14   48.18    7.38   0
   2  -8  17   25.05    8.01   0
   2  -7  12   20.49    5.49   0
   2  -2   3  941.84    7.39   0
   3  -7  14    7.67    5.50   0
   4  -6  13   26.14    5.08   0
   4  -5  10   64.14    4.74   0
   4  -4   8  123.94    4.74   0
   5  -4  10   86.35    4.27   0
 -11  -2   4    5.56    4.39   0
 -10  -2   3   26.32    4.75   0
  -9  -6   8   82.97    8.82   0
  -8  -4   4    1.10    4.63   0
  -8   0   0    6.37    2.15   0
  -7  -5   5  151.00    8.81   0
  -6  -7   8   18.60    6.95   0
  -6  -3   2    8.09    3.03   0
  -6  -2   1   46.73    3.61   0
  -5  -8  10   80.15    9.25   0
  -5  -6   6   36.42    5.36   0
  -5  -4   3  136.66    6.55   0
  -5   5  -3  205.89    5.33   0
  -4  -8  10   66.89    8.54   0
  -3  -8  10  163.24   10.64   0
  -3   5  -3   48.75    3.39   0
  -2  -6   6    9.63    4.63   0
  -1   3  -2   50.60    2.90   0
   0  -8  12   79.53    8.22   0
   0  -6   7  109.66    6.65   0
   1  -8  13   -6.88    4.81   0
   1  -7  10   45.91    6.27   0
   2  -8  16    5.59    6.17   0
   2  -6   9   -1.06    3.58   0
   2  -5   7    1.24    2.66   0
   2   2   0  799.76    8.56   0
   5  -3   8   33.39    2.39   0
 -11  -3   5   17.64    5.37   0
 -10  -5   7    7.36    6.12   0
 -10  -3   4   -0.50    4.08   0
  -9  -5   6   -9.23    5.39   0
  -8  -6   7   74.89    8.11   0
  -7  -7   8    2.39    6.12   0
  -6  -6   6   -1.75    3.95   0
  -5  -5   4   22.10    5.12   0
  -4  -5   4  112.58    6.45   0
  -4   5  -3   14.32    2.43   0
  -2  -8  10   -0.29    6.07   0
  -2  -4   3  192.50    6.31   0
  -2  -1   0    1.15    1.64   0
  -1  -9  14    1.91    6.81   0
  -1  -7   8    5.50    5.42   0
   1   3  -1  141.08    4.75   0
   2  -8  15    4.33    5.50   0
   2  -7  11  627.62   14.72   0
   2  -3   4  122.23    3.85   0
   3  -7  13    8.27    4.51   0
   3  -6  10   51.38    5.37   0
   3  -5   8  141.56    5.71   0
   3  -3   5  382.09    6.06   0
   3   2   1 1483.88   12.29   0
   4   2   2  495.97    7.55   0
   5  -5  12  117.45    5.77   0
   6   2   5  142.55    4.85   0
 -11  -4   6   12.79    6.31   0
 -10  -4   5   13.56    4.83   0
  -9  -3   3   20.68    4.52   0
  -9  -2   2    1.04    3.44   0
  -8  -5   5  137.80    8.83   0
  -7  -3   2   53.57    4.57   0
  -7  -2   1    2.01    2.80   0
  -5  -8   9    2.63    6.29   0
  -5  -7   7   90.17    8.38   0
  -4  -8   9   47.55    7.67   0
  -4  -7   7    2.92    5.84   0
  -3  -9  12   79.79    9.33   0
  -3  -8   9  163.37   10.00   0
  -2  -5   4    8.01    3.74   0
  -1  -9  13   -3.04    6.38   0
  -1  -8  10   23.24    6.62   0
  -1  -6   6  213.60    8.54   0
   0  -9  15   -3.13    6.04   0
   0  -8  11    1.95    5.55   0
   1  -8  12   21.86    6.17   0
   2  -8  14   26.30    6.18   0
   4  -6  12    6.89    3.64   0
   4  -2   5  280.70    3.39   0
   5   1   4  116.68    3.54   0
 -10  -6   8    2.57    6.75   0
  -9  -6   7   -0.17    6.08   0
  -9  -4   4    3.98    4.54   0
  -9  -1   1  208.14    6.56   0
  -8  -7   8   25.81    7.38   0
  -7  -4   3  270.51    9.40   0
  -6  -8   9   13.35    7.11   0
  -6  -7   7   15.93    6.63   0
  -5  -6   5   24.37    6.10   0
  -5   0  -1  170.21    3.49   0
  -4  -9  11   59.30    8.86   0
  -4  -6   5   60.59    6.34   0
  -4   2  -2  106.67    1.76   0
  -3  -6   5  402.17   11.56   0
  -2  -9  12    4.38    6.29   0
  -2  -8   9   32.72    6.90   0
  -2  -7   7  164.18    9.03   0
  -1  -4   3   92.47    4.92   0
  -1  -3   2 3276.26   20.17   0
   0  -9  14   -0.19    5.64   0
   0  -7   8   89.78    7.02   0
   1  -7   9  159.48    8.35   0
   1   1   0   31.47    1.74   0
   2  -8  13   24.87    6.34   0
   2  -6   8  425.38   10.76   0
   3  -7  12   33.27    5.12   0
   6  -3  10   17.61    1.98   0
 -11  -5   7   45.05    7.86   0
 -10  -5   6    8.07    5.75   0
  -9  -5   5   20.53    5.57   0
  -8  -6   6    9.68    6.26   0
  -7  -8   9    1.86    6.88   0
  -7  -5   4   -3.76    4.95   0
  -6  -6   5  113.50    8.22   0
  -3  -9  11   33.37    7.31   0
  -2  -9  11    5.35    6.20   0
  -1  -2   1  776.91    8.23   0
  -1   4  -2    0.03    2.34   0
   0  -9  13   20.41    6.99   0
   0  -6   6   10.90    4.22   0
   0   2  -1    4.98    2.07   0
   1  -9  15    4.66    6.12   0
   1  -8  11    3.83    5.61   0
   1  -3   3   31.96    2.79   0
   1   4  -1   39.09    3.93   0
   2  -7  10    3.03    4.61   0
   2   3   0  418.02    7.60   0
   3  -4   6  158.73    4.96   0
   4  -6  11   99.28    6.07   0
   4  -5   9    8.65    3.18   0
   6   1   6   47.23    2.92   0
 -11  -3   4    1.84    4.67   0
  -9  -7   8   23.60    7.52   0
  -8  -4   3   43.17    5.38   0
  -8  -3   2  422.46   10.55   0
  -7  -6   5   32.46    6.28   0
  -5  -8   8   80.89    8.87   0
  -5  -7   6   -3.96    5.25   0
  -4  -9  10   35.13    7.60   0
  -4  -8   8   30.74    6.70   0
  -4  -7   6  120.72    8.73   0
  -3  -8   8   28.43    6.87   0
  -3   0  -1   83.67    1.99   0
  -2   3  -2  909.79    8.78   0
  -1  -8   9  182.47    9.17   0
  -1  -7   7   28.80    4.75   0
  -1  -5   4   57.59    4.18   0
   1  -9  14   -0.60    5.87   0
   1  -4   4  114.66    4.45   0
   2  -8  12   20.55    5.29   0
   3  -8  15    7.24    5.56   0
   3  -6   9   64.86    4.95   0
   3   3   1  429.40    7.85   0
   4  -3   6  517.39    6.44   0
   5  -5  11   17.54    3.46   0
   5  -4   9   21.51    2.74   0
 -11  -4   5   -1.28    4.98   0
 -10  -6   7   66.76    7.84   0
 -10  -3   3  119.82    7.27   0
  -9  -6   6   -5.14    5.77   0
  -8  -7   7    1.77    6.44   0
  -8  -5   4   12.64    5.35   0
  -8  -2   1   20.28    3.23   0
  -6  -8   8   10.94    5.26   0
  -6  -7   6   -4.06    5.72   0
  -6   0  -1  311.30    4.96   0
  -5  -9  10    9.99    5.57   0
  -5  -4   2  219.08    7.64   0
  -4  -5   3   16.64    4.30   0
  -4  -4   2   12.43    3.36   0
  -4  -3   1    0.98    2.77   0
  -3  -9  10    7.69    6.39   0
  -3  -7   6    1.30    4.96   0
  -2  -9  10    7.24    6.21   0
  -2  -8   8   96.76    8.44   0
  -1  -6   5   -2.78    3.79   0
   0  -9  12   48.75    7.16   0
   1  -9  13   -0.62    5.29   0
   1  -5   5   -1.13    2.87   0
   2  -9  16   43.99    7.83   0
   3  -8  14   86.72    7.38   0
   3  -7  11    5.14    4.19   0
 -11  -5   6    5.51    5.88   0
 -10  -5   5    7.71    5.63   0
 -10  -2   2    7.76    3.37   0
  -9   0   0    3.61    1.97   0
  -8  -6   5   21.71    6.25   0
  -7  -8   8   47.67    6.77   0
  -6  -4   2  267.83    8.61   0
  -5  -5   3  224.06    8.33   0
  -3  -5   3    0.36    3.41   0
  -3  -4   2   86.06    4.54   0
  -3  -3   1   69.13    4.12   0
  -1  -8   8   30.12    6.02   0
   0  -4   3  349.54    7.76   0
   1  -8  10   16.34    5.34   0
   2  -9  15   15.15    6.28   0
   2  -7   9   -1.22    4.23   0
   3  -5   7    4.63    2.62   0
   4  -7  13    4.83    4.26   0
   4  -4   7    3.40    2.12   0
   4   1   3  139.55    3.57   0
   5   2   4  224.94    5.58   0
  -9  -7   7   13.40    6.82   0
  -9  -4   3   -2.93    3.94   0
  -8  -8   8   27.70    7.65   0
  -6  -9   9    9.67    7.69   0
  -6  -8   7  224.97   11.96   0
  -6  -3   1    4.82    2.61   0
  -5  -9   9   57.37    8.41   0
  -5  -8   7   88.46    8.39   0
  -4  -9   9    9.91    5.24   0
  -4  -8   7   11.69    4.80   0
  -4  -6   4    3.95    3.57   0
  -3  -9   9   29.19    7.42   0
  -3  -8   7   12.49    6.16   0
  -3  -6   4   13.40    4.54   0
  -2  -4   2   79.80    4.81   0
  -2   4  -2 1018.21   11.13   0
   0  -9  11  116.76    8.22   0
   0  -5   4    4.41    3.24   0
   0  -3   2 2749.19   17.43   0
   1  -9  12   -3.24    5.53   0
   1  -6   6  194.35    7.39   0
   2  -9  14   44.25    6.88   0
   2  -8  11   34.01    6.03   0
   2  -6   7   32.71    3.90   0
   3  -8  13    0.55    4.37   0
   4  -6  10   68.46    5.13   0
   6   2   6   11.66    2.87   0
 -10  -6   6    7.82    5.50   0
  -7  -5   3    9.79    5.03   0
  -5  -7   5   -0.33    5.59   0
  -4  -2   0  134.02    4.52   0
  -3 -10  11   88.61   10.16   0
  -2  -9   9  112.24    9.49   0
  -2  -8   7   26.38    6.50   0
  -2  -5   3   12.12    2.85   0
  -1 -10  12    2.31    6.65   0
  -1  -7   6   68.87    5.72   0
   0 -10  13   65.93    8.03   0
   0  -6   5  150.99    6.72   0
   0   3  -1 1593.79   12.88   0
   3  -7  10  181.91    8.02   0
   4  -7  12   31.71    4.87   0
  -3  -7   5 1191.12   19.90   0
  -2  -6   4 1153.45   17.39   0
   1  -8   9  100.13    6.71   0
  -9  -6  -5    5.53    7.06   0
  -9  -5  -2   10.75    6.01   0
  -8  -5  -6   75.98    9.01   0
  -7  -5  -8    0.76    6.55   0
  -6  -3  -6  714.43   17.09   0
  -6  -2   1   51.46    3.98   0
  -5  -5 -11   83.90    9.42   0
  -5  -3  -8   28.08    6.67   0
  -4  -3  -9   13.82    5.79   0
  -4  -1  -3  134.04    5.51   0
  -3  -2  -8  156.33    8.26   0
  -3  -1  -5 1531.17   18.16   0
  -2  -5 -13    4.04    6.48   0
  -2  -4 -12   54.16    7.85   0
  -2  -2  -9    5.09    4.68   0
  -1  -6 -14   -2.55    5.91   0
  -1  -3 -11  111.10    7.62   0
  -1  -1  -7    2.68    3.00   0
   1   0   0   30.44    1.16   0
   3  -3 -11  113.05    5.51   0
   5  -1  -4   42.13    1.81   0
   7  -2  -4  197.06    4.95   0
 -10  -7  -2   -1.11    6.66   0
  -9  -6  -4   19.09    6.84   0
  -9  -5   0    0.47    5.33   0
  -9  -5   3   23.52    4.28   0
  -8  -4  -2   86.43    7.36   0
  -6  -4  -8   91.19    8.73   0
  -6  -2   0   65.53    4.44   0
  -5  -2  -5    3.36    3.51   0
  -5  -2   5  230.67    3.55   0
  -4  -1  -2  538.74    9.93   0
  -4  -1   1  534.50    7.62   0
  -3  -5 -12    1.56    6.32   0
  -2  -1  -6  194.32    7.05   0
  -1  -5 -13   91.64    8.84   0
  -1  -4 -12   47.20    6.93   0
   0  -6 -14    9.40    6.34   0
   0  -3 -11   -0.91    4.29   0
   0  -1  -7  184.82    6.17   0
   1  -6 -14   27.26    7.00   0
   2  -3 -11    6.77    3.97   0
   2  -1  -7   23.86    2.27   0
   3  -2  -9   15.93    2.92   0
 -10  -7  -1   30.22    7.13   0
  -9  -5   1   45.55    5.73   0
  -9  -5   2   23.44    4.72   0
  -8  -4  -1   11.71    5.28   0
  -8  -4   3   40.13    4.40   0
  -7  -5  -7   23.52    7.04   0
  -7  -4  -5   50.59    6.97   0
  -7  -3  -1  242.11    8.95   0
  -7  -3   2   53.13    4.36   0
  -6  -5  -9    1.10    6.39   0
  -5  -5 -10   -1.54    6.85   0
  -5  -4  -9   66.70    7.01   0
  -5  -2  -4  217.91    8.52   0
  -4  -5 -11   23.32    7.47   0
  -4  -1  -1  467.49    8.44   0
  -4  -1   0  302.95    6.46   0
  -3  -1  -4  323.84    8.36   0
  -2  -2   9  110.44    4.25   0
   0  -5 -13  160.05    9.94   0
   0  -4 -12   18.06    5.73   0
   1  -3 -11   41.40    4.88   0
   1   0   1  324.38    4.13   0
   2  -5 -13   -3.47    5.02   0
 -10  -7   0   15.64    6.60   0
 -10  -7   1    0.29    5.81   0
 -10  -7   2   38.82    6.75   0
  -9  -6  -3    0.02    6.17   0
  -8  -4   0   -2.29    4.11   0
  -8  -4   1   30.08    4.74   0
  -8  -4   2  151.05    6.96   0
  -7  -6  -8   48.80    8.72   0
  -7  -4   7  117.98    3.71   0
  -7  -3   0   -1.46    3.47   0
  -7  -3   1  475.80   10.67   0
  -6  -4  -7    8.04    5.82   0
  -4  -3  -8   72.09    7.41   0
  -3  -3  -9   68.62    7.29   0
  -2  -6 -13    1.77    6.17   0
  -2  -4 -11    2.59    5.94   0
  -2  -2  -8   16.56    4.58   0
  -1  -1  -6   25.37    3.52   0
   0  -2  -9   19.44    4.10   0
   1  -5 -13   19.92    5.58   0
   1  -4 -12  441.76   12.73   0
   1  -2  -9   12.44    3.68   0
   2  -2  -9   19.18    3.43   0
   2   0  -1   73.89    1.87   0
   2   0   0   80.27    2.47   0
   4  -3 -10  168.06    5.59   0
   6  -1  -1    0.73    1.77   0
  -9  -6  -2    4.62    6.02   0
  -7  -4  -4   -1.19    5.54   0
  -6  -6  -9   41.75    8.48   0
  -6  -5  -8    5.92    6.90   0
  -6  -3  -4    8.83    4.99   0
  -5  -4  -8   57.69    7.57   0
  -5  -3  -6  378.42   12.43   0
  -5  -2  -3  417.44   10.49   0
  -4  -3  10  126.97    3.52   0
  -3  -6 -12    6.52    7.10   0
  -3  -3  11    0.03    2.29   0
  -3  -1  -3  333.81    7.87   0
  -2  -1  -5  913.64   12.89   0
  -1  -6 -13   -4.17    5.99   0
  -1  -3 -10   94.47    7.26   0
   1  -7 -14   -5.06    6.34   0
   1   0   2  328.16    5.06   0
   2   0   1 2054.65   12.34   0
 -10  -8   0   44.81    7.91   0
  -9  -7  -3    1.78    6.29   0
  -9  -6  -1    9.95    6.14   0
  -8  -5  -3   15.61    4.75   0
  -7  -6  -7    0.60    6.84   0
  -6  -4  -6   82.74    8.25   0
  -6  -3   6   90.98    2.98   0
  -5  -5  -9    3.97    6.57   0
  -5  -2  -2  329.05    8.85   0
  -4  -6 -11   64.75    8.95   0
  -4  -5 -10   52.66    8.13   0
  -4  -2  -5  362.42   10.04   0
  -1  -5 -12   -1.43    5.72   0
  -1  -4 -11   -2.46    5.10   0
  -1  -2  -8  107.89    6.04   0
  -1  -1   7   15.73    2.07   0
   0  -6 -13   46.59    7.30   0
   0  -3 -10   47.10    5.22   0
   0  -1  -6    2.84    2.59   0
   2   0   2  668.89    8.26   0
   3  -1  -6   92.31    2.59   0
   4  -4 -11    0.17    3.04   0
   4  -2  -8  355.30    5.85   0
   7  -2  -5    4.44    1.61   0
 -10  -8   1   16.80    6.60   0
 -10  -8   2   27.19    7.14   0
  -9  -6   0   -2.96    4.66   0
  -9  -6   3    3.91    4.77   0
  -9  -6   4    8.05    4.43   0
  -8  -5  -2   34.72    6.53   0
  -8  -5   6   -2.89    2.52   0
  -7  -5  -5   64.16    7.87   0
  -6  -3  -3   30.61    4.55   0
  -5  -2   4   88.31    2.99   0
  -4  -3  -7    0.59    3.67   0
  -3  -3  -8   69.02    6.99   0
  -3  -1  -2 2541.94   18.80   0
  -2  -6 -12    3.71    6.65   0
  -2  -3  -9   72.88    5.91   0
  -2  -2  -7   50.93    4.78   0
  -2  -1  -4  246.21    6.80   0
  -1  -7 -13    3.26    6.91   0
   0  -5 -12    4.65    5.47   0
   0  -4 -11   33.25    5.55   0
   1  -6 -13   15.92    5.78   0
   1  -3 -10    7.26    4.24   0
   2   0   3  556.80    8.32   0
   3  -3 -10   13.77    3.02   0
   3   0   0 4207.45   18.24   0
  -9  -7  -2    9.18    5.96   0
  -8  -5  -1    7.88    5.28   0
  -7  -6  -6   54.20    8.46   0
  -7  -4   6   27.94    2.82   0
  -6  -6  -8    3.53    4.99   0
  -6  -4  -5   32.67    6.49   0
  -6  -3  -2  211.40    8.41   0
  -5  -6  -9   60.18    8.33   0
  -5  -5  -8   46.22    7.18   0
  -5  -4  -7    3.07    4.19   0
  -5  -3  -5  506.08   12.90   0
  -5  -2  -1    2.89    2.95   0
  -4  -4  -8   32.50    6.40   0
  -3  -4  -9   83.49    7.50   0
  -2  -5 -11    5.22    5.71   0
  -1  -1  -5  158.53    5.54   0
   0  -7 -13    8.66    5.60   0
   0   0   2 1617.48    8.10   0
   1  -5 -12   -3.11    4.78   0
   1  -4 -11    1.78    4.26   0
   1   0   3 1114.18    9.93   0
   2  -5 -12   28.61    5.35   0
   2  -3 -10    3.01    3.19   0
   3  -5 -12   -1.99    3.97   0
   3  -4 -11   29.75    4.50   0
   3   0  -1   17.81    1.77   0
   3   0   2  854.07   10.23   0
   5  -3  -9  149.30    4.35   0
   6  -1  -3  725.76    8.28   0
  -9  -7  -1   22.68    6.74   0
  -8  -6  -3    1.64    6.25   0
  -8  -5   0    1.65    4.77   0
  -7  -5  -4    2.18    5.77   0
  -7  -4  -1  329.76   10.75   0
  -6  -5  -6   21.25    6.36   0
  -5  -2   3   54.23    2.85   0
  -4  -5  -9    4.88    6.40   0
  -3  -5 -10   10.14    6.01   0
  -3  -2   9   23.53    2.18   0
  -3  -1  -1  341.63    6.65   0
  -2  -7 -12   -3.93    6.60   0
  -2  -2  10    2.45    2.09   0
  -1  -6 -12  107.18    9.08   0
   1  -7 -13   48.90    7.35   0
   1  -2  -8  329.33    8.17   0
   2  -4 -11   34.21    4.91   0
   2   0   4   59.74    3.86   0
   3  -2  -8  108.25    4.14   0
   3   0   3  542.28    8.87   0
  -9  -7   0    9.16    5.85   0
  -8  -6  -2   23.10    6.41   0
  -8  -5   1  203.59    8.70   0
  -8  -5   2   35.23    4.81   0
  -8  -5   3   -2.26    3.66   0
  -8  -5   4   10.95    3.23   0
  -7  -7  -6   13.79    6.84   0
  -7  -6  -5   10.89    6.73   0
  -7  -4   0   34.54    4.83   0
  -6  -7  -8   23.47    8.05   0
  -6  -6  -7    5.74    6.82   0
  -6  -4  -4   12.72    5.80   0
  -6  -4   9  110.75    2.29   0
  -5  -7  -9   10.75    7.44   0
  -4  -2  -3   63.08    4.76   0
  -3  -3  -7  141.72    7.63   0
  -3  -2  -5   99.50    5.78   0
  -2  -3  -8  122.85    7.35   0
  -1  -5 -11   11.55    5.69   0
  -1  -4 -10   -0.17    5.08   0
  -1  -2  -7  289.31    8.35   0
  -1  -1   8 1478.06   13.88   0
   0  -6 -12   36.51    6.85   0
   0   0   3  280.03    4.36   0
   1   0   4 5190.08   23.47   0
   2  -7 -13   15.19    6.18   0
   2  -2  -8   16.14    2.77   0
   4   0   0  128.97    4.06   0
   4   0   1   20.15    2.64   0
   4   0   2  761.60   10.83   0
  -9  -8  -1    5.65    6.41   0
  -9  -7   1   -5.48    4.93   0
  -9  -7   2    9.54    5.07   0
  -8  -7  -3  103.71    9.19   0
  -7  -4   1  181.98    7.47   0
  -7  -4   5   23.90    2.90   0
  -6  -3   1    1.72    3.32   0
  -5  -6  -8   -0.84    6.61   0
  -5  -5  -7  122.23    9.15   0
  -3  -6 -10   19.65    6.57   0
  -3  -1   0  359.89    6.10   0
  -2  -4  -9   13.13    5.61   0
  -2  -2  -6   91.55    4.97   0
  -2  -1  -3  503.49    8.29   0
  -2  -1   7  181.38    4.03   0
  -1  -7 -12   53.70    7.94   0
   0  -5 -11   20.01    5.78   0
   0  -3  -9  217.85    8.24   0
   0  -1  -5 1713.56   14.41   0
   1  -6 -12   62.08    7.11   0
   5  -2  -7  284.55    3.77   0
  -9  -8   0    6.56    6.22   0
  -9  -7   3    4.03    4.55   0
  -9  -7   4    0.14    3.98   0
  -8  -6  -1   23.88    5.91   0
  -7  -7  -5   31.65    7.11   0
  -7  -6  -4   18.25    6.63   0
  -7  -4   2  139.60    6.24   0
  -7  -4   3  271.76    7.83   0
  -6  -7  -7   -4.37    6.58   0
  -6  -6  -6   49.01    7.97   0
  -6  -5  -5   14.39    4.69   0
  -6  -3   2    8.53    2.56   0
  -6  -3   4   71.85    3.51   0
  -5  -4  -5  109.72    7.59   0
  -5  -3  -3   56.36    5.33   0
  -4  -6  -9    4.41    4.67   0
  -4  -5  -8   32.15    6.91   0
  -4  -3  -5  131.59    6.96   0
  -4  -2  -2  512.93   10.05   0
  -3  -5  -9   -1.98    5.70   0
  -3  -4  -8  182.06    8.73   0
  -2  -7 -11    2.52    5.94   0
  -1  -6 -11    1.77    5.41   0
  -1  -1  -4  139.29    4.83   0
   0  -7 -12   -1.10    5.27   0
   0   0   4 1399.55   10.63   0
   1  -3  -9   50.35    4.59   0
   1   0   5   41.89    3.33   0
   3  -6 -12  106.43    7.33   0
   4  -3  -9   81.66    4.13   0
   7  -1  -2  446.89    8.06   0
   8  -2  -4    2.30    2.05   0
  -9  -8   1   28.21    6.49   0
  -8  -8  -3   11.25    6.83   0
  -8  -7  -2   -2.60    5.94   0
  -8  -6   0   32.28    6.09   0
  -5  -7  -8    6.36    6.94   0
  -3  -7 -10   33.97    7.37   0
  -3  -3  -6  590.11   13.08   0
  -3  -2  -4   22.49    3.83   0
  -1  -3  -8  127.54    6.88   0
   0  -2  -7   79.13    4.70   0
   1  -4 -10    4.01    3.70   0
   2  -5 -11   13.47    4.70   0
   2  -3  -9  398.34    9.37   0
   3  -5 -11  106.81    6.78   0
   3  -3  -9  115.67    5.25   0
   4  -4 -10  130.31    5.68   0
   5   0   0    0.83    2.13   0
   6  -3  -8    0.44    1.40   0
  -9  -8   2   16.72    5.67   0
  -8  -7  -1   75.86    7.78   0
  -8  -6   1    3.29    4.78   0
  -7  -8  -5   10.43    7.52   0
  -7  -7  -4    0.65    5.88   0
  -6  -7  -6    3.76    6.39   0
  -6  -5  -4   29.55    6.34   0
  -6  -4  -2   -0.71    4.17   0
  -5  -6  -7    3.23    5.46   0
  -5  -5  -6  114.64    7.70   0
  -5  -3  -2  336.61    9.36   0
  -4  -7  -9    4.28    4.98   0
  -4  -4  -6   60.78    6.37   0
  -4  -3  11   23.55    2.19   0
  -2  -3  -7   79.39    5.44   0
  -2  -2  -5   18.66    3.64   0
  -2  -1  -2  651.31    8.68   0
  -1  -5 -10  205.79    9.41   0
  -1  -2  -6  326.25    8.26   0
   0  -8 -12   39.74    7.57   0
   0  -6 -11   25.96    6.13   0
   0   0   5  511.94    7.43   0
   1  -7 -12   -1.47    4.77   0
   1  -1  -5   66.06    3.25   0
   1   0   6 1754.29   16.14   0
   2  -7 -12   33.05    6.83   0
   2  -4 -10    2.25    3.53   0
   2   0  -2 6350.93    7.95   0
   3  -4 -10    3.97    3.57   0
   3   0  -2   48.36    1.61   0
   6  -1  -4   75.04    2.54   0
  -9  -9   1    4.95    6.40   0
  -9  -8   3   23.10    6.02   0
  -9  -8   4    6.70    4.98   0
  -8  -8  -2   -3.77    6.29   0
  -8  -6   2   17.84    4.63   0
  -8  -6   3    3.12    3.86   0
  -7  -5   0   -0.72    4.19   0
  -5  -4  -4  146.78    7.96   0
  -4  -6  -8   15.06    5.08   0
  -4  -5  -7   57.61    6.84   0
  -4  -3  -4  451.43   11.19   0
  -4  -2  -1   23.68    3.26   0
  -3  -6  -9   63.72    6.72   0
  -3  -5  -8   14.97    5.98   0
  -3  -4  -7   15.61    5.01   0
  -2  -5  -9   23.16    6.25   0
  -2  -4  -8   12.43    4.93   0
  -1  -7 -11    2.13    5.61   0
   1  -8 -12   14.93    6.70   0
   3  -7 -12   65.04    6.82   0
   5   0  -1   84.22    3.49   0
   7  -1  -3   92.01    3.78   0
  -9  -9   2   12.15    6.62   0
  -8  -7   0    3.45    5.45   0
  -8  -6   4   22.33    4.12   0
  -8  -6   5   13.80    3.62   0
  -7  -8  -4    4.74    6.64   0
  -7  -5   8   35.61    2.84   0
  -6  -8  -6    7.38    6.95   0
  -6  -5  -3   92.01    7.59   0
  -5  -7  -7   46.38    8.07   0
  -5  -5  -5   20.45    6.09   0
  -5  -3  -1   11.36    3.36   0
  -3  -2  -3  101.39    5.13   0
  -3  -2  10   59.95    2.93   0
  -2  -1   8 1182.31   10.67   0
  -1  -8 -11   12.44    6.78   0
  -1  -6 -10   55.01    7.32   0
   0  -7 -11   -3.68    5.07   0
   0  -5 -10    5.84    4.70   0
   1  -6 -11   15.16    5.42   0
   2  -8 -12   -0.39    5.76   0
   4   0  -2  706.63    6.66   0
  -9  -9   3   69.41    7.78   0
  -8  -8  -1   -1.05    5.46   0
  -8  -7   1    5.65    5.36   0
  -7  -5   1    1.81    3.84   0
  -6  -7  -5   81.88    8.96   0
  -6  -6  -4    3.99    5.77   0
  -5  -8  -7   21.50    7.51   0
  -5  -4  -3   42.41    5.36   0
  -4  -7  -8   77.73    7.43   0
  -4  -4  -5  773.24   15.68   0
  -4  -2   0  132.77    4.87   0
  -3  -7  -9    3.24    4.57   0
  -3  -3  -5   10.41    3.32   0
  -2  -8 -10   -0.29    6.36   0
  -2  -3  -6  388.67   10.07   0
  -1  -3  -7  110.70    5.94   0
  -1  -1  -3  947.25   10.05   0
   0  -1  -4   97.93    3.78   0
   0   0   6    4.83    2.08   0
   2  -6 -11   24.40    5.24   0
   2  -2  -7  356.96    6.99   0
   3  -6 -11    4.55    4.74   0
   4  -6 -11   -1.13    4.44   0
   4  -2  -7    9.91    1.91   0
  -8  -9  -1   -2.75    6.31   0
  -8  -8   0   35.74    7.04   0
  -8  -7   2    0.71    4.66   0
  -7  -6  -1   11.26    5.18   0
  -7  -5   2    4.00    3.78   0
  -5  -3   0  475.93    9.80   0
  -4  -6  -7    1.94    4.24   0
  -4  -3  -3  319.02    8.73   0
  -3  -8  -9    4.03    6.59   0
  -3  -6  -8   55.06    7.48   0
  -3  -4  -6   58.84    5.80   0
  -2  -6  -9  268.69   11.02   0
  -2  -5  -8   36.53    6.10   0
  -2  -2  -4  382.90    8.50   0
  -2  -1  -1 9926.24   29.17   0
  -1  -4  -8   65.45    6.07   0
   0  -8 -11   -4.54    5.75   0
   0  -6 -10   12.95    5.42   0
   0  -2  -6  711.00   10.91   0
   1  -7 -11   11.63    5.61   0
   1  -4  -9   46.84    4.89   0
   1  -3  -8   70.84    4.59   0
   3  -2  -7  356.48    6.35   0
  -8  -8   1    0.22    4.90   0
  -8  -7   3    7.40    4.30   0
  -7  -6   0    5.78    5.00   0
  -7  -5   3    5.52    3.27   0
  -7  -5   7   91.81    4.16   0
  -6  -7  -4   16.82    6.61   0
  -6  -6  -3   12.25    5.85   0
  -6  -4   1   75.80    4.86   0
  -5  -7  -6   19.93    5.37   0
  -5  -6  -5  116.26    8.78   0
  -5  -5  -4   33.67    6.22   0
  -3  -5  -7  255.01   10.01   0
  -3  -2  -2   -1.55    2.74   0
  -2  -4  -7   18.60    4.11   0
  -1  -2  -5  244.60    6.87   0
   1  -8 -11    6.13    6.08   0
   2  -7 -11   60.35    6.74   0
   2  -5 -10   55.00    5.55   0
   3  -5 -10   20.52    4.64   0
   4  -1  -5   56.85    1.23   0
   5  -3  -8    1.15    1.87   0
   5   0  -2  715.74    7.90   0
   6   0  -1    6.97    1.98   0
  -8  -9   0   -0.11    5.53   0
  -8  -7   4   25.69    4.69   0
  -8  -7   5    6.39    4.32   0
  -7  -7  -1   49.71    6.96   0
  -7  -5   4    2.27    2.79   0
  -7  -5   6  215.38    6.25   0
  -6  -4   2  278.70    8.02   0
  -6  -4   8  133.09    3.43   0
  -5  -8  -6   12.73    6.99   0
  -5  -4  -2  198.77    8.10   0
  -4  -7  -7   -2.51    4.36   0
  -4  -4  -4   -1.29    3.92   0
  -4  -2   1   22.88    2.60   0
  -4  -2   8    4.42    0.62   0
  -3  -7  -8  179.54   10.89   0
  -3  -3  -4  110.28    5.80   0
  -2  -1   9   51.85    3.14   0
  -1  -8 -10   83.50    8.78   0
   0  -5  -9   94.63    7.02   0
   1  -6 -10    4.50    4.51   0
   2  -4  -9   12.69    3.37   0
   2  -3  -8   28.40    3.31   0
   3  -7 -11   -2.04    4.86   0
   3  -1  -5  199.72    3.09   0
   4  -5 -10   28.08    3.98   0
   5  -4  -9   24.68    3.13   0
  -8  -9   1    8.02    5.99   0
  -8  -8   2   -2.47    5.02   0
  -8  -7   6   11.39    3.71   0
  -7  -9  -2   17.06    6.63   0
  -7  -6   1    4.04    4.53   0
  -6  -8  -4   34.38    7.50   0
  -6  -6  -2  324.14   11.60   0
  -4  -8  -7    8.52    6.85   0
  -4  -6  -6  265.54   10.67   0
  -4  -5  -5   54.72    6.58   0
  -4  -3  -2  226.59    7.03   0
  -3  -8  -8    8.35    6.59   0
  -3  -6  -7   13.85    5.90   0
  -3  -2  11  188.52    4.99   0
  -2  -6  -8  172.06    9.64   0
  -2  -3  -5   35.91    4.11   0
  -1   0   4  155.54    3.00   0
  -1   0   5  112.11    3.22   0
   0  -7 -10   86.30    7.70   0
   2  -8 -11   41.53    6.56   0
   3  -4  -9   25.51    3.59   0
   3  -3  -8   93.84    4.40   0
   4  -4  -9    5.37    3.14   0
   4  -3  -8    4.93    2.37   0
  -8  -9   2    5.23    5.17   0
  -8  -8   3   -2.35    4.58   0
  -7  -8  -1    9.75    6.18   0
  -7  -7   0   31.87    6.30   0
  -7  -6   2   95.39    6.51   0
  -6  -9  -4   29.27    7.99   0
  -6  -7  -3   -0.45    3.96   0
  -6  -4   3  175.84    6.00   0
  -5  -6  -4  159.90    9.41   0
  -5  -5  -3    9.32    3.91   0
  -5  -4  -1  232.82    8.00   0
  -5  -3   2   77.22    3.85   0
  -4  -9  -7   10.91    7.66   0
  -3  -5  -6   78.22    6.98   0
  -3  -4  -5   28.58    4.78   0
  -2  -5  -7  368.99   11.84   0
  -1  -7  -9   -2.57    5.85   0
  -1  -4  -7   -1.52    3.83   0
  -1  -3  -6  104.43    5.05   0
  -1   0   3 4273.93   11.67   0
   0  -8 -10   44.04    7.33   0
   1  -7 -10   16.81    6.09   0
   1  -5  -9  175.20    8.20   0
   2  -9 -11    6.29    6.46   0
   2  -6 -10   10.96    4.50   0
   3  -8 -11   10.65    5.57   0
   7  -1  -4   87.67    3.04   0
   8  -1  -3   -0.50    2.21   0
  -8 -10   2   -4.66    5.39   0
  -8  -8   4   29.75    5.24   0
  -8  -8   5   -0.91    4.70   0
  -7  -9  -1   18.73    6.39   0
  -6  -8  -3    4.26    6.13   0
  -6  -4   4   13.95    2.53   0
  -6  -4   7   13.32    2.02   0
  -4  -7  -6   33.50    5.54   0
  -4  -4  -3  179.75    7.62   0
  -3  -7  -7   20.13    6.39   0
  -3  -2  -1 1492.25   14.07   0
  -2  -7  -8    6.25    6.09   0
  -2  -4  -6  315.19    9.47   0
  -2  -2  -3 1075.40   12.59   0
  -1  -1  -2 1058.19    9.42   0
   0  -9 -10   -4.66    6.18   0
   0  -6  -9   50.12    6.39   0
   1  -4  -8  525.01   11.58   0
   1  -1  -4   96.69    3.01   0
   3  -9 -11   65.95    8.03   0
   3  -6 -10   75.64    6.18   0
   4  -6 -10    0.74    4.18   0
   6   0  -2   -0.80    1.63   0
  -8  -9   3    9.95    5.38   0
  -8  -8   6   -0.43    3.68   0
  -7  -8   0    6.36    5.72   0
  -7  -7   1   47.56    6.26   0
  -7  -6   3    0.42    3.70   0
  -6  -9  -3    2.31    6.30   0
  -6  -7  -2    7.97    5.77   0
  -6  -5   1   19.06    4.06   0
  -6  -4   5    7.31    2.02   0
  -6  -4   6   36.54    2.80   0
  -5  -9  -5    2.34    4.76   0
  -5  -7  -4    4.13    5.94   0
  -5  -5  -2   10.03    4.47   0
  -5  -3   3  444.40    7.74   0
  -5  -3   8    3.19    0.93   0
  -4  -8  -6   30.60    7.38   0
  -4  -5  -4   67.64    6.26   0
  -4  -3  -1  628.55   10.92   0
  -3  -3  -3  723.76   12.19   0
  -2  -8  -8   19.49    6.38   0
  -2  -1   0    1.25    1.29   0
  -2  -1  10  148.01    4.70   0
  -1  -9  -9    2.43    6.55   0
  -1  -8  -9    0.01    4.25   0
  -1  -2  -4   29.62    3.32   0
  -1   0   7  666.22    8.64   0
   0  -2  -5   19.62    2.97   0
   1  -8 -10   11.67    5.90   0
   1  -3  -7   73.31    4.40   0
   2  -7 -10    4.09    4.97   0
   2  -5  -9   -1.41    3.26   0
   2   1   4  246.85    6.34   0
   3   1   2 2538.72   17.73   0
  -8 -10   3   57.25    7.73   0
  -8  -9   4   23.45    5.81   0
  -7  -9   0   18.40    6.46   0
  -7  -7   2    2.97    4.27   0
  -7  -6   4   54.15    4.77   0
  -6  -8  -2   26.49    6.30   0
  -5  -8  -4   10.87    6.18   0
  -5  -6  -3   -0.23    3.63   0
  -4  -9  -6   15.09    6.78   0
  -3  -9  -7   -7.86    6.13   0
  -3  -8  -7   91.45    7.79   0
  -3  -6  -6   79.98    7.26   0
  -3  -4  -4    9.61    4.05   0
  -2  -9  -8   40.15    7.69   0
  -2  -6  -7    1.68    5.23   0
   0  -7  -9    5.76    5.60   0
   0  -1  -3   24.90    2.40   0
   1  -9 -10   74.98    7.78   0
   1  -6  -9  100.43    7.20   0
   2  -8 -10   -5.12    5.28   0
   2  -2  -6    0.09    1.65   0
   2   1   3  515.39    8.14   0
   3  -7 -10    1.27    4.39   0
   4   1   1  460.78    7.93   0
  -8 -10   4   -0.61    5.74   0
  -8  -9   5   20.60    5.33   0
  -8  -9   6   21.21    5.19   0
  -7 -10   0   39.87    7.77   0
  -7  -8   1   -1.94    5.10   0
  -7  -6   5   26.92    3.75   0
  -7  -6   7   -0.40    2.58   0
  -7  -6   8   -0.84    2.57   0
  -6  -9  -2    2.98    5.77   0
  -6  -5   2   31.98    4.11   0
  -5  -9  -4   -0.52    6.47   0
  -4  -7  -5    5.03    4.20   0
  -4  -4  -2   31.86    4.44   0
  -3  -5  -5    2.96    3.55   0
  -3  -1   6  377.75    2.78   0
  -2  -5  -6  155.59    7.93   0
  -2  -3  -4 1035.46   14.23   0
  -1  -5  -7   -8.61    4.03   0
  -1   0   8   56.49    3.22   0
   0  -8  -9    3.01    5.71   0
   0  -3  -6  367.34    8.61   0
   2  -9 -10   11.25    6.01   0
   2  -4  -8  493.20   10.38   0
   3  -5  -9  172.09    7.20   0
   3   1   1  339.94    6.23   0
   4  -7 -10    2.69    4.14   0
  -8 -10   5    3.51    5.44   0
  -7  -8   2   23.39    5.30   0
  -7  -7   3   84.98    6.58   0
  -5  -7  -3    7.03    4.23   0
  -5  -6  -2   25.38    5.71   0
  -5  -5  -1    2.86    4.00   0
  -5  -3   5  193.93    4.41   0
  -4  -8  -5   90.42    8.72   0
  -4  -6  -4    0.87    4.65   0
  -4  -5  -3    1.12    3.99   0
  -4  -2   4  657.87    6.41   0
  -3  -7  -6   71.66    6.57   0
  -3  -2   0  469.43    7.49   0
  -2  -7  -7    9.47    5.41   0
  -2  -4  -5   12.90    2.83   0
  -1  -4  -6  173.03    7.18   0
  -1  -3  -5  660.12   11.16   0
   0  -9  -9    0.25    5.43   0
   0  -6  -8   82.70    6.92   0
   1  -7  -9   99.32    7.77   0
   1  -5  -8   72.38    5.75   0
   1   1   5  157.79    5.12   0
   2  -6  -9  164.22    8.00   0
   2   1   2  655.13    8.16   0
   3  -9 -10   -4.02    5.85   0
   3  -8 -10   -1.66    4.50   0
   4  -8 -10   74.96    7.43   0
   4  -5  -9    6.04    3.09   0
   5  -5  -9   31.05    3.49   0
   5   0  -3  596.66    5.97   0
  -7 -10   1   15.10    6.53   0
  -7  -7   4   78.99    5.98   0
  -6  -7   0  109.06    7.60   0
  -6  -6   1   -0.80    4.03   0
  -6  -5   3   23.34    3.40   0
  -5  -8  -3   62.15    7.80   0
  -5  -3   6   21.06    1.90   0
  -5  -3   7  739.76    6.43   0
  -4  -9  -5    2.70    6.05   0
  -3  -9  -6    0.18    5.88   0
  -3  -8  -6   -0.16    5.33   0
  -3  -3  -2 1535.50   16.47   0
  -3  -1   7    4.70    0.93   0
  -2  -8  -7   93.01    8.53   0
  -2  -2  -2  660.92    9.18   0
   1  -8  -9   17.56    5.92   0
   1   1   4  133.81    4.50   0
   3  -4  -8   66.86    4.46   0
   3  -2  -6  171.96    4.23   0
   4   1   0  296.36    5.89   0
   5   1   0   16.61    2.26   0
  -7 -10   2   26.14    6.35   0
  -7  -9   2   -4.12    5.22   0
  -7  -8   3   19.03    5.38   0
  -7  -7   5   39.64    5.07   0
  -5 -10  -3   17.18    7.42   0
  -5  -9  -3   33.89    7.38   0
  -5  -7  -2   27.69    6.08   0
  -4  -7  -4   45.67    6.57   0
  -4  -2   9   87.11    1.69   0
  -3  -5  -4   33.67    4.94   0
  -3  -4  -3  692.01   12.76   0
  -2  -9  -7   10.41    4.92   0
  -2  -6  -6   19.39    5.71   0
  -1  -6  -7   86.98    6.29   0
   0  -7  -8   66.92    7.12   0
   1  -9  -9   -4.70    5.51   0
   1  -4  -7   14.21    3.21   0
   1  -2  -5  466.53    7.51   0
   1   1   3  983.74    9.76   0
   2  -7  -9    5.11    4.80   0
   3  -6  -9   -0.63    3.72   0
   3  -3  -7  346.32    7.19   0
   4  -4  -8    9.72    2.94   0
   6  -4  -8   24.14    2.76   0
   6   0  -3  202.14    4.30   0
   8  -1  -4   27.62    2.42   0
  -7  -9   3   -1.29    4.57   0
  -7  -8   4   29.73    5.60   0
  -7  -7   6   22.52    4.25   0
  -6  -8   0  182.54   10.00   0
  -6  -6   2  226.61    8.46   0
  -6  -5   4   75.46    4.53   0
  -5  -5   0  313.92    9.41   0
  -5  -4   2  230.28    6.77   0
  -4  -8  -4   30.68    6.78   0
  -4  -6  -3   17.14    5.38   0
  -4  -5  -2   97.53    6.17   0
  -4  -4  -1    7.70    3.13   0
  -4  -3   1    2.39    2.32   0
  -4  -2   5  170.78    2.88   0
  -3  -7  -5   71.54    7.36   0
  -3  -1   8   -0.30    1.19   0
  -1  -5  -6  101.08    6.52   0
  -1  -2  -3   33.85    3.14   0
   0  -8  -8   -0.65    5.51   0
   1  -6  -8  267.34    9.89   0
   2  -8  -9   20.12    5.60   0
   2  -5  -8   38.72    4.45   0
   2   1   1 9999.99   28.13   0
   3   1   0  374.78    5.79   0
   4  -6  -9    2.44    3.58   0
   5  -6  -9    2.63    3.69   0
   5  -4  -8  453.64    8.33   0
  -7 -10   3   -1.53    5.44   0
  -7  -7   7   69.11    5.17   0
  -6 -10   0    6.25    6.30   0
  -6  -9   0   21.82    6.55   0
  -6  -7   1  201.20    9.01   0
  -6  -5   5  155.31    5.82   0
  -5  -9  -2    8.84    5.85   0
  -5  -8  -2   42.36    6.58   0
  -4 -10  -4   12.45    6.72   0
  -4  -9  -4    7.52    4.76   0
  -3  -8  -5   91.54    8.32   0
  -2  -7  -6    0.16    3.93   0
  -2  -4  -4  655.26   12.18   0
  -2  -3  -3   58.71    3.77   0
  -1  -8  -7   60.90    7.44   0
  -1  -1  -1    6.29    1.94   0
   0 -10  -8    2.97    6.14   0
   0  -9  -8   19.36    5.98   0
   0  -4  -6   94.34    5.30   0
   0  -2  -4   -1.35    2.16   0
   2 -10  -9    3.56    5.51   0
   2  -9  -9    6.93    5.50   0
   3  -7  -9   -1.40    3.94   0
   4  -3  -7   71.08    3.46   0
  -7 -10   4   65.29    7.58   0
  -7  -9   4   41.52    6.22   0
  -7  -8   5    1.91    3.71   0
  -6  -8   1    4.41    5.40   0
  -6  -6   3   10.74    3.60   0
  -5 -10  -2    1.05    5.79   0
  -5  -7  -1  393.45   12.45   0
  -4  -7  -3  105.16    8.02   0
  -3 -10  -5   -6.15    6.44   0
  -3  -9  -5   79.48    7.18   0
  -3  -6  -4   44.97    5.81   0
  -3  -3  -1  431.66    8.49   0
  -3  -2   1    5.39    1.96   0
  -3  -1   9    2.41    1.38   0
  -2 -10  -6    0.68    6.82   0
  -2  -9  -6   17.66    6.70   0
  -2  -8  -6   66.94    6.52   0
  -1  -9  -7   12.26    6.13   0
  -1  -4  -5  339.30    8.96   0
  -1  -3  -4    1.09    2.80   0
   0  -3  -5  262.77    6.95   0
   0   1   6    3.69    2.04   0
   1  -7  -8   25.66    5.53   0
   1   1   2 1057.47    9.07   0
   3 -10  -9   -2.07    5.94   0
   3  -9  -9    2.33    5.15   0
   3  -8  -9   28.33    5.57   0
   3  -5  -8   -0.46    3.37   0
   4  -7  -9   14.69    4.32   0
   4  -2  -6  194.78    3.86   0
   5  -3  -7  170.92    4.45   0
   5   1  -1   91.79    3.64   0
   6  -3  -7  277.87    4.76   0
   6  -2  -6   15.63    1.13   0
   7   0  -3    5.45    1.82   0
  -7 -11   4   27.82    6.67   0
  -7  -9   5    7.48    4.72   0
  -7  -8   6    6.25    3.74   0
  -6 -10   1    1.77    5.51   0
  -6  -9   1   -1.60    5.58   0
  -6  -7   2  149.57    7.99   0
  -5  -8  -1   48.61    6.83   0
  -5  -6   0    0.34    4.08   0
  -4  -9  -3   43.56    7.09   0
  -4  -8  -3  144.30    9.35   0
  -4  -6  -2    1.88    4.46   0
  -4  -4   0   95.48    5.02   0
  -4  -2   6  202.21    2.59   0
  -3  -7  -4   44.49    6.17   0
  -3  -5  -3   19.73    4.37   0
  -2  -6  -5  992.21   17.71   0
  -2  -2  -1  355.80    6.47   0
  -1  -6  -6  110.99    7.45   0
  -1   0   2 1050.47    3.64   0
   0   1   5 1721.48   13.51   0
   1 -10  -8    1.60    5.97   0
   1  -9  -8   16.06    6.10   0
   1  -8  -8    5.92    5.29   0
   1  -5  -7   86.88    5.65   0
   2  -6  -8  183.16    8.15   0
   2  -4  -7   51.42    4.06   0
   4 -10  -9   35.83    7.00   0
   4  -9  -9   14.80    5.99   0
   4  -8  -9    4.62    4.62   0
   5  -7  -9   69.11    5.65   0
   6   1  -1   54.72    3.32   0
  -7 -11   5    1.35    6.14   0
  -7 -10   5   50.81    6.83   0
  -7  -9   6   -1.25    4.40   0
  -7  -8   7    6.43    3.53   0
  -6  -8   2   67.91    6.80   0
  -6  -6   4    1.49    2.96   0
  -6  -5   7   10.52    2.36   0
  -6  -5   8    6.54    2.18   0
  -6  -5   9   18.51    2.31   0
  -5 -10  -1   20.68    6.82   0
  -5  -9  -1    6.27    6.00   0
  -4 -10  -3   12.85    4.99   0
  -4  -5  -1  165.81    7.11   0
  -4  -2  10   47.66    1.67   0
  -3  -8  -4   71.72    7.20   0
  -2  -7  -5  128.97    8.45   0
  -1  -7  -6   13.72    5.14   0
   0 -10  -7  146.56    9.96   0
   2  -7  -8   13.38    4.87   0
   2  -3  -6  191.06    5.65   0
   4  -5  -8   40.64    4.27   0
   5  -8  -9   -2.78    4.49   0
   5  -2  -6   40.26    1.87   0
  -7 -11   6   -7.36    5.64   0
  -7 -10   6   -4.00    4.64   0
  -7  -9   7   27.77    5.30   0
  -6 -11   2   33.38    7.15   0
  -6 -10   2  139.18    9.43   0
  -6  -7   3    3.48    4.24   0
  -5  -5   2   19.69    3.34   0
  -5  -4   4    2.13    2.33   0
  -4  -7  -2   25.92    6.00   0
  -3 -10  -4   32.07    7.19   0
  -3  -9  -4   -2.78    5.20   0
  -3  -1  10    0.85    1.49   0
  -2 -10  -5   -4.30    6.10   0
  -2  -9  -5  120.24    9.04   0
  -2  -8  -5   35.16    6.61   0
  -2  -5  -4   70.76    5.06   0
  -2   0   7  123.50    3.34   0
  -2   0   8  505.61    7.01   0
  -1 -10  -6   17.73    6.92   0
  -1  -9  -6    7.87    5.81   0
  -1  -8  -6   25.64    6.06   0
   0  -5  -6  171.92    7.36   0
   0   1   4  100.61    3.44   0
   1  -6  -7  142.77    7.31   0
   2 -10  -8    3.15    5.59   0
   2  -9  -8   82.50    7.76   0
   2  -8  -8    1.92    4.86   0
   3  -6  -8   77.78    5.69   0
   5  -5  -8    2.04    2.96   0
   6  -5  -8   43.89    3.71   0
  -7 -10   7    0.77    4.75   0
  -6  -8   3    8.17    4.75   0
  -6  -6   5  105.59    5.54   0
  -5  -8   0   -3.62    5.28   0
  -4 -10  -2   -1.67    6.19   0
  -4  -8  -2   -1.44    5.29   0
  -3  -6  -3   10.18    3.65   0
  -2  -4  -3   72.00    4.78   0
  -2  -3  -2  760.32   10.91   0
  -2   0   6    0.27    1.12   0
  -2   0   9    8.69    2.23   0
   0  -1  -2  757.37    6.59   0
   1  -1  -3  868.39    6.88   0
   2   1   0    4.68    1.59   0
   3  -7  -8   27.59    5.23   0
   3  -4  -7   60.97    3.94   0
   8   0  -3  258.40    5.86   0
  -6 -11   3   15.67    6.51   0
  -6 -10   3   11.85    5.96   0
  -6  -9   3   54.76    6.72   0
  -6  -7   4   34.83    4.71   0
  -4  -6  -1   12.38    3.69   0
  -4  -5   0  168.70    6.75   0
  -4  -4   1   13.26    2.95   0
  -4  -2   7   58.46    1.26   0
  -3  -7  -3  166.45    8.80   0
  -3  -5  -2   13.01    3.93   0
  -3  -3   0   55.51    3.62   0
  -3  -1  11   44.26    2.86   0
  -2  -6  -4  105.48    6.83   0
  -1  -6  -5  254.98    9.41   0
  -1  -4  -4  527.39   10.39   0
  -1  -2  -2  194.59    4.94   0
   0  -6  -6   -0.24    4.05   0
   0  -4  -5   76.76    4.64   0
   1  -9  -7   -0.89    5.05   0
   1  -8  -7    3.70    5.40   0
   1  -7  -7  122.11    7.52   0
   3 -10  -8    6.13    5.73   0
   3  -8  -8    6.79    4.82   0
   4  -6  -8   95.37    5.89   0
  -6  -8   4   24.74    5.13   0
  -6  -6   6    1.90    2.56   0
  -5  -6   2   45.16    4.73   0
  -5  -5   3  230.88    6.99   0
  -4 -11  -1    2.84    6.31   0
  -4  -7  -1  276.67   10.43   0
  -3  -9  -3   -0.25    5.74   0
  -3  -8  -3   -1.06    4.60   0
  -3  -4  -1  475.80    9.65   0
  -3  -2   2  215.28    4.37   0
  -2  -7  -4  267.08   10.40   0
  -2   0  10   76.87    3.65   0
  -1  -3  -3    2.09    2.74   0
   0  -7  -6  113.70    7.64   0
   0   1   3   23.69    2.06   0
   1  -3  -5  101.58    4.41   0
   1  -2  -4  851.87    9.25   0
   2  -6  -7    6.53    3.96   0
   3   1  -1  318.60    4.66   0
   3   2   2   -0.25    2.83   0
   4 -10  -8   10.45    5.91   0
   4  -7  -8  149.45    7.36   0
   4  -4  -7   43.86    3.79   0
   6   1  -2  279.55    5.88   0
  -6 -11   4   14.33    5.68   0
  -6 -10   4   68.21    7.37   0
  -6  -9   4   23.51    5.73   0
  -6  -7   5  229.86    8.28   0
  -4 -10  -1    4.08    6.06   0
  -4  -9  -1   45.34    6.95   0
  -4  -8  -1   10.87    5.50   0
  -4  -2  11   21.51    1.44   0
  -2 -10  -4    1.59    4.42   0
  -2  -9  -4   11.39    6.03   0
  -2  -8  -4    8.50    5.69   0
  -1 -10  -5    8.64    5.76   0
  -1  -9  -5   38.98    6.95   0
  -1  -8  -5  181.07    9.65   0
  -1  -7  -5  302.98   10.31   0
   0  -3  -4  392.49    7.82   0
   0  -2  -3 1424.23   11.88   0
   1   1   1    3.79    1.28   0
   2 -10  -7    1.62    5.70   0
   2   2   3 1089.50   12.13   0
   3  -5  -7    9.01    3.11   0
   3  -3  -6   47.02    2.89   0
   4  -9  -8    0.99    4.55   0
   4  -8  -8   15.60    4.71   0
   5 -10  -8    5.78    5.70   0
   5  -7  -8    1.99    4.20   0
   6  -6  -8   41.60    3.90   0
  -6 -11   5   -8.45    4.94   0
  -6  -8   5   11.87    4.32   0
  -6  -7   6   -4.16    3.16   0
  -5 -11   2    7.51    5.73   0
  -5  -7   2   13.43    4.64   0
  -4  -6   0    2.50    4.02   0
  -3 -11  -2   33.17    8.15   0
  -1  -5  -4   87.25    5.61   0
  -1   1   7  394.10    6.86   0
  -1   1   8  175.92    5.15   0
   0  -5  -5   64.72    4.91   0
   2  -9  -7    6.37    5.34   0
   2  -7  -7   41.92    5.30   0
   2  -4  -6   22.85    2.98   0
   5  -9  -8   49.07    6.02   0
   5  -8  -8   38.78    5.39   0
   5  -4  -7    5.95    2.40   0
   6  -7  -8    9.02    4.19   0
  -6 -10   5    4.45    5.12   0
  -6  -9   5   18.11    5.17   0
  -6  -6   9   54.07    3.68   0
  -5 -10   2   24.35    6.44   0
  -5  -9   2   -1.49    5.25   0
  -5  -8   2  148.54    8.27   0
  -5  -6   3    2.86    3.33   0
  -5  -5   4   22.86    3.04   0
  -5  -4   6  129.26    4.21   0
  -4 -11   0    1.62    6.08   0
  -4  -7   0   17.41    5.22   0
  -4  -5   1   14.80    3.27   0
  -3 -10  -2   16.49    6.10   0
  -3  -9  -2  137.60    9.16   0
  -3  -8  -2   64.04    7.01   0
  -3  -7  -2  193.74    8.32   0
  -3  -5  -1   16.70    3.48   0
  -2 -11  -3   58.56    8.77   0
  -2  -6  -3    6.56    4.03   0
  -2  -4  -2    0.35    2.91   0
  -2  -2   0  811.00    8.50   0
  -1 -11  -4   -2.72    6.54   0
   0 -11  -5   13.03    6.77   0
   1 -10  -6    8.11    5.86   0
   3 -10  -7   33.75    6.41   0
   3  -6  -7   -3.22    3.07   0
   6  -4  -7    7.25    2.34   0
   7  -4  -7   52.16    3.00   0
  -6 -11   6   24.56    6.30   0
  -6 -10   6    2.73    4.88   0
  -6  -9   6    1.86    4.29   0
  -6  -8   6    0.49    3.56   0
  -6  -7   7   26.27    3.81   0
  -4 -10   0  311.67   12.08   0
  -4  -9   0   -2.28    5.30   0
  -4  -8   0  177.92    9.12   0
  -3  -3   1   72.42    3.68   0
  -2 -10  -3   68.26    8.12   0
  -2  -9  -3  188.07   10.19   0
  -2  -3  -1  132.67    4.82   0
  -1 -10  -4  173.55   10.39   0
  -1  -6  -4    1.45    3.84   0
   0 -10  -5    3.05    5.78   0
   0  -6  -5    1.25    3.96   0
   1  -9  -6   -2.73    4.94   0
   1  -8  -6   -4.11    4.88   0
   1  -4  -5  206.74    6.43   0
   1   2   4   26.96    2.99   0
   2 -11  -6   15.44    6.19   0
   2   2   2  657.96    8.87   0
   3  -9  -7    3.66    5.11   0
   3  -8  -7   78.39    6.42   0
   3  -7  -7  100.82    6.57   0
   3  -2  -5   68.14    2.72   0
   3   2   1 1516.34   13.44   0
   4   1  -2   10.55    1.64   0
  -6 -11   7    2.29    5.15   0
  -6  -7   8   19.89    3.58   0
  -5 -11   3    5.60    4.50   0
  -5 -10   3    9.23    5.69   0
  -5  -7   3   35.00    4.87   0
  -5  -4   7   15.66    2.03   0
  -4 -11   1   22.30    6.80   0
  -4  -6   1  111.85    6.24   0
  -3 -11  -1    7.34    5.92   0
  -2  -8  -3   98.60    6.81   0
  -1  -9  -4   40.60    6.89   0
  -1  -8  -4    5.67    5.29   0
  -1  -7  -4   18.73    5.42   0
  -1  -4  -3  152.57    5.87   0
   0  -9  -5  183.36    9.13   0
   0  -8  -5   -0.28    4.92   0
   0  -7  -5  110.81    7.16   0
   0  -4  -4    0.62    2.71   0
   2  -5  -6   72.05    4.90   0
   4 -10  -7   35.15    6.25   0
   4  -3  -6    5.89    2.04   0
   4   2   0  134.82    4.47   0
   6   0  -4  147.35    2.82   0
   7   0  -4    7.27    1.67   0
  -6 -11   8   12.02    5.50   0
  -6 -10   7   -0.68    4.36   0
  -6  -9   7   11.15    4.25   0
  -5 -11   4    3.59    5.29   0
  -5  -9   3    9.20    4.97   0
  -5  -8   3    6.61    4.33   0
  -5  -6   4  236.51    7.62   0
  -5  -5   5  535.79    9.52   0
  -4 -10   1    2.80    5.80   0
  -4  -7   1  122.19    7.12   0
  -3  -9  -1   83.50    7.73   0
  -3  -8  -1   12.41    5.07   0
  -3  -7  -1  113.45    7.04   0
  -2 -11  -2    6.26    6.76   0
  -2  -1   2  177.60    2.52   0
  -1  -1   0   31.46    1.72   0
   0 -11  -4   14.40    6.11   0
   1 -11  -5   17.07    6.66   0
   2  -9  -6  109.20    7.87   0
   3 -11  -6   39.77    6.77   0
   3  -4  -6   31.92    2.99   0
   3  -1  -4  444.58    4.01   0
   4  -9  -7   18.15    5.24   0
   4  -8  -7   -2.74    3.67   0
   4  -7  -7   64.15    5.63   0
   4  -6  -7   22.63    3.94   0
   5 -10  -7   18.38    5.77   0
   5  -5  -7   88.13    4.56   0
  -6 -10   8    4.87    4.41   0
  -6  -9   8   49.77    5.41   0
  -6  -8   8    6.27    3.54   0
  -5  -7   4   22.59    4.15   0
  -4  -9   1  110.72    7.85   0
  -4  -8   1  153.84    8.46   0
  -2 -10  -2    5.56    5.99   0
  -1  -5  -3  108.72    5.57   0
  -1  -3  -2  775.09   10.21   0
   0   1   2  741.25    6.38   0
   1   2   3   39.81    3.08   0
   2  -8  -6    0.17    4.64   0
   2  -7  -6  112.21    7.06   0
   5  -9  -7    2.23    4.84   0
   6  -5  -7   56.37    3.95   0
   8  -1  -5    0.24    0.97   0
   8   0  -4    1.44    1.83   0
  -6 -10   9   16.00    4.64   0
  -6  -9   9   10.43    4.36   0
  -6  -8   9   10.91    3.44   0
  -5 -11   5    3.23    5.10   0
  -5  -9   4   -4.19    4.82   0
  -5  -8   4  175.90    8.32   0
  -5  -6   5   20.87    3.63   0
  -5  -5   6    3.20    2.37   0
  -5  -4   8    4.44    1.56   0
  -3  -5   0   38.71    3.40   0
  -2  -9  -2   35.52    6.11   0
  -2  -7  -2  835.74   15.91   0
  -2  -6  -2   22.97    3.32   0
  -2  -4  -1  372.56    8.21   0
  -1 -10  -3   50.32    7.05   0
  -1  -2  -1  511.00    6.84   0
   0 -10  -4   21.36    6.18   0
   0  -5  -4  298.38    8.28   0
   0  -3  -3 1767.17   15.00   0
   1  -3  -4    2.80    2.29   0
   2 -11  -5   11.17    6.25   0
   3 -10  -6   -2.39    5.22   0
   4 -11  -6   53.56    7.31   0
   5  -8  -7    4.53    3.98   0
   5  -7  -7   12.68    4.02   0
   5  -6  -7    1.04    3.01   0
   6  -9  -7    4.92    4.77   0
   7  -5  -7  113.77    4.78   0
  -5 -10   5   77.37    7.06   0
  -3 -10   0  184.54    9.49   0
  -3  -9   0    2.12    4.93   0
  -3  -6   0  524.42   11.42   0
  -3  -4   1 2657.00   20.03   0
  -2 -11  -1   -3.01    5.84   0
  -1  -8  -3   57.18    6.64   0
  -1  -7  -3  443.48   11.90   0
  -1  -6  -3   32.54    4.61   0
   0  -9  -4   11.70    4.19   0
   0  -8  -4    6.08    5.02   0
   0  -7  -4  307.82   10.19   0
   0  -6  -4   -0.06    3.50   0
   0   2   5   13.07    2.34   0
   2   2   1  349.05    6.16   0
   3  -5  -6  147.66    5.89   0
   3   2   0  480.65    7.13   0
   5 -11  -6    4.65    6.50   0
   5  -3  -6  539.16    7.30   0
   6  -8  -7   12.94    4.38   0
   6  -7  -7   68.61    5.47   0
   6  -6  -7   78.03    4.86   0
   6   1  -3   45.12    2.52   0
   7   1  -3    0.44    1.82   0
  -5 -11   6   15.94    5.68   0
  -5  -9   5  188.67    9.07   0
  -5  -8   5    2.45    4.02   0
  -5  -7   5    8.25    3.38   0
  -5  -4   9  134.70    3.52   0
  -4 -11   3   61.95    7.73   0
  -4  -3   5   46.94    2.40   0
  -4  -2   8    4.84    0.69   0
  -3 -11   1    0.37    6.00   0
  -3  -8   0  303.86   10.91   0
  -3  -7   0   25.40    4.92   0
  -3  -3   2  372.61    6.53   0
  -2 -10  -1   13.62    6.10   0
  -1 -11  -2    8.32    5.81   0
  -1   1   4   99.28    2.81   0
   0 -11  -3    6.96    6.12   0
   2 -10  -5   22.65    5.91   0
   3  -8  -6   -0.25    3.90   0
   3  -7  -6  103.48    6.57   0
   3  -6  -6  243.34    8.11   0
   4 -10  -6   -0.05    4.57   0
   4  -4  -6  360.73    7.47   0
   8   1  -3   10.62    2.43   0
  -5 -10   6   22.19    5.61   0
  -5  -6   6   34.88    3.41   0
  -5  -4  10  150.44    3.45   0
  -4  -4   4  228.83    5.76   0
  -3 -12   2    1.40    6.25   0
  -3 -10   1    9.51    5.65   0
  -2  -9  -1   -0.31    5.34   0
  -2  -5  -1   59.06    4.45   0
  -2  -3   0  406.62    7.01   0
  -2  -2   1   84.61    3.05   0
  -2   1   9  119.98    4.31   0
  -1  -4  -2  403.49    8.44   0
   0 -10  -3   24.77    6.06   0
   2  -9  -5    9.30    5.33   0
   2   1  -1  740.85    5.70   0
   3 -11  -5   24.06    5.33   0
   4  -9  -6   33.97    5.76   0
   5 -10  -6   -0.96    4.74   0
   6  -3  -6   14.68    1.95   0
  -5 -11   7   -0.54    4.95   0
  -5  -9   6   -0.30    4.51   0
  -5  -8   6    6.32    4.12   0
  -5  -7   6    6.74    3.36   0
  -4 -11   4    0.76    5.52   0
  -3  -9   1   28.07    5.71   0
  -3  -5   1    1.57    2.70   0
  -2 -11   0   24.55    6.89   0
  -2  -8  -1   93.66    7.24   0
  -2  -7  -1  229.15    8.84   0
  -2  -6  -1    2.25    3.65   0
  -2   1   8    1.40    2.01   0
  -1  -9  -2   -1.84    5.34   0
   0  -4  -3  112.98    4.95   0
   0  -2  -2  208.93    4.35   0
   1  -9  -4   72.38    7.29   0
   1  -4  -4  441.30    8.65   0
   1  -2  -3  113.85    3.47   0
   1   2   2  193.83    4.76   0
   2 -11  -4    0.82    5.75   0
   2  -8  -5    8.99    4.78   0
   2  -7  -5  219.85    8.57   0
   2  -6  -5   97.07    5.82   0
   3 -10  -5    0.60    5.13   0
   3  -3  -5   94.57    3.56   0
   4 -11  -5   22.44    5.87   0
   4  -5  -6   83.01    4.68   0
   5   0  -4   12.16    0.75   0
   5   1  -3   37.73    2.05   0
   6 -10  -6    6.21    5.37   0
  -5 -11   8   43.97    6.34   0
  -5 -10   7    4.58    4.79   0
  -5  -6   7    0.50    2.75   0
  -5  -5   8   88.96    3.95   0
  -4 -12   5    3.08    5.66   0
  -3  -8   1  210.65    9.23   0
  -3  -6   1   26.20    4.22   0
  -3   0  10  145.09    3.87   0
  -3   0  11  224.73    5.17   0
  -2 -12   1    1.03    6.69   0
  -2 -10   0   84.85    7.59   0
  -1 -11  -1   -3.15    6.02   0
  -1  -8  -2    6.53    5.02   0
  -1  -5  -2   80.88    4.88   0
   0 -11  -2   -4.62    5.36   0
   0  -9  -3   -1.08    3.59   0
   1 -11  -3    0.63    5.75   0
   1  -8  -4   25.44    5.47   0
   1  -5  -4  427.83    9.41   0
   1   1   0   31.96    1.66   0
   4  -7  -6   29.06    4.44   0
   4  -6  -6   -2.76    2.75   0
   5  -9  -6   11.59    4.78   0
   5  -4  -6   39.27    3.34   0
   6   2  -2   86.39    3.69   0
   7  -3  -6   36.36    2.23   0
  -5 -11   9   -2.55    5.31   0
  -5 -10   8   -3.81    4.49   0
  -5  -9   7    4.17    4.28   0
  -5  -8   7   81.80    5.86   0
  -5  -7   7   95.32    5.52   0
  -4 -12   6   -1.10    5.33   0
  -4 -11   5   -2.40    5.38   0
  -4 -10   4    5.89    4.06   0
  -4  -5   4  111.61    5.07   0
  -3 -10   2    2.97    5.60   0
  -3  -7   1  138.78    6.70   0
  -3   0   9    6.83    1.43   0
  -2  -4   0   24.99    3.26   0
  -2   1   7   27.18    2.22   0
  -1 -12   0   16.14    7.01   0
  -1  -7  -2    7.04    4.25   0
   0  -8  -3  148.38    7.59   0
   0  -7  -3  334.41   10.23   0
   0  -6  -3   22.99    4.09   0
   0  -5  -3   29.44    3.66   0
   1  -7  -4  598.93   13.26   0
   1  -6  -4  346.65    9.56   0
   2 -10  -4    0.55    5.71   0
   3  -9  -5    7.30    4.70   0
   4 -10  -5   46.31    6.57   0
   5 -11  -5    3.70    5.32   0
   5  -8  -6    9.63    4.10   0
   6  -9  -6   20.68    4.99   0
  -4  -9   4   17.48    4.92   0
  -4  -3   6    0.65    1.39   0
  -3 -11   3    5.32    6.17   0
  -3  -9   2   46.88    6.03   0
  -3  -4   2   90.40    4.20   0
  -2 -12   2    8.86    6.40   0
  -2 -11   1   42.22    6.90   0
  -2  -9   0    9.23    4.16   0
  -1 -10  -1   21.96    4.87   0
  -1  -3  -1   51.21    3.37   0
   0 -12  -1    4.54    6.60   0
   0 -10  -2  146.99    9.26   0
   0  -1  -1  311.73    3.64   0
   1 -10  -3  136.93    9.18   0
   2  -1  -3 2093.15    8.98   0
   3 -11  -4    7.42    5.35   0
   3  -8  -5   41.88    5.66   0
   5  -7  -6   26.83    4.21   0
   5  -6  -6   51.60    4.82   0
   5  -5  -6    4.70    2.60   0
   5   2  -2   15.41    1.99   0
   6 -11  -5   -2.77    5.78   0
   6  -8  -6    2.61    4.03   0
  -5 -11  10   43.37    6.00   0
  -5 -10   9    7.17    4.60   0
  -5  -9   8    0.91    3.76   0
  -5  -8   8   67.23    5.41   0
  -5  -7   8    2.06    3.26   0
  -5  -5   9  293.25    6.24   0
  -4 -12   7    1.47    5.54   0
  -4 -11   6   -2.77    5.26   0
  -4 -10   5   98.39    7.81   0
  -4  -8   4    3.75    3.15   0
  -4  -7   4  196.63    7.83   0
  -4  -6   4   -1.43    2.55   0
  -4  -4   5  123.55    4.11   0
  -3  -8   2    9.55    4.55   0
  -3   0   8    1.83    1.19   0
  -2 -10   1    5.06    5.18   0
  -2  -8   0   40.04    4.78   0
  -2  -7   0    5.60    3.94   0
  -2  -5   0   50.56    4.13   0
  -1 -11   0    1.65    6.08   0
  -1  -9  -1   24.98    5.78   0
   1  -9  -3   91.91    7.36   0
   3  -7  -5    0.88    4.05   0
   3  -6  -5   -2.83    3.13   0
   3  -5  -5   96.63    4.94   0
   4  -9  -5    2.85    4.84   0
   5 -10  -5   50.65    6.51   0
   6  -7  -6    8.01    4.06   0
   6  -4  -6   40.47    3.13   0
   7  -8  -6    6.04    4.56   0
  -5 -10  10    0.08    4.35   0
  -5  -9   9   54.16    5.35   0
  -4  -9   5   -1.53    4.45   0
  -3 -10   3    2.90    5.54   0
  -3  -7   2    1.15    3.84   0
  -3  -6   2   82.25    5.13   0
  -3  -5   2  456.30    9.24   0
  -3  -3   3   35.09    2.49   0
  -2 -11   2   37.27    6.69   0
  -2  -6   0  775.11   13.24   0
  -1 -12   1   15.07    7.19   0
  -1  -8  -1  569.99   13.91   0
   0 -11  -1    2.44    5.49   0
   0  -9  -2  108.06    7.16   0
   0  -3  -2   53.23    3.31   0
   0   2   3 1472.98   11.64   0
   1 -11  -2    0.06    5.25   0
   1  -3  -3 1198.90   11.78   0
   2   2   0  808.86    8.28   0
   3 -10  -4   19.81    4.72   0
   3   2  -1    6.27    1.64   0
   4 -11  -4    8.91    5.25   0
   6 -10  -5    7.93    4.95   0
   6  -6  -6   60.97    4.72   0
   6  -5  -6   10.99    3.02   0
   7  -7  -6    6.18    4.02   0
   7  -4  -6    4.73    2.34   0
  -5  -9  10   11.30    4.24   0
  -5  -8   9    2.86    3.23   0
  -5  -5  10   31.38    2.63   0
  -4 -12   8    0.66    5.03   0
  -4 -11   7   33.81    6.40   0
  -4 -10   6   74.15    7.14   0
  -4  -8   5    2.47    4.23   0
  -4  -5   5   39.68    3.51   0
  -3 -12   5   32.02    6.88   0
  -3  -9   3   86.53    6.99   0
  -2 -12   3   -1.88    6.51   0
  -2  -9   1  130.23    8.37   0
  -2  -3   1  351.05    6.37   0
  -2   1   6  254.03    4.52   0
  -1  -7  -1   17.56    4.34   0
  -1  -4  -1  278.89    6.66   0
   0 -12   0   15.62    6.79   0
   0  -8  -2  187.18    8.90   0
   1 -12  -1   16.19    7.19   0
   1  -8  -3   29.85    5.58   0
   1  -1  -2  530.12    4.69   0
   3  -9  -4    6.35    4.75   0
   4  -8  -5   91.15    6.41   0
   5 -11  -4   -1.91    4.66   0
   5  -9  -5    0.01    4.50   0
   7 -10  -5   10.27    5.47   0
   7  -6  -6  135.32    6.00   0
   7  -5  -6   43.72    3.60   0
  -5  -6  10    2.23    2.34   0
  -5  -5  11  104.01    3.83   0
  -4 -12   9   -2.55    5.27   0
  -4  -9   6    8.39    4.42   0
  -4  -7   5    8.04    3.55   0
  -4  -6   5   69.06    4.34   0
  -2 -10   2   32.26    6.00   0
  -2  -8   1    2.24    4.86   0
  -1 -11   1  292.09   12.64   0
  -1  -5  -1   98.68    4.66   0
  -1  -2   0 1128.21    9.17   0
  -1   1   3  869.35    6.61   0
   0 -10  -1    8.96    5.38   0
   0  -7  -2  227.64    8.74   0
   0  -4  -2   21.70    3.22   0
   1 -10  -2   21.67    5.83   0
   1  -7  -3   62.56    5.67   0
   1   2   1  516.80    6.73   0
   3 -11  -3    4.68    4.30   0
   4 -10  -4   -3.12    4.82   0
   4  -7  -5   41.58    4.88   0
   5  -2  -5   18.57    1.60   0
   6  -9  -5    8.53    4.85   0
   7   2  -3  543.58    8.25   0
  -4 -12  10   21.01    6.69   0
  -4 -11   8   13.66    5.60   0
  -4 -10   7   15.11    5.50   0
  -3 -12   6   -1.00    5.47   0
  -3 -11   5   11.71    5.90   0
  -3  -8   3   66.94    5.97   0
  -3  -4   3   13.18    2.48   0
  -2 -12   4   16.88    6.56   0
  -2 -11   3   25.48    6.57   0
  -2  -7   1   10.23    4.05   0
  -1 -12   2   -0.78    4.18   0
  -1  -9   0   53.55    6.27   0
   0 -11   0   28.04    6.92   0
   0  -6  -2   56.80    4.89   0
   0  -5  -2  101.73    5.13   0
   1 -11  -1   38.58    7.15   0
   1  -6  -3   75.46    5.28   0
   1  -5  -3   89.86    4.85   0
   1  -4  -3   -0.02    1.72   0
   2 -11  -2    0.28    5.38   0
   3  -2  -4    2.30    1.59   0
   4  -6  -5    8.03    3.24   0
   4  -5  -5  251.57    7.03   0
   4  -4  -5   69.63    3.72   0
   4   2  -2 1046.97    9.49   0
   5  -8  -5    0.90    4.03   0
   6 -11  -4    7.12    5.84   0
   7  -9  -5   -3.77    4.72   0
   8   1  -4  100.77    3.51   0
  -5  -6  11    3.55    2.50   0
  -4 -11   9    8.97    5.14   0
  -4  -8   6  331.86   10.26   0
  -4  -3   7   64.87    2.47   0
  -3 -12   7    4.96    5.58   0
  -3  -7   3   97.01    6.10   0
  -3  -6   3   -0.79    3.14   0
  -3  -5   3    2.71    2.53   0
  -2  -9   2   -0.34    5.07   0
  -2  -6   1   61.48    4.63   0
  -2  -5   1  127.06    5.39   0
  -2  -4   1  536.36    8.76   0
  -1 -10   1   32.39    6.50   0
   0 -12   1   27.51    5.91   0
   0  -9  -1   12.53    4.18   0
   0   1   1  307.59    3.65   0
   1 -12   0   11.67    6.92   0
   1  -9  -2   64.47    6.53   0
   2 -12  -1    9.74    6.02   0
   2   3   1  134.43    4.75   0
   3 -10  -3   20.40    6.03   0
   4 -11  -3   -1.97    5.52   0
   4  -9  -4    3.46    4.86   0
   4   1  -3  367.96    4.13   0
   5 -10  -4    4.24    5.14   0
   5  -7  -5   41.84    4.98   0
   6  -8  -5  117.98    7.03   0
   6   2  -3  113.61    3.78   0
   7   1  -4   55.18    2.49   0
  -4 -11  10   28.04    6.44   0
  -4 -10   8    2.13    4.65   0
  -4  -9   7   -2.61    4.09   0
  -4  -7   6  126.35    6.17   0
  -4  -6   6   -0.98    2.93   0
  -4  -5   6  102.39    4.37   0
  -3 -11   6   71.51    7.62   0
  -3 -10   5   25.86    6.09   0
  -3   0   7  418.80    4.10   0
  -2 -10   3  240.14   10.74   0
  -2  -2   2 1074.72    8.31   0
   0 -10   0   15.21    5.89   0
   0  -8  -1   76.68    6.67   0
   2 -10  -2    1.08    5.48   0
   3  -7  -4   45.02    5.00   0
   6 -10  -4    5.61    5.00   0
  -4 -10   9   42.00    5.49   0
  -4  -8   7    6.24    3.97   0
  -3 -12   8    3.54    5.96   0
  -2 -11   4   22.24    6.00   0
  -2  -8   2   98.59    7.06   0
  -1  -9   1  413.08   12.78   0
  -1  -7   0  185.66    7.76   0
   0 -12   2   34.88    6.97   0
   0 -11   1   11.83    6.18   0
   1 -10  -1   22.39    4.72   0
   1  -8  -2   20.18    4.12   0
   1   3   2  797.70   10.06   0
   2 -11  -1    6.91    5.56   0
   2  -7  -3   20.31    4.46   0
   3  -6  -4    2.64    3.18   0
   3  -3  -4  231.61    5.32   0
   4 -10  -3    3.57    5.48   0
   5 -11  -3   33.10    6.19   0
   5  -9  -4   57.88    6.39   0
   5  -6  -5   10.40    3.35   0
   5  -3  -5  162.07    4.30   0
   6  -7  -5  116.65    6.44   0
   7 -10  -4   23.76    5.95   0
   7  -8  -5    6.37    4.03   0
  -4 -11  11   -3.45    5.10   0
  -4  -9   8   33.84    5.23   0
  -3 -11   7   65.21    7.39   0
  -3 -10   6   89.53    7.64   0
  -3  -9   5    5.32    4.87   0
  -3   1  11   64.75    3.44   0
  -2  -9   3  114.28    7.58   0
  -1 -10   2    1.20    5.11   0
  -1  -3   0 3380.45   18.78   0
  -1   2   4  843.17    8.78   0
   0  -9   0   12.46    4.98   0
   0  -2  -1 1631.27   10.95   0
   0   2   2  209.37    4.46   0
   1 -12   1   13.04    6.55   0
   1 -11   0    5.57    4.29   0
   1  -7  -2  155.24    7.35   0
   2 -12   0   -5.42    6.24   0
   2  -9  -2   39.41    5.76   0
   3  -5  -4  162.23    5.86   0
   3  -4  -4  148.58    4.98   0
   5  -5  -5  229.30    6.78   0
   5  -4  -5   68.23    3.81   0
   6 -11  -3    6.59    5.37   0
  -4 -10  10   -0.98    4.24   0
  -4  -9   9    3.88    4.25   0
  -4  -8   8   24.76    4.46   0
  -4  -7   7    8.32    3.18   0
  -4  -4   7  157.71    4.43   0
  -3 -12   9    9.72    5.58   0
  -3   1  10  177.71    4.62   0
  -2 -12   6    1.69    5.65   0
  -2 -10   4    1.18    5.32   0
  -2  -7   2  287.91    8.82   0
  -2   2   7  373.04    6.70   0
  -1 -12   4   66.57    7.85   0
  -1  -8   1   59.01    5.92   0
  -1  -5   0  132.99    5.22   0
  -1  -4   0   44.72    3.09   0
   0  -6  -1  292.36    8.57   0
   1  -9  -1   81.01    7.29   0
   2  -6  -3  238.80    7.86   0
   2  -2  -3  493.44    6.09   0
   4 -11  -2   25.55    6.19   0
   4  -7  -4   43.40    5.17   0
   4  -1  -4  150.54    2.36   0
   5 -10  -3   12.66    5.10   0
   5  -8  -4  103.32    7.03   0
   5   3  -2   76.66    3.55   0
   6  -9  -4   93.45    7.15   0
   6  -6  -5   -0.18    3.37   0
   6   1  -4  119.70    2.84   0
   7 -11  -3   21.76    6.62   0
   7  -7  -5   -0.43    3.47   0
  -4 -10  11   56.96    6.26   0
  -4  -6   7   28.38    3.23   0
  -4  -5   7  278.96    6.66   0
  -3 -12  10    3.49    5.72   0
  -3 -11   8    7.21    5.68   0
  -3 -10   7    3.27    4.70   0
  -3  -8   5   82.29    6.40   0
  -3   1   9  129.60    3.78   0
  -2  -6   2   88.70    5.11   0
  -2  -3   2  387.81    6.42   0
   0 -11   2   -2.65    5.89   0
   0 -10   1   31.80    5.06   0
   1 -10   0    3.99    5.53   0
   1  -6  -2   -2.67    3.30   0
   1  -2  -2  362.18    5.39   0
   2 -10  -1   66.40    7.48   0
   2  -5  -3   87.47    4.74   0
   4  -9  -3    4.25    4.98   0
   5   2  -3   59.80    2.69   0
   6  -2  -5    1.12    1.33   0
   7  -9  -4   -0.81    4.45   0
  -4 -10  12    9.25    4.88   0
  -4  -9  10   28.49    4.80   0
  -4  -8   9   46.38    4.96   0
  -4  -7   8  399.84    9.86   0
  -3 -11   9    3.68    4.76   0
  -3  -9   6   10.33    3.76   0
  -2 -12   7   27.61    5.47   0
  -2  -9   4  168.84    8.67   0
  -2  -8   3   24.30    4.15   0
  -2  -5   2   27.59    3.40   0
  -2  -4   2   85.50    4.10   0
  -1 -11   4    5.92    5.59   0
  -1 -10   3   21.70    5.72   0
  -1  -9   2  122.56    7.84   0
  -1  -7   1  630.49   13.00   0
   0  -8   0    0.16    3.28   0
   0  -5  -1  407.85    8.68   0
   0  -4  -1  497.35    8.72   0
   0  -3  -1  302.39    6.05   0
   0   3   3 1781.61   14.71   0
   1 -11   1   -4.90    5.87   0
   1  -8  -1   10.51    5.14   0
   1  -5  -2   22.32    3.35   0
   2 -12   1   -0.67    6.02   0
   2 -11   0    0.95    5.76   0
   2  -8  -2   -1.76    4.16   0
   2  -3  -3   78.22    3.47   0
   2   3   0  410.45    7.05   0
   3 -12   0   -1.78    4.23   0
   4  -6  -4   96.33    5.45   0
   5 -11  -2   12.86    5.50   0
   6  -8  -4   43.61    5.51   0
   6  -5  -5   67.08    4.17   0
   7  -6  -5   11.83    3.26   0
   8  -9  -4    1.18    4.70   0
  -4  -9  11   48.72    5.66   0
  -4  -6   8   67.79    4.51   0
  -3 -10   8    6.49    4.79   0
  -2 -12   8    6.31    5.83   0
   0  -9   1   38.19    6.14   0
   1  -4  -2   78.45    4.15   0
   1  -3  -2  230.65    5.34   0
   2   2  -1   78.55    2.80   0
   3   3  -1   75.95    3.19   0
   4 -10  -2   14.33    5.50   0
   4  -8  -3   34.68    5.18   0
   5  -9  -3   18.16    5.31   0
   5  -7  -4    0.63    3.54   0
   6 -11  -2    6.86    5.73   0
   6  -4  -5   34.28    3.18   0
   6  -3  -5   65.42    3.07   0
   7 -10  -3   88.28    7.75   0
   8  -6  -5   -0.89    2.84   0
  -4  -9  12   57.16    5.91   0
  -4  -8  10   69.21    5.69   0
  -4  -7   9   19.88    4.00   0
  -3 -11  10    2.81    5.12   0
  -3  -9   7    2.71    4.50   0
  -3  -6   5  394.73    9.19   0
  -2 -11   7   16.83    5.77   0
  -2  -7   3   19.37    3.60   0
  -2   2   6    3.26    1.92   0
  -1  -8   2   26.57    5.05   0
  -1  -6   1  625.82   11.78   0
   0 -12   4   42.71    7.23   0
   0 -11   3    6.70    6.00   0
   0 -10   2   15.39    6.11   0
   0  -7   0    5.51    3.92   0
   1  -9   0   18.69    5.69   0
   1  -7  -1   43.98    5.03   0
   1   2   0 1134.11    9.08   0
   1   3   1   57.89    3.41   0
   2  -9  -1   61.03    6.47   0
   2  -7  -2   78.34    5.90   0
   3 -10  -1   18.58    6.25   0
   4 -11  -1   -3.35    4.03   0
   4  -5  -4   36.36    3.58   0
   7 -11  -2   -4.77    5.57   0
   7  -8  -4    1.39    3.80   0
   7  -5  -5   -0.71    2.19   0
   8 -10  -3   25.60    6.24   0
   8   2  -4  301.81    6.12   0
  -4  -4   8  196.92    4.91   0
  -3 -11  11    4.02    5.07   0
  -3 -10   9  100.92    7.76   0
  -3   1   8  252.63    4.60   0
  -2 -12   9   20.03    6.51   0
  -2  -8   4    6.13    4.24   0
  -2  -6   3   71.07    4.81   0
  -1 -11   5   -6.35    5.56   0
  -1 -10   4    6.65    5.55   0
  -1  -9   3   -0.60    5.08   0
   1 -12   3   30.84    7.15   0
   1 -11   2   -2.71    5.75   0
   1 -10   1   13.81    5.58   0
   2 -12   2   61.34    8.38   0
   2 -11   1   32.65    6.93   0
   3 -12   1    6.66    6.42   0
   3 -11   0    2.42    5.41   0
   4  -4  -4   58.17    3.55   0
   4   3  -2   12.75    2.03   0
   5 -10  -2    3.92    5.36   0
   5  -6  -4   14.65    3.44   0
   6  -9  -3   24.07    5.50   0
   6  -7  -4   25.42    4.30   0
   6   3  -3   20.60    2.45   0
   7  -4  -5   22.00    2.72   0
   8  -8  -4   46.61    5.54   0
   8  -5  -5   21.23    3.38   0
  -4  -8  11   30.57    4.42   0
  -3 -11  12    2.06    5.51   0
  -3  -9   8   66.26    6.33   0
  -3  -8   7    9.16    4.15   0
  -3  -7   6    6.60    3.80   0
  -3  -5   5   10.20    2.50   0
  -2 -11   8    1.55    5.24   0
  -1  -5   1    5.30    2.20   0
   0  -8   1   49.70    5.74   0
   0  -6   0   21.51    3.99   0
   2  -8  -1   16.36    4.89   0
   2  -6  -2  175.58    7.01   0
   4  -9  -2    0.57    4.62   0
   4  -7  -3   85.46    5.95   0
   4  -3  -4  171.35    4.49   0
   5 -11  -1   25.89    6.22   0
   5  -8  -3    4.88    4.45   0
   7  -9  -3   61.68    6.08   0
   1  -8   0    0.22    3.34   0
  -5  -8  -4   16.93    3.94   0
  -5  -7  -4    4.80    3.59   0
  -5  -6 -10    4.56    5.90   0
  -5  -6  -9   53.03    6.06   0
  -5  -6  -7   -0.65    3.35   0
  -5  -6  -6   46.76    5.71   0
  -4  -7   0   15.91    2.38   0
  -4  -4  -3  172.35    5.95   0
  -4  -3 -13   26.99    6.83   0
  -4  -3 -12    3.22    4.56   0
  -4  -3  -5  140.34    6.33   0
  -3  -2  -3   96.50    4.39   0
  -3  -1 -13   88.52    8.51   0
  -2   0 -15   10.14    6.70   0
  -1  -8   6  167.29    4.31   0
  -1   2 -10   34.19    4.77   0
   0  -3   4 1431.97   10.47   0
   0   1  -2 1194.53    6.93   0
   1  -3   5    3.58    2.08   0
   1  -2   4 1545.43   12.46   0
   1   3 -15   28.66    5.93   0
   2   4 -13   44.77    5.34   0
   2   4 -12  138.49    6.51   0
   2   4 -10  198.70    6.31   0
   2   4  -9   14.52    2.86   0
   5   5  -9  297.65    4.73   0
  -5  -9  -3   39.79    4.30   0
  -5  -8  -3   51.27    4.82   0
  -5  -6  -5  105.70    6.56   0
  -5  -5 -11   90.34    8.55   0
  -5  -5 -10    5.34    5.93   0
  -5  -5  -9   -3.94    5.07   0
  -5  -5  -8   36.25    5.88   0
  -5  -5  -7  118.42    7.83   0
  -4  -2 -11   20.74    6.38   0
  -4  -2 -10   40.40    6.72   0
  -3  -1 -14    5.86    5.96   0
  -3  -1  -5 1518.24   16.92   0
  -2  -1  -2  630.09    7.64   0
  -2   1 -11   48.08    6.36   0
  -2   1 -10  648.24   14.14   0
  -2   1  -9   80.20    5.88   0
  -1  -6   5    2.23    1.45   0
  -1   2 -11  168.59    7.54   0
  -1   2  -9  237.65    7.94   0
   1   3 -16    3.64    5.30   0
   2   3 -18    3.42    5.83   0
   2   4 -14  185.18    8.31   0
   3   0   3  531.25    8.54   0
   3   4 -16   -2.06    4.72   0
   4   1   2  529.77    8.63   0
   6   3  -1    1.51    1.86   0
  -5  -7  -3    4.39    3.50   0
  -5  -6  -4  180.39    7.24   0
  -5  -5  -6  110.61    7.04   0
  -4  -9   1  115.72    3.73   0
  -4  -3  -4  464.44    9.85   0
  -4  -2 -12   11.89    5.89   0
  -4  -2  -7   79.07    6.09   0
  -3  -6   2   86.18    2.01   0
  -3  -1 -15   16.06    7.04   0
  -3   0 -12   -2.03    5.27   0
  -3   0 -11    0.46    5.23   0
  -3   0 -10  720.47   15.85   0
  -3   0  -9  299.82   10.16   0
  -2   0  -4   64.07    3.85   0
  -2   1 -14  105.47    8.45   0
  -2   1 -13    0.03    5.17   0
  -2   1  -8   -0.71    2.19   0
  -1   1  -4   -0.98    1.60   0
  -1   2  -8    6.73    3.08   0
   0   2 -17   10.45    6.30   0
   0   3 -13  116.57    7.56   0
   0   3 -11   -1.75    3.49   0
   0   3 -10   88.98    5.52   0
   2   4 -15   -1.25    4.36   0
   2   4  -8   73.39    3.61   0
   3   4 -17   38.00    6.57   0
   3   4  -6   79.79    2.20   0
   4   3  -2   15.79    1.48   0
   4   5 -12    3.68    2.90   0
   4   5 -11  122.50    4.84   0
  -5  -5  -5   11.00    3.93   0
  -5  -4 -12    8.42    6.64   0
  -4  -2 -14  111.20   10.48   0
  -4  -2  -6   31.22    4.47   0
  -3   0 -13   25.85    6.68   0
  -3   0  -8  104.00    6.44   0
  -2   1 -15    9.12    5.91   0
  -2   1  -7  310.37    8.41   0
  -1   2 -15  212.77   10.97   0
  -1   2  -7   31.20    3.47   0
   0  -6   6    9.75    2.08   0
   0   3 -14    3.03    5.06   0
   1   3 -17   34.47    6.62   0
   4   5 -13  100.76    5.34   0
   4   5 -10   18.35    2.54   0
   6   4  -4   16.91    1.88   0
  -5  -6  -3   -1.74    2.92   0
  -5  -4  -6    0.79    4.37   0
  -4  -8   1  159.15    4.06   0
  -4  -4  -2   31.97    3.04   0
  -4  -1 -12  105.56    8.57   0
  -4  -1 -11   87.16    7.99   0
  -4  -1 -10   43.46    6.50   0
  -3  -1  -4  329.82    7.73   0
  -3   0 -14  131.88    8.77   0
  -3   0  -7   24.44    4.40   0
  -1   2 -16    3.31    6.06   0
   0   3 -15   42.68    6.54   0
   1   3 -18   -0.02    5.70   0
   1   4 -12    3.72    3.94   0
   2   0   2  683.64    7.72   0
   2   4 -16   77.53    7.02   0
   7   4  -4  239.38    5.18   0
  -6  -9  -8   10.35    6.13   0
  -6  -9  -7   34.16    6.53   0
  -6  -8  -9   96.99    8.81   0
  -6  -8  -8   22.22    6.01   0
  -6  -7 -10   -0.61    5.42   0
  -6  -7  -9    1.89    5.51   0
  -6  -7  -8   25.90    5.67   0
  -5  -7  -2   28.97    3.60   0
  -5  -5  -4   30.32    4.09   0
  -5  -3 -13   24.39    7.28   0
  -5  -3 -12    5.90    6.37   0
  -5  -3 -11   30.81    5.50   0
  -5  -3  -8   20.48    5.69   0
  -4  -2  -5  354.10    9.14   0
  -4  -1 -13    1.96    6.18   0
  -4  -1  -8  125.45    7.40   0
  -3  -2  -2    0.78    2.24   0
  -3   0 -15    3.60    4.68   0
  -2  -7   4   88.90    2.04   0
  -2   1  -6   70.52    4.59   0
  -1   2 -17   -0.06    6.29   0
   0   2  -4 2790.25   14.91   0
   0   3 -16   -3.97    5.34   0
   1   4 -13   -2.15    3.86   0
   1   4 -11  313.78    8.72   0
   1   4 -10  205.05    6.98   0
   2   4 -17   -2.93    4.97   0
  -6  -9  -6    5.99    4.83   0
  -6  -8  -6   10.28    4.73   0
  -6  -7  -7   -4.05    4.70   0
  -6  -6 -10    0.54    5.92   0
  -6  -6  -8    4.99    5.49   0
  -5  -4  -5   97.57    6.10   0
  -4  -1 -14    1.15    4.88   0
  -4  -1  -7   -0.06    3.41   0
  -3   1 -12   43.46    6.80   0
  -3   1 -11  215.15   10.02   0
  -2   2 -12  247.53   10.44   0
  -2   2 -11   30.97    5.66   0
  -1   2  -6   -2.51    2.51   0
   0   3 -17   30.28    6.78   0
   1   4 -15    7.41    4.83   0
   2   4 -18    1.82    6.12   0
   2   4  -7  111.45    3.62   0
   3   1   1  327.28    5.56   0
   3   5 -14   -0.19    3.85   0
   3   5 -13  171.73    6.97   0
   3   5 -12   -2.20    2.73   0
   4   5  -9  223.76    4.66   0
   5   2   0  169.36    5.08   0
  -6  -9  -5   -0.12    3.58   0
  -6  -8  -5   19.59    4.75   0
  -6  -7  -6    7.03    4.65   0
  -6  -6  -7    6.65    5.34   0
  -6  -5 -10   21.12    6.82   0
  -6  -5  -9    2.78    5.67   0
  -5  -9  -1    3.85    2.46   0
  -5  -5  -3   10.81    2.99   0
  -5  -2 -13    2.47    5.97   0
  -5  -2 -12    9.96    6.52   0
  -5  -2 -11   87.63    8.55   0
  -5  -2 -10   54.90    7.29   0
  -3   1 -14   54.89    7.89   0
  -3   1 -13    0.13    3.93   0
  -3   1 -10  191.42    8.37   0
  -3   1  -9    5.46    4.15   0
  -2   0  -3  543.65    8.03   0
  -2   2  -9   68.79    5.44   0
  -1   3 -14  101.88    8.07   0
  -1   3 -13   34.80    5.62   0
  -1   3 -12   65.65    6.12   0
   0  -7   6   63.63    3.60   0
   0  -5   5   91.98    3.55   0
   0   3 -18    4.71    6.33   0
   1   0   1  323.53    3.79   0
   1   4 -16   13.74    5.25   0
   1   4  -9  385.92    8.25   0
   2  -2   4    8.86    2.64   0
   2  -1   3  263.82    5.74   0
   3   5 -15  107.72    6.65   0
   3   5 -11   44.02    3.41   0
   5   3  -2   77.46    2.90   0
   5   5  -8   93.73    1.82   0
  -6  -7  -5   89.99    6.30   0
  -6  -6  -6   40.31    5.77   0
  -6  -5  -8    3.57    5.07   0
  -6  -5  -7    7.63    4.64   0
  -5  -8  -1   50.91    3.43   0
  -5  -6  -2   27.41    3.26   0
  -5  -4  -4  160.90    6.79   0
  -5  -2  -8   73.03    6.96   0
  -4  -7   1  114.38    3.34   0
  -4  -2  -4   48.20    3.59   0
  -4  -1  -6  548.00   11.84   0
  -4   0 -14    5.72    6.50   0
  -4   0 -13   44.41    7.46   0
  -4   0 -12    3.17    4.28   0
  -4   0 -11   41.13    5.42   0
  -4   0 -10  149.71    8.85   0
  -3  -1  -3  337.09    7.20   0
  -3   0  -5    4.50    3.11   0
  -3   1 -16   27.19    7.44   0
  -3   1 -15   -4.17    5.67   0
  -3   1  -8    7.27    4.00   0
  -2   1  -5    3.66    2.90   0
  -2   2 -16   15.52    6.76   0
  -1  -5   4   57.36    2.21   0
  -1   1  -3 5282.17   21.04   0
  -1   3 -16   41.10    6.66   0
  -1   3 -15   -0.18    5.05   0
   1   4 -17    6.46    5.23   0
   3   3  -3   37.48    0.99   0
   3   5 -10  118.69    4.55   0
   6   3  -2   11.28    1.94   0
  -6  -8  -4   33.65    4.59   0
  -6  -6  -5   23.93    4.34   0
  -6  -4 -10   10.10    4.83   0
  -6  -4  -9   -3.66    5.51   0
  -6  -4  -8   90.73    7.45   0
  -5  -7  -1  402.88    8.16   0
  -5  -2  -7    3.89    4.39   0
  -4  -4  -1    5.20    2.03   0
  -4   0 -15   54.09    8.76   0
  -4   0  -9  112.12    6.86   0
  -2   2  -8   19.65    2.97   0
  -1  -7   5    3.44    1.54   0
  -1   3 -17   21.12    6.17   0
   0   4 -15   89.81    7.57   0
   0   4 -14   24.56    5.23   0
   0   4 -13    7.18    4.45   0
   0   4 -12   40.93    4.91   0
   0   4 -11  605.83   12.47   0
   1   4 -18   49.75    7.40   0
   1   4  -8  323.02    7.11   0
   2   5 -14   22.93    4.50   0
   2   5 -13  176.39    7.54   0
  -6  -7  -4   19.52    4.05   0
  -6  -5  -6   15.91    4.66   0
  -6  -4  -7    5.05    4.77   0
  -6  -3 -12    9.01    6.20   0
  -6  -3 -11   33.73    6.87   0
  -5  -1 -14    5.82    7.41   0
  -5  -1 -13   19.85    7.12   0
  -5  -1 -12   16.65    6.39   0
  -5  -1 -11    2.41    5.39   0
  -5  -1 -10  149.39    9.35   0
  -4  -5   0  176.65    4.47   0
  -4  -1  -5  415.49    9.75   0
  -4   0  -8   39.42    4.65   0
  -3   1  -7 1173.80   16.60   0
  -2  -1  -1 9933.88   26.05   0
  -1   2  -5 1926.76   15.63   0
   0   3  -6  442.17    7.56   0
   0   4 -16   -0.42    5.16   0
   2   5 -16    0.04    4.81   0
   2   5 -15   68.63    6.12   0
   2   5 -12    2.78    2.92   0
   3   0   2  847.83    9.95   0
   4   1   1  456.07    7.44   0
  -6  -8  -3    0.24    3.40   0
  -6  -6  -4    2.24    3.59   0
  -6  -5  -5   11.71    4.29   0
  -5  -5  -2   15.85    2.72   0
  -5  -2  -6    7.88    4.33   0
  -5  -1  -9   71.51    7.00   0
  -4  -2  -3   59.63    4.08   0
  -4   1 -12    2.26    5.73   0
  -3   2 -15   40.02    7.51   0
  -3   2 -14    3.24    6.00   0
  -3   2 -13   36.65    6.35   0
  -3   2 -12   24.19    6.11   0
  -3   2 -11   28.40    6.06   0
  -2   2  -7  321.15    8.43   0
  -2   3 -14  167.46    9.81   0
  -1   3  -8  315.30    8.00   0
   0   4 -17    9.32    5.73   0
   0   4 -10    6.42    3.19   0
   1  -3   4  107.68    3.83   0
   2   5 -11   44.42    3.80   0
   3  -1   3    3.83    2.62   0
   3   5  -9  378.52    6.56   0
   7   4  -5   21.97    2.26   0
  -7  -8  -8   -2.32    5.33   0
  -7  -7  -9   -4.35    5.68   0
  -7  -7  -8    2.56    5.21   0
  -7  -6 -10    0.13    5.92   0
  -7  -6  -9    2.23    5.14   0
  -6  -4  -6   76.50    6.57   0
  -6  -2 -12   17.94    6.70   0
  -5  -1  -8   42.16    6.04   0
  -4   1 -15   66.26    8.72   0
  -4   1 -14    4.68    4.59   0
  -4   1 -11  160.29    8.56   0
  -4   1 -10   59.70    6.77   0
  -3  -4   1 2698.78   11.79   0
  -3  -2  -1 1473.51   11.86   0
  -3   0  -4  704.11   10.84   0
  -3   2 -10    9.75    4.82   0
  -2   3 -16    6.87    6.30   0
  -2   3 -15    3.02    4.22   0
  -2   3 -11    4.68    5.05   0
  -1   0  -1  326.50    4.00   0
   0   4 -18   10.84    6.41   0
   0   4  -9  118.52    5.30   0
   1  -2   3 1239.30   10.29   0
   1  -1   2   28.64    1.87   0
   1   5 -14   64.66    5.88   0
   2   1   0    1.20    1.23   0
  -7  -8  -7   -0.32    5.03   0
  -7  -7  -7   -0.17    4.61   0
  -6  -7  -3    2.66    3.00   0
  -6  -2 -13    5.60    4.98   0
  -6  -2 -11   -0.23    4.41   0
  -6  -2 -10   12.26    6.28   0
  -5  -2  -5    2.21    3.71   0
  -5  -1  -7    5.26    4.52   0
  -5   0 -14    9.48    7.09   0
  -5   0 -13   12.69    6.67   0
  -5   0 -12  179.09   10.35   0
  -5   0 -11    3.20    5.97   0
  -4   0  -6  504.49   11.38   0
  -4   1  -9    5.67    4.70   0
  -3   1  -6    2.37    3.23   0
  -3   2  -9   51.23    5.42   0
  -2   1  -4    2.31    1.92   0
  -2   3 -17    1.17    6.36   0
  -2   3 -10   58.13    5.65   0
  -1  -8   5   57.72    3.06   0
  -1   3  -7 1131.81   14.00   0
  -1   4 -16   37.34    6.69   0
  -1   4 -15   88.57    7.77   0
  -1   4 -14  107.94    7.71   0
  -1   4 -12   -1.38    4.38   0
   1   4  -7  402.80    7.06   0
   1   5 -16    5.00    4.52   0
   1   5 -15   -3.81    4.09   0
   1   5 -13   27.44    4.47   0
   1   5 -12    4.96    3.60   0
   2   4  -6    1.03    1.39   0
   2   5 -10   43.70    3.43   0
   4   5  -8   35.68    1.78   0
   6   4  -5    7.27    1.62   0
  -7  -8  -6   13.02    5.01   0
  -7  -7  -6   12.12    4.89   0
  -7  -6  -7    5.11    5.08   0
  -7  -5  -9   13.78    5.66   0
  -7  -5  -8   -0.77    4.89   0
  -7  -4 -11    3.90    6.38   0
  -6  -5  -4   31.09    4.22   0
  -6  -4  -5   46.31    5.21   0
  -6  -2  -9   29.26    5.14   0
  -5  -8   0    1.37    1.92   0
  -5   0 -10   21.23    4.82   0
  -4  -6   1  116.58    3.20   0
  -4  -1  -4   45.91    4.05   0
  -2   2  -6    3.81    2.98   0
  -2   3  -9   10.18    3.92   0
  -1   4 -17    0.73    5.74   0
  -1   4 -11  133.29    7.20   0
   0  -6   5  155.63    4.64   0
   1   5 -17    1.45    5.21   0
   4   2  -1   24.95    1.91   0
   5   4  -5  231.62    3.26   0
  -7  -4 -10   -1.68    4.27   0
  -7  -4  -9   61.09    7.76   0
  -6  -8  -2   23.28    3.42   0
  -6  -6  -3    9.25    3.35   0
  -6  -2  -8   39.93    6.04   0
  -6  -1 -13   33.64    7.76   0
  -6  -1 -12    0.83    6.24   0
  -6  -1 -11   93.08    8.82   0
  -5  -4  -2  204.47    6.45   0
  -5  -1  -6   17.04    4.44   0
  -5   0  -9   51.68    5.60   0
  -4   1  -8    1.63    4.16   0
  -4   2 -15    9.46    6.30   0
  -4   2 -14   -0.84    6.08   0
  -4   2 -13    4.89    6.14   0
  -3  -1  -2 2542.40   17.17   0
  -3   2  -8   76.72    5.71   0
  -2  -8   4    4.91    1.29   0
  -2   0  -2  661.65    7.94   0
  -1   4 -10   88.46    5.69   0
   0   4  -8  715.90   10.98   0
   1  -5   5   -2.03    2.05   0
   1   5 -18    2.24    5.82   0
   1   5 -11   41.43    4.13   0
   5   2  -1  141.96    4.35   0
  -7  -8  -5    5.83    4.06   0
  -7  -7  -5   23.93    4.85   0
  -7  -6  -6   70.66    6.33   0
  -7  -5  -7   24.82    5.44   0
  -7  -4  -8    6.69    5.82   0
  -6  -2  -7  307.77   11.12   0
  -6  -1 -10   27.70    6.31   0
  -5  -7   0    8.78    2.16   0
  -5   0  -8 1015.18   18.46   0
  -5   1 -14   35.17    7.64   0
  -5   1 -13   10.01    6.67   0
  -5   1 -12   -2.52    5.88   0
  -4   2 -12   22.19    4.97   0
  -4   2 -11  142.30    8.97   0
  -3   1  -5  334.57    8.30   0
  -3   3 -16   61.98    8.00   0
  -3   3 -12    4.26    5.38   0
  -2   3  -8   31.12    4.01   0
  -2   4 -15    5.41    5.41   0
  -2   4 -14  189.45    9.84   0
  -1  -9   5  363.84    6.60   0
  -1   2  -4 1492.94   12.64   0
   0  -3   3   17.71    1.88   0
   0   2  -3    4.01    1.51   0
   0   3  -5  495.84    7.32   0
   0   5 -17   29.94    5.71   0
   0   5 -16   17.01    5.52   0
   0   5 -15   44.96    6.08   0
   0   5 -13  172.38    8.06   0
   2  -3   4  122.47    4.70   0
   2   5  -9    7.60    2.43   0
   6   3  -3   19.13    2.32   0
  -7  -5  -6   28.78    5.65   0
  -7  -4  -7   60.64    6.64   0
  -7  -3  -9   -0.21    5.88   0
  -6  -5  -3   84.29    5.06   0
  -6  -4  -4   13.28    3.76   0
  -6  -3  -5   35.31    4.94   0
  -6  -1  -9   16.92    5.65   0
  -6   0 -13    1.23    6.03   0
  -5   1 -11   93.66    8.05   0
  -4  -2  -2  500.99    8.71   0
  -4   0  -5  488.92   10.26   0
  -4   1  -7  378.81   10.55   0
  -4   2 -10   27.68    6.16   0
  -3   2  -7   50.42    4.90   0
  -3   3 -11  178.00    8.42   0
  -2   4 -17    0.43    6.01   0
  -2   4 -16   13.69    5.90   0
  -2   4 -13   13.19    5.18   0
  -2   4 -12   33.67    5.76   0
  -1   3  -6  862.73   11.49   0
   0   5 -18   15.91    6.57   0
   0   5 -12   -6.52    3.66   0
   1   5 -10   68.44    4.27   0
   3   5  -8   -0.25    1.47   0
   4   3  -3  121.58    2.70   0
   5   3  -3  430.15    6.03   0
  -7  -8  -4   -0.43    3.66   0
  -7  -6  -5   10.55    4.23   0
  -7  -3  -8    7.41    5.70   0
  -7  -2 -12   11.66    5.04   0
  -7  -2 -11    9.73    6.61   0
  -6  -2  -6    7.91    4.75   0
  -6  -1  -8   55.20    6.80   0
  -6   0 -12  144.17   10.13   0
  -6   0 -11   -3.05    5.95   0
  -5  -1  -5  686.28   13.20   0
  -5   0  -7   13.25    4.70   0
  -5   1 -10   -0.59    3.82   0
  -4  -4   0   89.93    3.28   0
  -4  -1  -3  132.96    5.34   0
  -3   0  -3  535.69    8.91   0
  -3   3 -10  400.56   11.77   0
  -2   2  -5    8.01    2.94   0
   0   5 -11   58.58    4.75   0
   2  -2   3  941.96   10.50   0
   2   0   1 2025.74   11.92   0
   2   6 -15    2.91    4.29   0
   3   1   0  366.78    5.54   0
   3   6 -13    3.60    3.22   0
  -8  -7  -8   -0.53    5.87   0
  -8  -6  -9   -1.67    5.70   0
  -7  -7  -4    1.52    3.60   0
  -7  -5  -5   62.89    5.87   0
  -7  -4  -6  113.16    7.68   0
  -7  -2 -10   -2.98    4.34   0
  -6  -6  -2  306.41    8.06   0
  -6   0 -10   62.71    7.58   0
  -5   1  -9   -4.92    5.07   0
  -5   2 -15   70.14    9.04   0
  -5   2 -14   12.65    6.42   0
  -4   2  -9   47.92    5.08   0
  -3   3  -9    4.34    4.30   0
  -2  -9   4  171.07    3.81   0
  -2   3  -7    2.42    2.89   0
  -1  -6   4  219.33    4.22   0
  -1   5 -15   55.47    6.75   0
  -1   5 -14   24.84    5.73   0
  -1   5 -13   24.56    5.56   0
   0  -7   5  371.51    7.08   0
   0   4  -7   29.60    3.26   0
   2  -1   2   17.99    2.69   0
   2   6 -14    2.10    3.43   0
   3   6 -12    2.07    2.91   0
   4   1   0  287.70    5.86   0
   7   4  -6   27.86    2.59   0
  -8  -7  -7   10.69    5.95   0
  -8  -6  -8   27.43    6.23   0
  -8  -5  -9   42.29    7.42   0
  -8  -4 -10   50.11    7.63   0
  -7  -6  -4   12.29    4.04   0
  -7  -3  -7  104.78    8.00   0
  -7  -1 -12    2.73    6.50   0
  -7  -1 -11   -4.88    5.73   0
  -6  -4  -3  202.63    7.53   0
  -6  -3  -4    6.73    3.83   0
  -6  -1  -7  124.45    7.83   0
  -6   0  -9    8.05    5.79   0
  -6   1 -14   90.84    9.49   0
  -5  -6   0   -0.55    1.79   0
  -5   0  -6  159.81    7.48   0
  -5   2 -13    3.70    4.65   0
  -5   2 -12   39.79    7.22   0
  -4   1  -6    0.01    2.32   0
  -4   2  -8   96.34    6.52   0
  -4   3 -13   -0.67    4.13   0
  -4   3 -12  130.12    9.04   0
  -3   2  -6   68.73    4.84   0
  -3   4 -16    8.02    6.44   0
  -3   4 -15  203.31   11.13   0
  -3   4 -14   12.95    6.17   0
  -2   1  -3  246.87    5.49   0
  -1   1  -2   28.87    2.40   0
  -1   5 -18    6.80    6.14   0
  -1   5 -12  122.13    7.46   0
   0   5 -10  138.26    6.30   0
   1   4  -6  183.27    4.43   0
   1   5  -9  100.98    4.49   0
   1   6 -16   61.13    6.71   0
   1   6 -15    9.41    4.73   0
   2   6 -13  129.38    6.00   0
  -8  -6  -7   18.62    5.56   0
  -8  -5  -8   10.51    5.88   0
  -7  -1 -10   32.01    7.21   0
  -6  -8  -1   -0.18    2.39   0
  -6   1 -13    3.16    4.94   0
  -6   1 -12   -1.95    6.22   0
  -5  -3  -2  337.28    7.80   0
  -5  -2  -3  405.65    9.24   0
  -5   1  -8   12.63    4.13   0
  -5   2 -11  159.02    9.74   0
  -4  -8   2    8.79    0.93   0
  -4   0  -4  749.11   11.96   0
  -3   1  -4   19.15    3.37   0
  -3   4 -13    6.46    4.38   0
   0  -5   4    5.55    1.74   0
   0  -2   2    5.71    1.16   0
   1   6 -14   74.01    5.80   0
   2   5  -8   94.17    3.54   0
   2   6 -12  145.26    5.96   0
   3  -1   2  329.07    6.75   0
  -8  -7  -6    6.33    5.12   0
  -8  -5  -7    7.53    4.94   0
  -8  -4  -8   20.12    5.88   0
  -8  -3 -10    8.57    6.61   0
  -7  -7  -3    9.59    3.91   0
  -7  -5  -4   -0.86    3.65   0
  -7  -4  -5   57.27    5.77   0
  -7  -3  -6  141.76    8.35   0
  -7  -1  -9  221.73   11.22   0
  -6  -7  -1    3.27    2.41   0
  -6  -5  -2   38.52    3.75   0
  -6   0  -8   -2.54    4.87   0
  -6   1 -11    2.48    5.62   0
  -5  -4  -1  221.20    5.94   0
  -5   2 -10    5.69    5.73   0
  -4   3 -10  290.65   10.83   0
  -3   3  -8   51.42    5.13   0
  -2   5 -17    7.98    5.98   0
  -2   5 -16    8.02    5.97   0
  -2   5 -15   55.87    7.21   0
  -2   5 -14   54.86    6.83   0
  -1   5 -11   44.94    5.21   0
   0   6 -16   50.80    6.71   0
   1   6 -13    1.52    3.50   0
   3   6 -11    4.93    2.53   0
   4   0   1   22.12    2.31   0
   6   2  -2   83.62    3.96   0
  -8  -6  -6   15.91    5.09   0
  -8  -3  -9   12.33    6.44   0
  -7   0 -12   29.07    5.82   0
  -7   0 -11   20.82    7.23   0
  -6   1 -10   15.92    5.83   0
  -5   1  -7    8.23    4.30   0
  -5   3 -15   20.56    7.26   0
  -5   3 -14   21.57    7.15   0
  -4  -5   1   16.05    1.67   0
  -4   1  -5    6.95    3.40   0
  -4   2  -7   43.46    5.17   0
  -4   4 -16   10.94    6.92   0
  -4   4 -15  130.27    9.78   0
  -3  -5   2  451.79    3.07   0
  -2   5 -13    5.07    5.00   0
  -1   3  -5    4.79    2.51   0
   0   6 -17    5.03    5.42   0
   0   6 -15   29.86    5.23   0
   0   6 -14  193.12    8.84   0
   1   6 -12    2.76    3.57   0
  -8  -7  -5    3.10    4.53   0
  -8  -5  -6   86.58    7.25   0
  -8  -4  -7  113.06    8.44   0
  -8  -3  -8   11.11    5.72   0
  -7  -6  -3    0.65    3.20   0
  -7  -3  -5   35.51    5.31   0
  -7  -1  -8    1.10    5.52   0
  -7   0 -10    1.12    6.29   0
  -6  -3  -3   30.02    4.07   0
  -6   0  -7  249.05   10.33   0
  -6   1  -9    6.08    5.83   0
  -6   2 -14   21.80    6.46   0
  -6   2 -13   19.04    7.05   0
  -5   0  -5    4.37    2.43   0
  -5   2  -9   30.02    4.94   0
  -5   3 -13    4.94    5.91   0
  -5   3 -12  112.91    8.80   0
  -4   3  -9   12.40    5.02   0
  -3  -1  -1  344.41    6.09   0
  -3   4 -10    3.10    4.57   0
  -2   2  -4   12.03    2.90   0
  -2   5 -12   88.96    7.04   0
  -1   5 -10    9.14    3.69   0
   0   6 -13    4.38    4.07   0
   1  -3   3   36.75    2.58   0
   1   5  -8   39.12    3.19   0
   2   6 -11   95.84    4.67   0
  -8  -6  -5    0.19    3.96   0
  -8  -2  -9    8.32    6.41   0
  -7  -4  -4    9.34    4.07   0
  -7   1 -13   -1.12    7.75   0
  -6  -1  -5   59.96    5.94   0
  -6   2 -12  106.80    8.38   0
  -5  -5   0  309.04    6.23   0
  -5   3 -11   22.24    6.08   0
  -4  -2  -1   24.62    2.69   0
  -4   4 -12   84.33    8.00   0
  -3   2  -5    3.13    3.19   0
  -3   3  -7  293.71    8.76   0
  -3   5 -16   19.20    6.79   0
  -3   5 -15   18.27    6.68   0
  -3   5 -14    8.53    5.44   0
  -2   4  -8   10.15    3.41   0
  -2   5 -11  142.16    7.57   0
  -1  -7   4   37.96    2.43   0
  -1   6 -18    0.12    6.29   0
  -1   6 -17   -0.43    5.41   0
  -1   6 -16   10.66    5.43   0
  -1   6 -15    5.17    5.00   0
   5   2  -2   18.62    2.07   0
   6   3  -4   65.49    3.28   0
   6   4  -6   37.24    2.39   0
  -9  -6  -8   -0.26    6.11   0
  -8  -3  -7   37.29    6.74   0
  -8  -1 -11   -4.17    4.30   0
  -8  -1 -10   11.45    6.18   0
  -7  -5  -3    3.26    3.32   0
  -7  -1  -7    8.71    5.57   0
  -7   0  -9    6.79    4.36   0
  -7   1 -12   31.98    6.16   0
  -7   1 -11   30.16    7.06   0
  -6   0  -6   66.37    6.31   0
  -6   1  -8   -3.12    5.31   0
  -6   2 -11   66.15    6.86   0
  -5  -8   1   35.85    2.13   0
  -5   1  -6   78.06    5.48   0
  -5   2  -8    3.80    3.68   0
  -4   2  -6  352.20    9.82   0
  -3   0  -2  825.29   10.03   0
  -3   5 -13   -4.64    5.30   0
  -1   2  -3 1271.71   10.76   0
  -1   6 -14   56.79    6.29   0
   0   3  -4 1417.66   10.81   0
   0   6 -12   -1.17    3.51   0
   1  -5   4    2.43    1.92   0
   1   6 -11   32.10    3.69   0
  -9  -5  -8    5.12    6.02   0
  -9  -4  -9   21.38    6.90   0
  -8  -7  -4   25.55    4.72   0
  -8  -5  -5   11.44    4.66   0
  -8  -2  -8    4.27    5.61   0
  -7   0  -8    5.43    5.75   0
  -6   2 -10    5.71    5.37   0
  -6   3 -14   -4.77    6.34   0
  -5  -1  -3  222.20    7.16   0
  -5   3 -10  207.17   10.31   0
  -5   4 -14    3.68    6.19   0
  -4   3  -8   12.94    3.83   0
  -4   4 -11   81.73    6.56   0
  -3   5 -12  111.65    7.95   0
  -2   6 -17   -6.07    5.76   0
  -2   6 -16    4.44    5.12   0
  -1   5  -9  133.91    6.11   0
  -1   6 -13   48.75    5.72   0
   0  -6   4    0.52    1.92   0
   2  -3   3 1039.94   11.61   0
   3   6 -10   11.66    2.21   0
  -9  -6  -7    4.49    5.70   0
  -9  -4  -8   50.42    7.00   0
  -8  -6  -4    2.89    3.96   0
  -8  -3  -6   79.62    7.42   0
  -8   0 -11   59.75    8.55   0
  -7  -3  -4   49.56    5.34   0
  -7  -1  -6   56.88    6.64   0
  -7   1 -10   12.51    4.88   0
  -7   2 -13   -0.76    7.05   0
  -6   1  -7   68.71    6.91   0
  -6   2  -9   57.61    6.99   0
  -6   3 -13   54.37    7.97   0
  -5  -3  -1   11.52    2.30   0
  -5   0  -4   10.13    2.63   0
  -5   2  -7  198.83    8.77   0
  -5   4 -13   56.29    8.01   0
  -4   1  -4  340.41    8.66   0
  -4   4 -10   27.67    5.96   0
  -4   5 -16   15.28    6.95   0
  -4   5 -15   72.43    8.46   0
  -3   1  -3    6.61    2.87   0
  -2  -6   3   68.14    1.89   0
  -2  -1   0   -0.55    1.31   0
  -2   0  -1 2027.25   12.35   0
  -2   5 -10   36.30    4.91   0
  -2   6 -15    0.67    5.35   0
  -2   6 -14   27.94    6.37   0
  -1  -8   4   43.73    2.86   0
   0   5  -8    1.88    2.40   0
   0   6 -11    6.92    3.41   0
   2   6 -10   14.07    2.75   0
   4   2  -2 1043.38    9.11   0
   5   1  -1   85.98    3.86   0
  -9  -5  -7    8.70    5.57   0
  -9  -3  -9    3.56    5.84   0
  -9  -2 -10    5.84    6.35   0
  -8  -4  -5   30.35    5.46   0
  -8  -2  -7    4.26    4.21   0
  -8   0 -10   97.53    9.31   0
  -7  -6  -2    1.83    2.62   0
  -7  -4  -3   64.87    5.07   0
  -7   0  -7   67.26    7.30   0
  -7   1  -9   16.04    6.37   0
  -7   2 -12   66.09    9.06   0
  -6  -1  -4   59.00    5.29   0
  -6   3 -12   -2.69    4.33   0
  -5  -7   1    5.21    1.53   0
  -5   1  -5   12.06    4.16   0
  -5   3  -9  164.70    9.02   0
  -5   4 -12   20.50    6.59   0
  -4   5 -14   -6.26    5.40   0
  -3   3  -6 1577.74   18.22   0
  -3   4  -8   45.00    4.80   0
  -3   5 -11   94.44    7.44   0
  -2   3  -5  457.40    8.91   0
  -1  -9   4    0.79    2.04   0
   1  -2   2  282.82    4.86   0
   1   6 -10  347.12    8.16   0
   2   4  -5 2122.69    9.17   0
   4   6 -10    1.55    1.46   0
  -9  -6  -6    1.83    4.76   0
  -9  -4  -7   21.97    6.35   0
  -9  -3  -8   47.54    7.55   0
  -8  -5  -4    3.30    3.89   0
  -7   2 -11   19.52    7.05   0
  -6   0  -5   37.41    4.49   0
  -6   2  -8  123.25    8.14   0
  -6   3 -11    3.08    4.39   0
  -5   4 -11   38.79    6.74   0
  -4   2  -5  284.96    8.51   0
  -4   3  -7  237.29    8.43   0
  -4   5 -13   11.98    4.83   0
  -3   2  -4  981.79   13.14   0
  -3   6 -16   37.22    7.14   0
  -3   6 -15   18.44    5.95   0
  -2   1  -2   18.51    2.65   0
  -2   5  -9   29.76    4.46   0
  -2   6 -13   98.67    7.32   0
  -1   6 -11   78.26    5.99   0
   0   7 -16    4.71    5.07   0
   0   7 -15   48.20    6.33   0
   1   7 -14    0.06    4.13   0
   2   5  -7   28.52    2.11   0
   3  -2   2   54.13    3.74   0
   3   5  -7   20.42    1.44   0
   5   3  -4  216.01    4.50   0
   6   2  -3  107.10    4.43   0
  -9  -2  -9   25.22    6.80   0
  -8  -3  -5   17.56    5.51   0
  -8  -2  -6   10.89    5.50   0
  -8   0  -9    1.82    4.60   0
  -8   1 -11   -0.52    6.62   0
  -7  -5  -2   30.50    3.78   0
  -7  -2  -4   98.77    6.61   0
  -7   1  -8    4.61    5.90   0
  -7   2 -10   24.41    6.95   0
  -6  -7   0  104.76    4.08   0
  -6   1  -6   -1.88    4.49   0
  -6   3 -10   19.38    6.53   0
  -6   4 -14    3.58    7.16   0
  -5   2  -6   16.02    4.53   0
  -5   5 -15   15.32    7.36   0
  -2   6 -12    1.75    4.55   0
  -1   5  -8   81.24    4.67   0
  -1   7 -17    2.41    5.61   0
  -1   7 -16   11.59    6.00   0
   0  -7   4    2.09    2.04   0
   0   6 -10  322.53    8.53   0
   2  -2   2 2380.40   15.76   0
   5   5  -8   93.25    1.87   0
  -9  -4  -6    7.53    5.84   0
  -9  -3  -7   59.83    7.59   0
  -9  -2  -8   -2.86    5.86   0
  -8  -4  -4  101.06    6.79   0
  -8   0  -8   55.96    7.43   0
  -8   1 -10   -2.59    6.53   0
  -7  -3  -3   90.98    5.88   0
  -7   0  -6   39.88    6.39   0
  -7   3 -13    8.22    5.98   0
  -7   3 -12   51.33    8.02   0
  -6   4 -13   58.40    8.18   0
  -5   4 -10  110.67    8.41   0
  -5   5 -14    0.89    6.52   0
  -3   6 -13   -2.92    5.41   0
  -1  -5   3    1.19    1.19   0
  -1  -3   2 3215.78    8.93   0
  -1   3  -4   98.46    3.99   0
  -1   7 -15   33.29    5.88   0
   0   7 -14   23.12    4.82   0
   1  -4   3    0.85    1.87   0
   1   2  -2 2630.20    5.93   0
   1   4  -5  840.82    7.83   0
   1   7 -13  111.40    6.49   0
   2   2  -2 1060.18    4.42   0
  -9  -6  -5    0.21    4.59   0
  -9  -1  -9   -1.48    6.63   0
  -7  -7  -1   42.47    3.67   0
  -7   1  -7  179.06    9.77   0
  -7   2  -9    4.43    6.15   0
  -6  -6   0    2.86    2.01   0
  -6  -1  -3  155.48    6.75   0
  -6   2  -7   76.35    7.24   0
  -6   3  -9  132.40    9.10   0
  -6   4 -12    4.51    6.14   0
  -5  -6   1  152.47    3.80   0
  -4  -4   1   13.87    1.59   0
  -4   0  -2  778.72   11.22   0
  -4   3  -6  517.26   11.82   0
  -4   4  -8  127.00    7.54   0
  -4   6 -15    1.99    6.13   0
  -3   4  -7  248.18    8.11   0
  -2   2  -3  926.77   10.80   0
  -2   4  -6  126.13    5.51   0
  -2   6 -11    6.85    4.84   0
  -2   7 -17   94.37    9.00   0
  -2   7 -16    7.76    5.91   0
  -1   6 -10    2.11    3.33   0
  -1   7 -14    1.04    4.55   0
   0   5  -7   -1.12    2.32   0
   0   7 -13    2.78    3.93   0
   2  -4   3  191.10    5.69   0
   3  -1   1  518.42    8.04   0
 -10  -4  -8   -2.02    5.80   0
  -9  -5  -5    3.47    4.37   0
  -9  -3  -6   14.56    5.36   0
  -9  -2  -7   70.05    7.99   0
  -9   0 -10    9.68    7.46   0
  -8  -5  -3   19.70    4.16   0
  -8  -3  -4   -3.53    3.97   0
  -8  -2  -5   35.63    6.11   0
  -8   1  -9   96.37    8.83   0
  -8   2 -11    1.23    6.76   0
  -7  -4  -2   -1.34    2.84   0
  -7   3 -11   -2.36    5.86   0
  -6  -2  -2    1.15    2.72   0
  -6   0  -4   21.40    4.51   0
  -6   4 -11   -1.45    6.22   0
  -5   1  -4  168.86    7.00   0
  -5   3  -7  258.14    9.84   0
  -4  -1  -1  450.10    7.97   0
  -4   1  -3  208.01    6.76   0
  -4   6 -14   37.63    7.04   0
  -3   3  -5  376.28    8.76   0
  -3   6 -12  218.57   10.13   0
  -2  -2   1   83.54    1.80   0
  -2   7 -15   23.94    5.82   0
   0   1  -1  214.31    2.29   0
   1  -1   1  360.48    4.59   0
   1   6  -9  136.14    5.22   0
   2  -1   1 4246.94   18.87   0
   2   6  -9   18.60    2.47   0
   3   0   0 4231.80   19.88   0
   3   1  -1  323.97    5.07   0
 -10  -5  -7   14.46    6.73   0
  -9  -4  -5    3.58    5.01   0
  -9  -1  -8    2.17    5.83   0
  -8   0  -7    5.99    4.17   0
  -7  -2  -3  330.52    9.88   0
  -7   0  -5   46.54    6.32   0
  -7   2  -8  199.14   10.61   0
  -7   3 -10    0.84    6.24   0
  -7   4 -13   18.16    7.67   0
  -6   1  -5   23.46    4.04   0
  -6   3  -8    1.32    5.45   0
  -5   2  -5   -2.44    3.85   0
  -4   6 -13   34.07    6.81   0
  -2   7 -14   -2.39    4.83   0
  -1   7 -13   30.35    5.05   0
   0   6  -9   -1.25    2.98   0
   1   7 -12    4.33    3.34   0
   2   7 -12    1.58    2.84   0
   5   4  -6  124.36    2.99   0
   6   3  -5  453.22    7.47   0
 -10  -4  -7    2.47    6.03   0
 -10  -3  -8   46.07    7.86   0
  -8  -4  -3   17.19    4.28   0
  -8   1  -8   42.03    7.10   0
  -8   2 -10   -0.90    4.58   0
  -7   1  -6    1.98    5.52   0
  -7   4 -12    5.19    6.22   0
  -6  -3  -1  115.52    5.20   0
  -6   2  -6   72.22    6.58   0
  -6   4 -10   17.79    6.10   0
  -6   5 -13    3.87    6.73   0
  -5   5 -11   14.31    4.69   0
  -4   4  -7    8.99    4.27   0
  -4   6 -12   -0.11    5.26   0
  -3   0  -1   80.54    3.69   0
  -3   1  -2  332.65    7.06   0
  -3   6 -11   12.30    5.04   0
  -3   7 -16    2.88    5.42   0
  -3   7 -15   83.01    8.17   0
  -2  -7   3   15.31    1.60   0
  -2   3  -4  126.82    5.01   0
  -2   6 -10  284.62    9.61   0
  -1   5  -7  575.01   10.30   0
   0   7 -12   10.83    3.80   0
   3   6  -9   20.04    1.95   0
 -10  -5  -6    5.90    6.01   0
  -9  -5  -4   -2.30    3.90   0
  -9  -3  -5    6.41    5.41   0
  -9  -2  -6   16.72    5.81   0
  -9  -1  -7   20.03    6.30   0
  -9   1 -10    7.35    6.43   0
  -8  -6  -2   18.66    4.02   0
  -8  -2  -4   26.57    5.48   0
  -8   0  -6   49.17    6.98   0
  -7  -3  -2    2.45    3.17   0
  -7   2  -7   10.83    5.74   0
  -7   3  -9   27.01    6.66   0
  -6  -5   0   14.05    2.49   0
  -6   5 -12   32.85    7.42   0
  -5  -3   0  482.12    8.10   0
  -5   3  -6    0.09    4.20   0
  -5   4  -8  138.02    8.37   0
  -5   5 -10   78.70    7.51   0
  -5   6 -14   -3.01    5.70   0
  -4   5  -9    7.91    4.93   0
  -3   4  -6  159.75    6.65   0
  -3   7 -14   16.07    5.93   0
  -2   7 -13   46.99    6.25   0
  -1   4  -5 3478.67   21.81   0
  -1   6  -9  320.01    8.85   0
  -1   7 -12   76.62    6.00   0
   0  -5   3  377.64    6.16   0
   2   0   0   75.45    2.75   0
 -10  -3  -7    2.04    5.91   0
 -10  -2  -8   10.99    6.40   0
  -9   1  -9   12.39    7.13   0
  -8   1  -7   -1.26    5.69   0
  -8   3 -11   38.36    6.76   0
  -7   4 -11   98.12    9.20   0
  -6   3  -7   12.35    5.72   0
  -6   4  -9   56.62    7.09   0
  -5   6 -13   87.26    8.93   0
  -4   3  -5   68.11    4.57   0
  -4   6 -11  104.51    8.25   0
  -4   7 -15    3.21    6.65   0
  -3   2  -3   37.10    3.17   0
  -3   6 -10   52.15    6.09   0
  -2  -9   3  120.24    3.98   0
  -2  -8   3   22.51    2.06   0
   0   2  -2    7.73    1.38   0
   1   7 -11  252.34    7.38   0
   2   1  -1  718.21    5.53   0
   4   3  -4  980.01    7.53   0
   5   1  -2  313.88    6.68   0
   6   4  -7   12.35    2.14   0
 -10  -4  -6    2.31    4.74   0
  -9  -4  -4    7.93    4.09   0
  -9  -2  -5    4.21    4.97   0
  -9  -1  -6    6.54    6.04   0
  -8  -5  -2   34.93    4.31   0
  -8  -3  -3   48.54    5.14   0
  -8   2  -8   74.57    8.32   0
  -8   3 -10   45.08    8.24   0
  -7   0  -4  332.57   10.82   0
  -7   1  -5   72.47    6.84   0
  -7   3  -8  155.47    9.77   0
  -7   4 -10   28.92    7.12   0
  -6   0  -3   74.71    4.82   0
  -6   1  -4   69.33    5.83   0
  -6   5 -11  -11.93    5.28   0
  -5  -5   1   15.33    1.88   0
  -5   0  -2  554.93   10.60   0
  -5   1  -3  255.31    8.03   0
  -5   6 -12   32.38    7.27   0
  -4   7 -14    7.37    6.48   0
  -3  -1   0  352.97    5.70   0
  -3   7 -13   15.72    5.91   0
  -2   6  -9    0.72    3.63   0
  -2   7 -12   21.79    4.82   0
  -1  -6   3  110.41    3.29   0
   0   7 -11    2.95    3.10   0
   2  -3   2  897.33   10.68   0
   2   7 -11   61.05    3.97   0
   6   2  -4  109.10    4.58   0
 -10  -5  -5    0.28    4.86   0
 -10  -3  -6   39.39    6.97   0
 -10  -2  -7   11.21    6.01   0
 -10  -1  -8    3.95    6.38   0
  -9  -6  -3   -1.24    3.45   0
  -9   1  -8   38.28    7.78   0
  -9   2 -10   -3.84    6.24   0
  -8  -1  -4   67.05    6.44   0
  -8   0  -5   16.99    6.07   0
  -7   2  -6  218.69   10.14   0
  -6   2  -5  106.72    7.06   0
  -5   5  -9   36.27    6.16   0
  -4   4  -6   27.30    4.71   0
  -4   5  -8   34.40    4.74   0
  -4   6 -10   64.77    6.87   0
  -3   3  -4  174.06    5.97   0
  -3   7 -12   31.16    5.74   0
  -2   4  -5   87.41    4.76   0
  -2   8 -16    2.08    5.71   0
  -1   1  -1  383.81    4.85   0
  -1   7 -11  253.16    8.92   0
  -1   8 -15    1.23    4.98   0
   0  -3   2 2700.59   12.57   0
   1  -3   2   52.65    2.85   0
   1   0   0   32.91    1.33   0
 -10  -4  -5    4.54    5.39   0
  -9  -5  -3   30.66    5.03   0
  -9  -3  -4   71.70    6.61   0
  -8  -4  -2   78.77    5.55   0
  -8  -2  -3   91.93    6.66   0
  -8   1  -6   79.34    7.64   0
  -8   3  -9  103.25    9.65   0
  -8   4 -11   47.05    9.30   0
  -7  -2  -2   43.78    4.78   0
  -7   4  -9    6.04    6.36   0
  -7   5 -12   57.60    7.16   0
  -6  -2  -1   26.11    3.25   0
  -6   3  -6   27.30    5.60   0
  -6   5 -10    2.47    4.36   0
  -5  -1  -1   70.07    3.82   0
  -5   3  -5  166.81    7.80   0
  -4   1  -2   13.70    3.32   0
  -4   7 -13   -2.92    5.43   0
  -3   5  -7    4.72    3.09   0
  -3   6  -9   60.47    5.90   0
  -2   7 -11  638.12   14.45   0
  -2   8 -15   -0.44    5.32   0
  -1   2  -2  285.58    5.14   0
  -1   6  -8   37.89    4.36   0
  -1   8 -14   49.69    6.18   0
   0  -6   3  367.33    6.73   0
   0   5  -6  330.24    6.79   0
   0   6  -8   -0.78    2.36   0
   1   6  -8   17.84    2.70   0
 -10  -2  -6    7.79    6.06   0
 -10  -1  -7    7.30    5.96   0
  -9  -1  -5    5.57    5.80   0
  -8   2  -7   12.12    6.01   0
  -7   3  -7   93.86    8.27   0
  -7   5 -11    3.04    6.74   0
  -5   7 -14    6.12    6.44   0
  -4  -8   2    8.88    0.96   0
  -4   2  -3  131.87    5.93   0
  -4   7 -12   37.24    6.39   0
  -3   4  -5   38.23    4.10   0
  -3   8 -16   -1.93    5.95   0
  -3   8 -15   11.31    6.56   0
  -2   8 -14   15.61    5.52   0
  -1  -8   3   13.78    2.37   0
  -1  -7   3  197.20    4.82   0
   0   3  -3   24.88    2.19   0
   0   7 -10    5.68    3.51   0
   1   5  -6   30.46    2.29   0
 -10  -3  -5   97.32    8.19   0
  -9  -4  -3   -0.71    3.82   0
  -9  -2  -4    3.66    5.16   0
  -9   2  -8   34.20    7.40   0
  -9   3 -10   16.69    8.50   0
  -8  -3  -2   57.47    5.52   0
  -8   3  -8    8.96    6.65   0
  -8   4 -10   -1.56    6.88   0
  -7  -7   0   38.98    3.20   0
  -7  -3  -1  247.34    7.91   0
  -7   1  -4    9.81    4.91   0
  -6   4  -7  148.26    9.11   0
  -6   5  -9    9.51    6.17   0
  -5   5  -8  162.16    8.38   0
  -5   7 -13    2.20    6.17   0
  -4  -3   1    1.13    1.45   0
  -4   3  -4    7.55    3.54   0
  -4   5  -7   -0.63    4.32   0
  -3   7 -11    2.76    4.60   0
  -1   3  -3   37.11    2.85   0
  -1   7 -10   46.16    4.85   0
  -1   8 -13    3.47    4.41   0
   0  -7   3    4.56    2.23   0
   0   8 -13    9.73    4.52   0
   1   7 -10   34.42    3.62   0
   2   6  -8   79.98    3.16   0
   4   0  -1   72.83    3.65   0
   4   2  -3 1262.16   10.27   0
 -11  -4  -6    1.42    6.88   0
 -10  -5  -4    1.53    4.62   0
 -10   0  -7   28.20    7.48   0
  -8  -6  -1   23.54    3.52   0
  -8   1  -5    2.51    5.60   0
  -8   2  -6   89.37    8.01   0
  -7  -6   0   10.80    2.53   0
  -7   0  -3    9.05    3.56   0
  -7   2  -5    5.56    5.57   0
  -7   4  -8    1.03    5.62   0
  -7   5 -10   11.57    6.52   0
  -6   1  -3   -0.61    3.43   0
  -6   2  -4  422.19   11.63   0
  -5  -4   1   65.80    3.16   0
  -4   8 -15   10.24    6.47   0
  -3   6  -8   42.08    5.42   0
  -3   8 -14   73.70    7.75   0
  -2   1  -1 4205.86   19.34   0
  -2   2  -2 2306.66   16.09   0
  -2   7 -10    1.62    4.06   0
  -2   8 -13   32.59    5.58   0
   1   3  -3   19.59    1.31   0
   2  -4   2 1004.20   12.16   0
   5   3  -5  196.34    4.56   0
 -10  -4  -4   -0.00    5.03   0
 -10  -2  -5    7.03    5.93   0
  -9  -3  -3   25.52    4.73   0
  -9   1  -6    3.01    6.27   0
  -9   3  -9   39.57    7.87   0
  -8  -5  -1    8.64    3.31   0
  -8  -1  -3   10.25    4.75   0
  -8   4  -9    0.94    6.68   0
  -8   5 -11   19.17    8.13   0
  -7   3  -6    3.25    5.63   0
  -7   6 -12   -2.09    7.16   0
  -6  -7   1  197.75    4.34   0
  -6  -3   0  147.43    5.22   0
  -6   3  -5   10.36    4.96   0
  -6   5  -8  251.83   11.21   0
  -6   7 -13    2.27    6.44   0
  -5   2  -3    7.84    3.65   0
  -5   7 -12    6.77    5.85   0
  -4  -1   0  292.57    6.27   0
  -4   4  -5   49.02    5.14   0
  -4   7 -11    3.99    4.14   0
  -4   8 -14   -0.46    5.17   0
  -3   5  -6    3.17    3.26   0
  -3   7 -10  167.62    8.79   0
  -3   8 -13   -5.69    4.54   0
  -2   3  -3 1047.80   12.18   0
   2  -2   1  132.35    4.40   0
   3  -1   0   63.71    3.66   0
   6   3  -6   98.60    4.06   0
 -11  -3  -6   10.71    5.99   0
 -10  -3  -4    1.39    5.01   0
  -9  -1  -4   85.99    7.50   0
  -9   2  -7   -0.02    6.07   0
  -8  -2  -2   -0.57    3.71   0
  -8   3  -7    2.18    4.46   0
  -7  -5   0    0.88    2.03   0
  -7   4  -7   28.59    6.25   0
  -7   5  -9   98.48    9.28   0
  -7   6 -11   58.32    8.19   0
  -6  -6   1   -2.30    1.62   0
  -6   4  -6    5.55    4.95   0
  -6   6 -10   -2.95    5.78   0
  -5   3  -4    9.84    4.30   0
  -5   5  -7   31.77    5.87   0
  -3   2  -2   48.89    3.91   0
  -2   8 -12   19.78    5.10   0
  -1   4  -4  109.54    4.36   0
  -1   8 -12   25.00    4.71   0
   0   8 -12   71.21    5.76   0
   2   5  -6  427.29    4.86   0
   2   7 -10    3.32    2.12   0
 -11  -4  -5   23.75    6.56   0
 -11  -2  -6   14.19    6.69   0
 -10  -1  -5   49.33    7.55   0
 -10   0  -6   -3.22    5.80   0
 -10   2  -8   -0.54    6.44   0
  -9  -4  -2   23.88    4.65   0
  -9  -2  -3   24.74    5.55   0
  -9   3  -8   89.72    9.28   0
  -8  -4  -1   13.16    3.55   0
  -8   4  -8   33.29    7.25   0
  -7  -2  -1    2.25    2.76   0
  -6   7 -12   -1.23    6.48   0
  -5   0  -1  179.45    6.31   0
  -5   7 -11   46.26    7.02   0
  -5   8 -14   38.71    7.81   0
  -4   7 -10   -2.03    5.17   0
  -4   8 -13    2.59    5.77   0
  -3   1  -1  522.94    8.40   0
  -3   3  -3    7.68    3.25   0
  -3   8 -12    4.76    4.88   0
  -2   4  -4    2.36    2.72   0
  -2   6  -7   36.91    4.06   0
  -2   7  -9   -1.57    4.22   0
  -1   6  -7   -1.14    2.41   0
  -1   7  -9  159.20    6.70   0
   0   6  -7  121.68    4.99   0
   0   7  -9   67.73    4.75   0
   1  -4   2    4.50    2.04   0
   1   8 -12   47.31    4.45   0
   5   1  -3   39.43    3.36   0
   5   2  -4   94.18    3.78   0
 -11  -3  -5    4.72    5.33   0
 -10  -5  -3   46.65    5.62   0
 -10  -2  -4   58.48    7.24   0
  -9   0  -4   13.89    5.63   0
  -9   1  -5   47.58    7.57   0
  -9   2  -6   51.47    7.65   0
  -9   4  -9   20.47    8.02   0
  -8   1  -4  285.36   10.71   0
  -8   3  -6   15.22    6.11   0
  -7   1  -3  159.66    8.27   0
  -7   2  -4   -1.06    4.88   0
  -7   3  -5   97.80    7.74   0
  -7   5  -8   12.20    6.57   0
  -7   6 -10   27.74    7.41   0
  -6   5  -7   18.94    5.81   0
  -6   6  -9  117.21    9.17   0
  -5   4  -5   85.45    5.88   0
  -5   6  -8    0.59    4.95   0
  -3   7  -9    0.03    4.31   0
  -2   0   0   78.87    2.97   0
 -11  -1  -6   20.82    7.17   0
 -10  -4  -3  170.81    9.00   0
 -10   0  -5    8.33    6.06   0
  -9  -3  -2    6.49    4.20   0
  -9  -1  -3   94.70    7.43   0
  -9   3  -7  256.49   13.00   0
  -8  -3  -1    8.44    3.83   0
  -8  -1  -2  388.42   11.51   0
  -8   5  -9   51.41    8.59   0
  -7   0  -2    8.79    4.39   0
  -6  -5   1   17.02    2.31   0
  -6  -2   0   71.87    4.44   0
  -6   1  -2   32.03    4.30   0
  -6   3  -4   87.59    6.69   0
  -6   7 -11   75.84    8.86   0
  -5   5  -6   41.32    6.00   0
  -5   7 -10  107.36    8.85   0
  -5   8 -13   29.79    6.69   0
  -4   2  -2  109.90    5.49   0
  -4   3  -3  172.05    6.87   0
  -4   8 -12   88.63    8.21   0
  -3   4  -4  315.94    8.18   0
  -3   9 -15   22.39    6.69   0
  -2  -4   2   73.61    1.22   0
  -2   8 -11   29.02    5.14   0
  -1   8 -11    5.64    3.91   0
   1  -2   1 1006.80    8.66   0
   1   7  -9    5.80    2.56   0
   3   0  -1   20.40    2.39   0
   6   4  -8  130.40    4.30   0
 -11  -4  -4    5.43    5.71   0
 -11  -2  -5   11.51    6.34   0
 -10  -3  -3   23.32    5.59   0
 -10  -1  -4   14.46    6.05   0
 -10   2  -7    3.82    6.41   0
 -10   3  -8   17.57    7.85   0
  -9   4  -8   -2.68    6.33   0
  -8   4  -7   20.88    5.46   0
  -7   4  -6   60.04    6.39   0
  -6   4  -5    0.65    4.84   0
  -5  -1   0   16.94    2.97   0
  -5   8 -12   17.90    6.31   0
  -4   1  -1   18.73    3.37   0
  -4   4  -4  213.79    7.87   0
  -4   7  -9  226.26   10.35   0
  -4   9 -15   22.85    7.59   0
  -3   0   0 4180.05   20.60   0
  -3   8 -11    0.28    5.02   0
  -3   9 -14    8.68    6.31   0
  -2   5  -5  115.40    5.45   0
  -2   9 -14   46.25    6.57   0
   0   8 -11    0.77    2.92   0
   1   6  -7    6.86    2.04   0
 -11   0  -6    3.57    6.86   0
  -9  -2  -2   19.86    5.36   0
  -9   2  -5  262.14   12.12   0
  -8   2  -4   56.42    6.83   0
  -8   5  -8    7.92    6.94   0
  -8   6 -10    1.19    7.01   0
  -7  -3   0    1.18    2.49   0
  -7   6  -9   45.44    6.53   0
  -6   0  -1  319.90    8.89   0
  -6   6  -8   49.46    7.13   0
  -5   7  -9    1.58    5.11   0
  -4   8 -11   14.81    6.05   0
  -4   9 -14   14.96    6.78   0
  -3   5  -5   16.96    3.80   0
   0   5  -5   92.28    3.89   0
   1   1  -1 1099.44    3.48   0
   1   4  -4  265.79    4.03   0
   2  -3   1 1302.38   12.93   0
   4  -1  -1  592.10    9.51   0
 -11  -3  -4   -5.94    5.49   0
 -11  -1  -5    1.86    6.21   0
 -10  -2  -3   -4.34    5.01   0
 -10   2  -6   27.47    7.67   0
  -9  -5  -1   45.88    4.70   0
  -9   5  -9    0.40    7.48   0
  -8  -6   0   34.07    3.68   0
  -8  -2  -1  327.91    9.93   0
  -8   1  -3  129.32    8.29   0
  -8   3  -5  145.62    9.49   0
  -7   2  -3   -9.54    4.41   0
  -7   3  -4   18.58    5.94   0
  -6  -4   1   80.26    3.75   0
  -6   8 -12   -1.32    6.73   0
  -5   2  -2 1100.11   16.02   0
  -5   3  -3  422.52   10.71   0
  -5   4  -4    1.90    4.13   0
  -5   6  -7  265.02   11.03   0
  -5   8 -11    8.89    5.96   0
  -4   5  -5    9.78    4.27   0
  -3   7  -8    1.45    4.20   0
  -3   9 -13   23.75    5.51   0
  -2   7  -8   78.31    5.67   0
  -2   8 -10    0.82    4.05   0
  -2   9 -13   16.23    5.37   0
  -1   7  -8   66.09    4.83   0
  -1   9 -13   -5.08    4.65   0
   1   8 -11   19.37    3.42   0
   2  -1   0  252.18    4.84   0
   3  -2   0  114.94    4.81   0
   5   4  -7   20.34    2.11   0
 -11  -2  -4    5.19    5.85   0
 -11   1  -6   40.46    7.72   0
 -10  -4  -2   25.55    5.41   0
 -10   3  -7    7.35    7.13   0
  -9  -4  -1   16.16    4.04   0
  -9   4  -7   34.08    7.58   0
  -8   4  -6   47.63    6.27   0
  -8   6  -9   60.09    8.80   0
  -7   1  -2   55.66    5.94   0
  -7   4  -5   11.07    6.14   0
  -7   6  -8   19.68    7.24   0
  -5   1  -1   -2.72    3.00   0
  -4  -5   2    9.02    0.92   0
  -4   0   0  132.29    4.91   0
  -4   7  -8   40.53    6.30   0
  -4   8 -10   52.94    6.69   0
  -4   9 -13  149.83    9.97   0
  -3   8 -10   -2.92    4.75   0
  -2  -9   2    3.48    2.34   0
  -2   6  -6    6.36    3.11   0
  -1   8 -10   18.75    4.12   0
   0   7  -8  112.03    5.32   0
   3   1  -2  560.53    6.63   0
   4   4  -6    3.10    1.29   0
   6   3  -7    5.08    2.41   0
 -11  -4  -3    1.21    5.15   0
 -11   0  -5   -4.31    6.27   0
 -10  -1  -3   -3.90    5.48   0
  -9  -1  -2   -2.56    5.00   0
  -9   5  -8   78.22    9.77   0
  -8  -4   0   -2.24    3.02   0
  -8   5  -7   30.28    7.00   0
  -7  -2   0    2.61    2.91   0
  -7   5  -6   22.35    6.71   0
  -6   3  -3   32.06    5.18   0
  -6   6  -7  107.99    8.48   0
  -6   8 -11   51.64    8.34   0
  -5   5  -5   27.26    5.44   0
  -5   9 -13   12.04    6.29   0
  -4   6  -6  105.54    7.14   0
  -3   9 -12    5.88    5.51   0
  -2   9 -12    0.96    4.74   0
  -1   6  -6  194.68    6.34   0
   0  -6   2  323.58    6.80   0
   0   8 -10  223.20    7.60   0
   4   0  -2  723.29    9.91   0
 -11  -3  -3  119.87    8.91   0
 -11  -1  -4   16.32    6.50   0
 -10  -3  -2   51.01    5.88   0
 -10   1  -4   63.35    8.11   0
 -10   2  -5   17.57    7.25   0
  -9  -3  -1   -2.13    3.65   0
  -9   2  -4  129.93    9.54   0
  -9   3  -5   54.30    8.23   0
  -8  -1  -1    6.21    4.39   0
  -8   2  -3   -1.42    5.12   0
  -8   3  -4   33.97    6.91   0
  -8   6  -8   53.19    8.26   0
  -7   7  -9   44.08    8.12   0
  -6   2  -2  136.01    6.77   0
  -5   8 -10   14.06    6.03   0
  -4   9 -12   53.62    7.38   0
  -3  -8   2    5.77    1.68   0
  -2   3  -2  911.28   11.30   0
  -1  -8   2   25.34    3.11   0
  -1   9 -12   -3.09    4.64   0
   2  -4   1    3.21    2.97   0
   2   7  -9  496.90    7.15   0
   3   3  -4  816.59    5.56   0
   3   6  -8   13.58    1.07   0
 -11   1  -5   -5.45    6.54   0
 -10  -2  -2   -2.35    4.79   0
 -10   4  -7   30.77    8.84   0
  -9   4  -6    2.25    4.99   0
  -8  -3   0   19.54    4.25   0
  -8   4  -5    9.40    6.09   0
  -7  -6   1    2.60    2.01   0
  -7  -5   1    0.17    2.07   0
  -7   6  -7   65.82    8.28   0
  -6   1  -1  265.81    8.60   0
  -6   5  -5  120.89    7.67   0
  -6   8 -10   42.66    7.90   0
  -5   0   0    1.76    2.89   0
  -5   6  -6   55.08    5.77   0
  -5   9 -12    3.73    6.26   0
  -4   3  -2  156.17    6.58   0
  -4   4  -3   89.46    5.69   0
  -4   8  -9   -0.11    4.84   0
  -3   4  -3    3.03    2.34   0
  -3   7  -7   98.17    6.79   0
  -3   8  -9    2.38    4.67   0
  -2  -8   2   97.29    3.89   0
  -2   4  -3  185.18    6.07   0
  -2   7  -7   13.05    4.43   0
  -2   8  -9   -0.01    4.06   0
  -1  -5   2   22.03    1.97   0
   0  -2   1    9.34    1.46   0
   0   6  -6    8.17    2.37   0
   1   5  -5  174.78    4.04   0
   5   3  -6   20.14    2.42   0
 -12  -3  -4    7.00    6.99   0
 -11  -2  -3   -3.25    5.32   0
 -11   0  -4    2.71    6.25   0
  -9  -2  -1   11.51    4.60   0
  -9   0  -2   -0.71    5.27   0
  -9   5  -7   73.47    8.05   0
  -8   7  -9    8.68    7.44   0
  -7   2  -2   53.51    6.25   0
  -7   3  -3    7.81    5.13   0
  -7   4  -4  346.73   12.69   0
  -6   6  -6  275.48   11.92   0
  -6   9 -12    5.09    6.61   0
  -5   8  -9    5.77    5.76   0
  -4   2  -1    4.13    3.35   0
  -4   5  -4  215.56    8.47   0
  -4   7  -7   95.21    7.72   0
  -4   9 -11   16.37    5.65   0
  -3   2  -1  206.85    5.83   0
  -3   5  -4    4.63    3.25   0
  -3   9 -11   78.67    7.28   0
  -2   5  -4  283.45    7.71   0
  -2   9 -11   11.22    4.92   0
  -1  -7   2  377.30    7.03   0
  -1  -6   2  382.80    6.36   0
  -1   3  -2   46.64    3.13   0
  -1   4  -3    1.74    2.35   0
  -1   8  -9  106.03    6.10   0
   1  -3   1 2275.50   14.76   0
   1   7  -8    3.06    2.51   0
   5   1  -4  418.24    8.16   0
   5   2  -5  237.14    6.02   0
 -12  -2  -4   -3.70    6.57   0
 -11  -1  -3   32.39    6.45   0
 -10  -1  -2   86.87    8.01   0
 -10   3  -5    7.73    7.09   0
  -9   3  -4   10.21    6.70   0
  -9   6  -8   14.11    8.51   0
  -8   6  -7   -5.83    6.81   0
  -7   5  -5   18.06    6.24   0
  -7   8 -10    9.28    7.54   0
  -6   0   0    1.21    3.09   0
  -5   3  -2    0.09    3.99   0
  -5   4  -3  201.14    7.86   0
  -5   5  -4  745.77   15.66   0
  -5   9 -11   -1.27    6.06   0
  -4  10 -14    7.86    6.68   0
  -3  -1   1  327.98    5.31   0
  -2  -7   2  277.19    5.37   0
  -1   9 -11   73.66    6.34   0
   1   8 -10   30.42    3.43   0
   2   6  -7   28.06    1.97   0
   3  -1  -1   76.80    3.93   0
   4   2  -4  660.12    8.06   0
   4   3  -5   44.83    2.25   0
 -12  -1  -4    8.91    6.41   0
 -11   1  -4    7.24    6.84   0
 -11   2  -5   36.49    8.19   0
 -10  -4  -1    7.12    4.01   0
 -10   1  -3   44.65    7.46   0
 -10   4  -6   23.45    6.13   0
  -9  -1  -1   37.51    5.92   0
  -9   2  -3   16.18    6.11   0
  -9   4  -5    7.33    5.06   0
  -9   5  -6   32.06    8.25   0
  -8  -2   0  314.22    9.50   0
  -8   4  -4   79.06    8.49   0
  -7   6  -6    5.29    6.42   0
  -6  -2   1   49.09    3.51   0
  -6   4  -3    1.08    4.86   0
  -6   7  -7   59.72    7.89   0
  -6   8  -9   19.78    6.81   0
  -6   9 -11   42.29    7.50   0
  -5   2  -1  317.69    9.04   0
  -4  -1   1  525.79    8.02   0
  -4   6  -5  121.77    7.40   0
  -3  -7   2    0.51    1.29   0
  -3  10 -13    9.00    6.02   0
   2  -2   0 1805.61   14.14   0
 -11  -3  -2    9.12    5.23   0
 -11   0  -3   11.89    6.13   0
 -10  -3  -1   27.36    5.05   0
  -9  -4   0    5.89    3.38   0
  -9   6  -7   -1.79    6.90   0
  -8   2  -2   71.09    7.44   0
  -8   5  -5    6.53    6.47   0
  -8   7  -8   74.97    8.91   0
  -6   3  -2   13.49    3.89   0
  -6   5  -4  108.18    8.29   0
  -5   6  -5  157.54    8.81   0
  -5   8  -8   12.49    5.97   0
  -5  10 -13   -3.11    7.34   0
  -4   1   0  110.16    5.10   0
  -4   9 -10   88.48    8.14   0
  -4  10 -13    2.80    5.88   0
  -3   1   0   57.94    3.72   0
  -3   8  -8   17.44    5.17   0
  -3   9 -10   20.02    5.55   0
  -2  -6   2   92.90    2.96   0
  -2  -5   2   30.91    1.47   0
  -2   8  -8   59.99    5.37   0
  -1   2  -1 1042.45    9.17   0
   0   8  -9   80.73    4.72   0
   1  -4   1 1045.93   11.37   0
   2   0  -1   74.51    2.81   0
   4  -1  -2  145.33    5.54   0
 -12  -2  -3   40.85    7.21   0
 -12   0  -4    9.03    6.98   0
 -11  -2  -2   18.75    5.82   0
 -10  -2  -1   20.26    5.26   0
 -10   0  -2   28.04    5.27   0
 -10   3  -4   38.87    8.03   0
 -10   4  -5   83.10    9.40   0
  -9  -3   0    6.45    3.90   0
  -8  -1   0  396.75   11.12   0
  -8   6  -6   12.44    7.22   0
  -7   4  -3    6.21    5.94   0
  -7   7  -7   13.11    5.30   0
  -6   2  -1  211.54    8.08   0
  -6   6  -5   27.08    6.69   0
  -6   8  -8   17.87    6.65   0
  -5  -5   2   16.61    1.59   0
  -5   9 -10   25.97    6.44   0
  -4  -4   2   14.13    1.16   0
  -3   7  -6  589.03   13.34   0
  -2   9 -10    1.15    4.35   0
  -1   6  -5  292.19    7.47   0
   0   7  -7  551.09    9.74   0
   0   9 -11   94.53    5.89   0
 -11  -1  -2   38.15    6.60   0
 -11   2  -4   36.02    7.93   0
 -10   5  -6    5.55    7.91   0
  -9   0  -1    2.48    4.89   0
  -9   3  -3  169.04   10.61   0
  -9   4  -4   41.57    7.99   0
  -9   5  -5   36.37    8.25   0
  -8  -5   1  203.22    6.54   0
  -8   7  -7    2.88    6.67   0
  -7   5  -4   17.29    4.94   0
  -7   6  -5   78.41    8.19   0
  -6   7  -6   22.28    6.33   0
  -5  10 -12   28.83    7.21   0
  -4  10 -12   -0.82    6.35   0
  -3  10 -12    8.77    5.32   0
  -2   1   0  260.31    5.09   0
  -2   7  -6  297.42    9.05   0
  -1   8  -8  260.48    8.39   0
  -1   9 -10   34.53    5.15   0
   1  -1   0   26.15    1.97   0
   1   6  -6  222.06    4.95   0
 -12  -1  -3    3.63    6.07   0
 -11   1  -3   39.57    7.49   0
 -10  -1  -1   13.45    5.74   0
 -10   1  -2   30.79    7.25   0
  -9  -2   0   84.92    6.50   0
  -9   6  -6    5.57    7.48   0
  -8   4  -3   98.36    9.00   0
  -8   5  -4   18.36    6.28   0
  -7  -2   1   -0.80    2.69   0
  -7   2  -1   25.04    5.46   0
  -6   1   0    4.76    3.62   0
  -5  -4   2  219.98    4.44   0
  -5   4  -2   -6.36    4.01   0
  -5   5  -3  195.86    8.86   0
  -5   9  -9  126.18    9.61   0
  -4   4  -2  209.20    7.80   0
  -4   8  -7    8.17    5.22   0
  -4   9  -9   28.14    6.37   0
  -3  -6   2   89.87    2.17   0
  -3   4  -2  246.22    7.63   0
  -3   9  -9  208.17    9.84   0
   0   5  -4    7.18    2.39   0
   2  -3   0 3841.45   22.74   0
   3  -2  -1   77.88    3.91   0
 -12   0  -3   -2.32    6.53   0
 -11  -3  -1    7.53    5.36   0
 -10   4  -4   84.90    9.27   0
  -9   1  -1    3.85    5.78   0
  -9   7  -7    7.32    7.79   0
  -8  -3   1    9.72    3.24   0
  -8   3  -2   64.05    7.34   0
  -8   8  -8  103.11   10.43   0
  -6   4  -2   41.22    5.77   0
  -6   5  -3    5.07    5.20   0
  -6   9  -9   40.37    7.93   0
  -5   3  -1  124.50    6.64   0
  -5   6  -4   14.50    5.48   0
  -5  10 -11    2.89    6.22   0
  -4   3  -1  965.07   14.58   0
  -4   6  -4   48.02    5.64   0
  -4  10 -11    8.11    5.81   0
  -3   5  -3   49.98    4.00   0
  -3   6  -4   24.11    4.26   0
  -3   8  -7   18.80    5.15   0
  -3  10 -11    9.32    5.76   0
  -1   7  -6   99.05    5.22   0
   0   3  -2 2744.73   13.40   0
   3   0  -2   53.70    3.13   0
   4   0  -3  785.60   10.80   0
   5   4  -8    6.88    2.36   0
 -12  -2  -2   56.02    7.87   0
 -11  -2  -1   16.00    5.48   0
 -11   2  -3    9.16    7.11   0
 -10  -4   0   -2.91    3.65   0
 -10  -3   0    5.98    4.62   0
 -10   0  -1    1.46    5.89   0
 -10   3  -3    6.28    6.46   0
 -10   5  -5   17.16    8.07   0
  -9  -1   0   11.68    4.62   0
  -9   4  -3   88.41    8.86   0
  -8   7  -6   36.62    8.12   0
  -7  -1   1   91.10    5.56   0
  -7   1   0    1.23    4.18   0
  -7   9  -9    3.93    7.43   0
  -6   3  -1   -1.51    4.32   0
  -6   6  -4  367.96   13.21   0
  -5   7  -5  138.82    8.79   0
  -3   3  -1  856.95   12.32   0
  -2   4  -2 1020.49   13.06   0
  -2   8  -7   59.30    5.34   0
   0  -3   1 1556.46   10.28   0
   1   8  -9  164.87    5.45   0
 -12  -1  -2   -4.87    5.63   0
 -12   1  -3   -2.50    6.77   0
 -11   1  -2   62.49    8.48   0
 -10  -2   0   20.83    5.21   0
  -9   5  -4   14.84    5.75   0
  -9   6  -5   -2.47    7.39   0
  -8  -2   1   21.78    3.76   0
  -7   4  -2   75.29    7.33   0
  -7   5  -3  247.06   10.73   0
  -7   6  -4   11.89    6.65   0
  -6  -5   2   29.14    2.30   0
  -6  -4   2  277.58    6.02   0
  -5  -3   2   79.38    3.34   0
  -5   0   1   80.92    4.71   0
  -5   2   0  491.18   11.03   0
  -5   9  -8    5.41    6.31   0
  -4  -3   2   15.17    1.59   0
  -3   7  -5   41.87    5.25   0
  -2  10 -11    7.99    4.88   0
   0  -6   1  236.53    6.36   0
   0   8  -8   53.79    4.02   0
   0   9 -10   11.89    3.68   0
   5   2  -6   13.13    2.80   0
 -11  -1  -1    9.94    5.80   0
 -10   1  -1    2.79    6.14   0
  -9   7  -6   25.37    8.49   0
  -8   4  -2   26.99    6.64   0
  -8   5  -3  159.92   10.59   0
  -8   8  -7    1.36    6.71   0
  -7   3  -1  419.37   12.40   0
  -7   7  -5   -3.28    6.29   0
  -6   2   0  181.36    7.84   0
  -6   9  -8   -4.67    5.95   0
  -6  10 -10    4.54    6.77   0
  -5   8  -6   40.05    7.07   0
  -5  10 -10   31.98    6.69   0
  -4  10 -10   70.49    7.68   0
  -3   0   1   14.34    2.68   0
  -3   9  -8   43.70    6.23   0
  -3  10 -10    2.15    5.07   0
  -2   3  -1 1300.90   13.59   0
  -1   9  -9   56.92    5.10   0
 -12   0  -2   -3.38    6.45   0
 -11   0  -1   34.62    7.27   0
 -10  -1   0   36.89    6.23   0
 -10   4  -3   34.80    7.75   0
 -10   5  -4    5.37    7.00   0
  -9  -3   1   -0.41    3.51   0
  -8  -1   1   11.36    4.12   0
  -8   3  -1  103.17    8.62   0
  -8   6  -4   -5.11    4.38   0
  -7   2   0  107.28    7.43   0
  -7   8  -6    4.10    6.41   0
  -7   9  -8    5.63    5.44   0
  -4  11 -12    2.16    6.44   0
  -3   2   0  109.66    4.57   0
  -3   8  -6  457.36   12.61   0
  -2   7  -5  208.13    7.77   0
  -1   1   0   25.66    2.16   0
  -1   8  -7    9.95    3.60   0
   0  -4   1  782.48    8.69   0
   4   1  -4   37.61    2.90   0
 -11   2  -2    1.69    5.02   0
   2  -1  -1  732.98    8.41   0
 -11  -4   2    6.74    5.66   0
 -11  -3   0    2.86    4.78   0
 -10  -5   4    3.60    6.01   0
  -9  -6   7    4.71    6.55   0
  -8  -6   7   86.81    8.98   0
  -8  -4   1   27.46    5.09   0
  -7  -6   7    2.04    5.67   0
  -6  -6   8  245.42   11.77   0
  -6  -5   4   79.27    7.28   0
  -6   4  -8    0.66    1.57   0
  -5  -6   9    3.36    5.95   0
  -5  -4   2  226.55    8.21   0
  -2  -5  11   35.98    5.86   0
  -2  -5  12    4.39    5.03   0
  -2  -5  13  174.16    9.17   0
  -2   4  -6  117.69    4.39   0
  -1  -4  15    5.31    4.54   0
   0  -3  16   -0.80    3.84   0
   0   4  -4   68.33    4.09   0
   2   2   1  350.66    5.66   0
   2   3   0  408.03    7.14   0
   4   3   7    3.58    2.24   0
 -12  -3   1    4.42    5.67   0
 -10  -4   2   -1.78    5.24   0
  -9  -6   8   68.02    9.14   0
  -9  -5   4   17.45    6.28   0
  -8  -6   8    4.86    6.79   0
  -6  -6   9   52.55    7.83   0
  -6  -2  -2    0.91    2.18   0
  -5  -6  10    4.95    4.46   0
  -5  -6  11   -1.28    6.34   0
  -5  -6  14    7.18    6.38   0
  -5  -5   5  554.38   13.89   0
  -5  -1  -3  215.53    4.88   0
  -4  -5   6   93.20    6.83   0
  -4  -4   3    1.03    3.28   0
  -3  -5   8    6.85    4.76   0
  -3  -5  16    6.93    5.35   0
  -3  -4   4  315.76    8.84   0
  -2  -1  -1 9791.73   23.51   0
  -1  -4  14   85.95    6.29   0
  -1  -2   2 2597.76   15.70   0
   0  -3  15   39.72    5.42   0
   1   2  -1  770.71    8.20   0
   1   3  -2 3355.56   20.01   0
 -11  -4   3   11.21    6.23   0
 -10  -5   5    4.87    6.03   0
 -10  -3   0    4.10    4.48   0
  -9  -4   2   11.31    5.57   0
  -9  -2  -2   15.69    3.65   0
  -8  -6  10   12.03    7.44   0
  -8  -2  -2    2.39    3.33   0
  -7  -6   9   16.03    6.70   0
  -7  -6  10    8.87    7.16   0
  -7  -2  -2   50.08    3.86   0
  -6  -6  10    9.97    6.38   0
  -6  -6  11    5.67    6.96   0
  -6  -6  12    8.82    7.00   0
  -6  -5   5  164.09    9.28   0
  -6  -4   2  276.94    9.59   0
  -3  -5   9  371.85   11.86   0
  -3  -5  14    5.10    5.45   0
  -3  -5  15  114.25    8.58   0
  -2  -4  17   -0.25    5.26   0
  -1  -4  10  204.16    7.92   0
  -1  -4  12    2.30    4.39   0
  -1  -4  13    2.17    4.05   0
   0  -2   4 2816.02   16.36   0
   2  -1   8   -0.45    1.19   0
   2  -1  13    0.23    2.18   0
 -11  -3   1    4.57    5.16   0
 -11  -2  -1   13.20    4.54   0
 -10  -5   6   14.44    7.62   0
  -8  -5   5  149.02    9.85   0
  -8  -4   2  155.96    8.77   0
  -8  -3   0   15.44    4.78   0
  -7  -6  11   20.78    7.51   0
  -7  -5   5  161.66    9.62   0
  -7  -3   0    7.69    3.72   0
  -5  -5   6   -0.08    5.19   0
  -4  -5  16   -4.02    6.14   0
  -4  -3   1   -0.71    1.98   0
  -3  -5  10  113.32    8.08   0
  -3  -5  13  172.86    9.99   0
  -3  -4  18   35.58    7.63   0
  -3  -3   2  350.21    8.19   0
  -3   4  -7  255.94    6.07   0
  -2  -4  16   78.29    7.43   0
  -1  -4  11  322.98    9.88   0
  -1  -3   5   13.34    3.11   0
  -1  -3  17   39.65    5.72   0
   0  -3  14    3.30    3.76   0
   1  -2  14   35.32    3.73   0
   1  -1   4    1.58    1.32   0
   2  -1  12    7.62    2.30   0
   4   3   6   16.53    2.42   0
 -12  -3   2   12.84    6.39   0
 -12  -2   0   -0.63    5.16   0
 -11  -4   4   -4.49    6.12   0
 -10  -4   3   10.15    5.97   0
  -9  -5   6   -1.40    6.57   0
  -6  -5   6   14.17    6.18   0
  -5  -5   7    1.39    5.50   0
  -5  -4   3  146.92    6.83   0
  -4  -5   8   36.75    5.89   0
  -4  -5  15   24.59    7.10   0
  -4  -4   4  232.33    8.46   0
  -3  -4   5   94.66    5.74   0
  -3  -2   0  466.85    7.70   0
  -2  -4   7  105.42    5.91   0
  -2  -4  15   -0.54    4.54   0
  -2  -2   1   86.85    3.82   0
   0  -3   9  110.65    5.09   0
   0  -3  12  110.15    6.11   0
   0  -3  13  116.15    6.31   0
   1  -2   8    8.59    2.01   0
   1  -2  13    0.29    2.95   0
   2  -1   9   84.22    2.93   0
   2  -1  11   42.35    2.89   0
 -10  -3   1   41.59    6.37   0
 -10  -2  -1   23.01    4.67   0
  -9  -5   7   50.12    8.30   0
  -9  -4   3    4.85    5.65   0
  -8  -5   6   -2.96    4.21   0
  -7  -5   6  202.33    9.93   0
  -6  -5   7   13.76    5.73   0
  -6  -4   3  177.64    8.41   0
  -5  -5   8   84.73    7.60   0
  -5  -5  15   23.78    7.82   0
  -5  -3   1    5.88    3.17   0
  -5   4  -8  129.66    3.88   0
  -4  -5  13  110.89    9.13   0
  -4  -5  14    5.06    4.70   0
  -4   2  -6  347.89    3.46   0
  -3  -4  17   32.15    6.67   0
  -2  -4   8   78.06    5.87   0
  -2  -4  14  179.33    9.26   0
  -1  -3  16    9.54    4.83   0
   0  -3  10   84.89    4.97   0
   1  -2  12    4.26    3.17   0
   1   1   0   28.90    1.66   0
   2  -1  10  671.29    8.10   0
 -12  -3   3   35.08    7.16   0
 -11  -4   5   -1.44    6.55   0
 -11  -3   2    4.48    5.71   0
 -11  -1  -2   36.28    4.82   0
 -10  -4   4  166.11   10.53   0
  -9  -5   8    6.22    7.05   0
  -9  -3   1   -0.52    4.72   0
  -7  -5   7  101.13    9.00   0
  -7  -4   3  259.68    9.89   0
  -6  -5   8   17.11    5.89   0
  -5  -5   9  294.51   12.27   0
  -5  -5  14   36.40    7.90   0
  -5  -4   4    0.24    3.65   0
  -5   0  -4    8.72    1.41   0
  -3  -4   6   78.18    5.84   0
  -3  -4  16   -0.25    5.67   0
  -2  -4   9   18.88    4.54   0
  -2  -4  13   39.73    6.09   0
   0  -2  16   -2.50    3.99   0
   0  -1   2 1192.82    7.65   0
   1  -2  10   27.39    2.92   0
   1  -2  11  175.76    5.86   0
   2   3  -1  348.17    7.20   0
   3   2   3   96.20    3.22   0
   4   3   5  138.23    4.65   0
 -12  -2   1   24.73    6.53   0
 -11  -2   0   15.06    4.97   0
 -10  -4   5   16.91    6.52   0
  -9  -4   4   -4.48    6.12   0
  -9  -2  -1    8.05    3.98   0
  -8  -5   8   64.35    8.38   0
  -8  -5   9    0.31    6.94   0
  -8  -3   1    6.16    4.74   0
  -7  -5   8   45.01    7.78   0
  -7  -5   9   90.03    8.86   0
  -7  -3   1  475.72   11.96   0
  -6  -5   9   19.61    6.84   0
  -6  -5  13   47.54    7.98   0
  -6  -2  -1   23.06    3.45   0
  -5  -5  10   28.71    6.52   0
  -5  -5  12    0.48    6.38   0
  -4  -4   5  134.58    7.19   0
  -4  -4  17   25.56    6.88   0
  -4  -3   2   13.48    3.51   0
  -4   3  -7  226.37    4.24   0
  -3  -4  15    3.16    5.88   0
  -2  -4  11    5.73    4.47   0
  -2  -4  12  144.24    8.15   0
  -2  -3  17   57.35    7.31   0
  -1  -3  15   23.50    5.00   0
  -1   2  -4 1509.30   10.56   0
   0  -2   5  301.17    6.08   0
   0   3  -4 1448.08   13.32   0
 -11  -3   3    5.62    6.12   0
 -10  -3   2    5.25    5.74   0
  -9   0  -4   13.49    2.95   0
  -8  -5  10    4.67    6.84   0
  -8  -5  11   -1.86    8.30   0
  -8  -2  -1  333.07    9.57   0
  -7  -5  11   80.22    9.47   0
  -7  -5  12    0.07    7.53   0
  -7  -4   4  230.25   10.46   0
  -7  -2  -1    1.35    2.74   0
  -6  -5  10   16.42    5.28   0
  -6  -5  11   13.33    6.58   0
  -6  -5  12    8.05    6.43   0
  -6  -4   4   19.14    4.33   0
  -4  -4  16   35.09    7.50   0
  -3  -4   7    1.47    3.22   0
  -3  -4  14   23.16    6.48   0
  -3  -3   3   36.72    3.43   0
  -3  -3  18    2.32    6.58   0
  -1  -3   7  366.37    8.77   0
  -1  -2   3  272.33    5.95   0
   0  -2  15   23.79    4.97   0
   0   2  -3    0.32    1.95   0
   3   3   1  447.25    7.99   0
  -9  -3   2  142.34    8.80   0
  -8  -4   5    5.88    5.63   0
  -5  -4   5  241.10    9.10   0
  -5   5  -9   34.28    3.10   0
  -4  -4   6    1.79    3.37   0
  -4  -4  15    5.40    6.40   0
  -4  -2   0  132.48    5.08   0
  -3  -4   8  216.26    8.88   0
  -3  -4  13   -0.98    5.55   0
  -2  -3  16    8.35    5.25   0
  -2   3  -6  341.56    6.05   0
  -1  -3  13  163.07    8.05   0
   1   3  -3   20.65    3.12   0
   2   2   0  828.84    9.01   0
   4   2   9   31.38    1.66   0
   4   3   4  468.30    8.05   0
 -12  -2   2   45.84    7.66   0
 -12  -1   0    9.05    6.29   0
 -11  -2   1   27.21    6.12   0
 -11  -1  -1   11.21    4.70   0
 -10  -3   3  117.89    9.21   0
  -9  -4   6   16.80    7.10   0
  -8  -3   2  429.07   12.90   0
  -8   0  -4   69.51    3.96   0
  -7  -4   5   26.64    6.07   0
  -6  -4   5    8.92    4.21   0
  -6   0  -4   22.08    2.08   0
  -5  -4   6  126.21    7.90   0
  -5  -4  15   -0.63    6.26   0
  -5  -3   2   73.05    4.64   0
  -4  -4   7  164.84    8.28   0
  -4  -4  14   -3.01    6.10   0
  -4   4  -8  121.94    4.13   0
  -3  -4   9   43.59    5.05   0
  -3  -4  10  388.53   12.21   0
  -3  -3  17    1.51    6.11   0
  -2  -3   5    0.83    2.31   0
  -2  -3  15   12.64    5.09   0
  -2   4  -7  239.10    6.12   0
  -1  -3  12    5.10    4.26   0
   3   1   5 1527.54    7.53   0
   4   2   8   62.51    2.31   0
 -11  -3   5   22.76    7.00   0
  -9  -4   7    4.53    6.86   0
  -9  -1  -2   -3.53    3.04   0
  -9   1  -5   52.63    3.61   0
  -8  -4   6   20.70    6.76   0
  -7  -4   6   24.36    6.63   0
  -7   0  -4  335.31    6.81   0
  -6  -3   2    7.07    3.29   0
  -5  -4  14   58.39    8.20   0
  -4  -4   8  183.06    8.99   0
  -4  -4  13   -0.28    6.13   0
  -4  -3   3  115.87    6.00   0
  -4  -3  17  117.13   10.31   0
  -3  -3  16    2.30    5.22   0
  -3  -2   1    7.32    2.70   0
  -2  -2   2 1068.78   11.66   0
  -1  -3  10   21.79    4.10   0
  -1  -2  16   -0.55    4.63   0
   0  -2   6  426.61    7.62   0
 -12  -2   3   -6.70    5.50   0
 -11  -2   2   34.17    6.88   0
 -10  -3   4   -3.45    6.19   0
 -10  -2   1    8.86    5.47   0
  -9  -4   9   -1.19    7.30   0
  -9  -3   3   18.54    5.83   0
  -8  -4   7    4.25    6.65   0
  -8  -2   0  316.73   10.00   0
  -8  -1  -2  390.72    9.73   0
  -7  -4   7  137.35    9.78   0
  -6  -4   7   15.76    6.18   0
  -5  -4   7   17.90    4.56   0
  -5  -4   8    7.76    5.79   0
  -5  -2   0  169.22    6.06   0
  -5  -1  -2   24.24    2.66   0
  -4  -4   9   10.33    4.32   0
  -4  -4  10    1.10    5.57   0
  -4  -4  11   55.13    7.36   0
  -2  -3   6   37.70    4.19   0
  -2  -3  14   54.54    6.56   0
  -2  -2  17   -1.28    5.68   0
   0  -2  13    5.02    3.63   0
   1   2  -2 2602.04   15.73   0
   4   2   7   74.76    2.65   0
 -12  -2   4    9.52    7.13   0
 -12  -1   1   97.83    8.59   0
 -11  -3   6   43.46    7.37   0
 -10  -3   5   -3.58    6.35   0
 -10  -1  -1   14.72    4.53   0
  -9  -3   4    8.72    6.05   0
  -8  -4   8  108.65    8.61   0
  -8  -4   9    1.17    7.04   0
  -8  -4  10    0.76    7.44   0
  -8  -4  11   25.33    8.36   0
  -7  -4   8  170.62   10.87   0
  -7  -4   9   10.93    6.25   0
  -7  -4  12   15.23    7.73   0
  -7  -4  13   82.97    9.83   0
  -7  -3   3   36.44    5.71   0
  -7  -1  -2   -0.26    2.88   0
  -6  -4  12  172.02   11.42   0
  -6  -4  13   -3.40    6.18   0
  -6  -3   3   16.84    4.78   0
  -6  -1  -2  252.69    6.74   0
  -5  -4   9  129.32    9.21   0
  -5  -4  10  158.32   10.08   0
  -5  -4  11  146.77    9.98   0
  -5  -3   3  423.85   10.80   0
  -4  -3  16   -6.07    6.13   0
  -3  -2  18  183.70   11.47   0
  -3  -1  -1  336.75    5.62   0
  -2  -3   7    2.51    3.29   0
  -2  -3  13  146.53    8.52   0
  -1  -2   4   -0.62    2.56   0
   0  -2  12    2.05    3.33   0
   4   3   3  318.83    6.90   0
 -11  -2   3    6.77    6.32   0
 -11  -1   0    1.20    4.58   0
 -11   0  -2    3.99    4.11   0
 -10  -2   2    8.74    5.46   0
  -9  -2   1    1.33    4.86   0
  -8   1  -5    2.34    2.21   0
  -7  -4  10   -1.93    4.78   0
  -7  -4  11    2.25    5.20   0
  -6  -4  10   50.75    6.64   0
  -6  -4  11    1.51    4.68   0
  -5  -3  16   19.50    7.81   0
  -4  -3   4  953.99   15.35   0
  -3  -3   5   56.95    4.26   0
  -3  -3  14   87.85    8.23   0
  -2  -3   8  148.64    6.88   0
  -2  -3  11   51.79    5.81   0
  -2  -3  12   14.37    5.30   0
  -1  -1   1 1147.16    8.57   0
  -1   1  -3 5185.05   13.68   0
   0  -2  11  161.00    6.46   0
   2   0  13  137.55    4.97   0
 -12  -1   2    3.02    6.29   0
 -10  -3   7  118.17   10.80   0
  -8  -3   4   54.48    6.99   0
  -8  -2   1   21.41    4.93   0
  -7  -3   4   80.98    7.24   0
  -4  -3  15  112.74    9.35   0
  -4  -2   1   25.67    3.46   0
  -3  -3   6   53.66    4.97   0
  -3  -3  13    0.46    5.17   0
  -3  -2  17   19.27    6.55   0
  -3   3  -7  298.27    5.40   0
  -3   4  -8   43.86    3.21   0
  -2  -3   9  168.52    7.69   0
  -2  -1   0    1.29    2.03   0
  -1  -2  14   82.54    6.58   0
   0  -2   9   23.72    3.36   0
   0   1  -2 1189.75    7.64   0
   4   2   6   32.65    2.19   0
 -11  -1   1    6.76    5.53   0
 -10  -3   8   47.16    8.68   0
 -10  -2   3   24.56    6.42   0
  -9  -3   6   -1.59    6.45   0
  -9  -2   2   -1.15    4.92   0
  -8  -3   5    3.51    6.24   0
  -7   1  -5   86.22    3.45   0
  -6  -3   4   68.61    5.74   0
  -5  -3  15   28.57    6.22   0
  -5  -2   1  143.23    6.08   0
  -5   1  -5   20.38    1.34   0
  -4  -3   5   49.89    5.07   0
  -4  -3  14   24.60    6.99   0
  -4  -2  17   36.51    7.42   0
  -3  -3   7  118.43    6.57   0
  -3  -3  12   20.86    6.15   0
  -3  -2   2  217.34    6.44   0
   0   3  -5  506.27    8.51   0
   1  -1  12   57.40    4.05   0
 -12  -1   3    5.47    6.64   0
 -12   0   0    2.04    5.16   0
 -11  -2   5   19.58    7.30   0
 -11   0  -1   33.75    6.11   0
 -10   0  -2   23.42    4.40   0
  -9  -3   7   76.02    8.90   0
  -9  -3   9   98.30    9.87   0
  -9  -3  10    0.96    7.74   0
  -8  -3   6   17.28    6.70   0
  -8  -1  -1   10.70    4.10   0
  -7  -3   5   11.95    6.11   0
  -5  -3   5  185.39    8.54   0
  -5  -3  14    8.24    6.46   0
  -4  -3   6   -1.57    3.68   0
  -4  -3  13  268.20   12.27   0
  -3  -3   9   38.87    5.69   0
  -3  -2  16   63.25    7.80   0
  -3  -1  18   29.58    8.18   0
  -2  -2  15  241.96   10.60   0
  -1  -2   5  160.74    5.11   0
  -1  -2  13  113.68    7.06   0
  -1  -1  16    1.49    5.29   0
   1  -1  11   48.73    4.10   0
   2   2  -1   89.35    3.92   0
   4   3   2  228.15    6.23   0
 -11  -2   6   83.18   10.14   0
 -11  -1   2   11.89    5.74   0
 -10  -2   4   30.63    7.25   0
  -9  -2   3   58.47    7.12   0
  -8  -3   7  146.88   10.35   0
  -8  -3  11   95.29   10.56   0
  -8  -3  12   12.38    8.36   0
  -8  -2   2   30.61    5.92   0
  -7  -3   6   49.87    7.41   0
  -7  -3  12   -0.80    6.62   0
  -7  -3  13   28.34    8.31   0
  -6  -3   6  101.08    7.86   0
  -6  -3  13   16.26    7.38   0
  -6   1  -5   18.16    1.82   0
  -4  -3   7   63.67    6.20   0
  -4  -3  11   20.84    5.95   0
  -4  -2  16    0.57    6.40   0
  -4  -1  -1  453.88    7.57   0
  -2  -2  14   93.21    7.70   0
  -2  -1  17   39.44    6.54   0
  -1  -2  12  192.07    8.07   0
   0  -1   3 2233.83   12.04   0
   0  -1  14   22.99    4.29   0
   3   2   1 1489.85   12.85   0
   4   2   5  365.07    5.77   0
 -12  -1   4   11.01    6.64   0
 -12   0   1   53.59    7.26   0
 -10  -2   5    6.47    6.98   0
 -10  -1   1    5.99    5.43   0
  -9  -1   0   11.54    4.57   0
  -8  -3   9    8.77    5.24   0
  -8  -3  10    3.28    5.32   0
  -8   2  -6   89.97    3.61   0
  -7  -3   7  286.53   12.51   0
  -7  -3   8   35.40    7.56   0
  -7  -3   9  174.56   10.77   0
  -7  -3  10    1.62    6.79   0
  -7  -3  11    0.92    7.13   0
  -6  -3   7   16.69    6.12   0
  -6  -3  11  192.66   11.65   0
  -6  -3  12   22.03    7.13   0
  -5  -3   7  742.08   16.53   0
  -5  -3  11   71.83    8.28   0
  -5  -3  12    3.25    4.70   0
  -5  -2  16    0.08    6.97   0
  -4  -3   8   58.93    6.22   0
  -4  -3   9   36.12    6.12   0
  -4  -3  10  134.66    8.93   0
  -4  -2   2 1069.95   14.43   0
  -4   0  -3   96.85    2.87   0
  -3  -2  15   81.82    8.33   0
  -3   2  -6   69.52    2.08   0
  -2  -2   4    0.79    3.03   0
  -1  -2   6  276.19    7.20   0
  -1  -2  11   22.00    4.42   0
   1  -1   7  134.80    4.12   0
   1  -1   9  673.09    9.71   0
   1  -1  10    0.45    2.15   0
   2   1   1 9725.48   24.03   0
   2   3  -3   43.93    4.17   0
   3   1   4  322.12    3.99   0
   3   1  11  249.85    4.41   0
 -11  -1   3   46.16    7.94   0
 -11   0   0    5.82    5.26   0
  -9   1  -4   21.13    3.09   0
  -6  -3   9   43.55    7.62   0
  -6  -3  10    1.89    6.05   0
  -6  -2   2   85.69    5.78   0
  -6  -1  -1   59.79    4.00   0
  -5  -3   8   -2.45    3.91   0
  -5  -3   9  110.03    8.49   0
  -5  -3  10    8.72    4.67   0
  -5  -2   2   15.17    3.61   0
  -4  -2  15   -0.65    6.28   0
  -3  -2   3  304.36    7.90   0
  -3  -2  14   23.32    6.19   0
  -3  -1  17   14.84    6.66   0
  -2  -2  13   13.99    5.36   0
  -2  -1  16    3.82    5.43   0
  -2   0  -2  680.09    4.28   0
  -2   4  -8    5.13    2.46   0
  -1  -2   7   37.65    3.85   0
  -1  -2  10   15.71    3.59   0
  -1  -1  15    5.86    4.67   0
   0  -1  13   51.54    5.18   0
   0   2  -4 2864.62   16.79   0
   1  -1   8  281.80    5.93   0
   1   0  14    7.63    3.49   0
   2   0  11  323.35    6.50   0
 -12   0   2   42.58    7.89   0
 -11  -1   4    7.20    6.26   0
 -11   1  -2   69.20    6.68   0
 -10  -2   8   23.49    8.04   0
 -10  -1   2  102.20    8.57   0
 -10   0  -1    3.90    4.02   0
 -10   1  -3   33.85    4.93   0
  -8  -1   0  396.56   11.09   0
  -6  -2  15   11.54    7.49   0
  -5  -2  15   41.87    7.75   0
  -5   0  -3  169.63    4.39   0
  -4  -1  17    0.59    6.86   0
  -2  -2  12   -1.87    4.88   0
  -2   3  -7    0.59    1.97   0
   1   1  -1 1135.58    8.48   0
   1   2  -3  266.32    5.99   0
   4   2   4   50.39    2.80   0
 -11  -1   5   12.75    6.88   0
  -9  -2   6   90.09    9.33   0
  -9  -2   7    9.48    6.69   0
  -9  -2  10    7.52    7.45   0
  -9  -1   1  221.46    9.98   0
  -8  -2   4  317.85   12.37   0
  -7  -2   3  575.58   13.94   0
  -6  -2   3  107.39    6.93   0
  -5  -2  14    5.65    7.00   0
  -5   4  -9   20.44    2.09   0
  -4  -2   3 1239.73   16.34   0
  -4  -2  14   99.29    8.88   0
  -3  -2  13  110.48    8.51   0
  -3  -1   0  372.66    6.65   0
  -3  -1  16   22.12    6.54   0
  -2  -2   5  310.72    8.05   0
  -1  -1  14  611.26   14.77   0
   0  -1  12  603.17   12.42   0
   2   0  10  518.75    7.71   0
   5   3   6  375.89    7.08   0
   5   3   7  113.90    3.98   0
   5   3   8   16.21    2.35   0
 -12   0   3   14.56    6.65   0
 -12   1   0   38.95    6.90   0
 -11  -1   6    2.13    7.27   0
 -11   0   1   35.77    6.74   0
 -10  -1   3   74.22    8.37   0
  -9  -2   8   11.11    6.87   0
  -9  -2   9   25.55    6.26   0
  -8  -2   5   90.09    8.56   0
  -8  -2  11    7.78    7.28   0
  -8  -2  12    4.27    7.72   0
  -8   0  -2  341.64    9.45   0
  -7  -2   4   34.72    6.07   0
  -7  -2  13   32.90    7.97   0
  -7  -1   0  300.84    9.03   0
  -5  -2   3   49.99    4.91   0
  -4  -2  13   48.37    7.78   0
  -4  -1  16    9.56    6.75   0
  -4   5 -10   68.65    4.29   0
  -3  -2   4  316.05    8.15   0
  -3  -2  12  134.61    8.86   0
  -2  -2   6   22.16    3.82   0
   5   3   5  523.89    8.73   0
 -12   0   4    7.82    7.40   0
 -10  -1   4    2.10    6.64   0
 -10   0   0    3.02    4.65   0
  -9  -1   2   34.87    6.40   0
  -9   0  -1    4.84    3.91   0
  -8  -2   6    2.54    5.83   0
  -8  -2   7   39.32    7.81   0
  -8  -2   8  123.06   10.30   0
  -8  -2  10  100.17   10.50   0
  -8  -1   1    8.90    4.89   0
  -7  -2   5  229.21   10.87   0
  -7  -2  11   18.78    7.43   0
  -6  -2   4  115.68    7.32   0
  -5  -1  16    0.33    6.69   0
  -4  -2   4  637.12   12.58   0
  -4   4  -9   15.62    2.29   0
  -3  -1  15   28.46    6.39   0
  -2  -2   7  132.88    6.25   0
  -2  -2   9   99.02    6.18   0
  -2  -1   1  737.10    8.60   0
  -1  -1   2  239.63    4.61   0
  -1   0  16   29.69    6.00   0
   0  -1   4  912.65    8.84   0
   0  -1  11  175.16    6.99   0
   1   0  13  121.70    5.64   0
   1   3  -5   15.90    3.27   0
   2   2  -2 1079.29   11.85   0
   3   2   0  453.15    7.77   0
 -12   1   1    6.47    6.29   0
 -11   0   2   23.97    6.37   0
 -11   1  -1   12.49    5.07   0
 -10  -1   5    5.93    7.23   0
  -9  -1   3  130.61    8.88   0
  -9   2  -5  250.90    7.16   0
  -7  -2   7   75.90    8.15   0
  -7  -2   9   -0.04    6.15   0
  -7   2  -6  209.52    4.43   0
  -6  -2   5   76.84    6.89   0
  -6  -1  15   49.31    8.89   0
  -5  -2   4   95.41    5.64   0
  -5  -2  11    7.00    5.91   0
  -5  -1   0   14.93    3.14   0
  -4  -2  11   25.92    6.82   0
  -4  -1   0  293.25    6.88   0
  -4  -1  15   68.06    8.69   0
  -3  -2   5  233.69    7.48   0
  -3  -2  10   59.17    6.52   0
  -3   0  17   22.54    7.04   0
  -2  -1  14   -0.31    5.10   0
   2   0   9   -1.85    1.49   0
   3   1  10   14.96    1.76   0
   4   2   3   60.95    3.01   0
   5   3   4   21.97    2.85   0
 -11   0   3   66.73    8.47   0
 -10  -1   7   20.94    7.93   0
 -10  -1   8   -4.14    7.91   0
 -10   0   1  176.12    9.78   0
 -10   1  -2   31.83    4.85   0
  -9   1  -3    0.96    2.87   0
  -8  -1   2    1.11    4.76   0
  -7  -2   8   11.88    5.09   0
  -7   0  -2    7.10    2.81   0
  -6  -2   6   11.70    5.99   0
  -6  -2   7   98.32    8.13   0
  -6  -2   9  187.05   10.94   0
  -6  -2  10  116.17    9.75   0
  -5  -2  10   12.47    6.60   0
  -5  -1  15   21.49    7.25   0
  -4  -2   5  177.47    7.13   0
  -4   0  17    5.67    7.46   0
  -3  -2   6    9.51    2.91   0
  -3  -2   7 1369.07   19.03   0
  -3  -2   8   80.57    6.32   0
  -3  -2   9   21.37    5.07   0
  -3  -1  14   -3.08    5.27   0
  -3   4  -9   54.43    3.50   0
  -2   0  16   -1.88    5.50   0
  -1  -1  12    3.03    4.53   0
   0  -1  10   21.04    3.21   0
   0   0  14    3.95    4.47   0
   5   3   3   61.73    4.30   0
 -12   1   2   -4.35    6.20   0
 -12   2  -1    3.93    5.65   0
 -11   0   4   74.86    9.18   0
 -11   1   0   15.12    5.64   0
  -9  -1  10   -4.38    8.23   0
  -9   0   0    6.18    4.47   0
  -8  -1  12    5.60    8.10   0
  -8   0  -1  267.23    9.12   0
  -7   1  -4    6.13    2.40   0
  -6  -2   8   43.31    6.04   0
  -6  -1  14    2.62    7.92   0
  -5  -2   6   11.37    4.07   0
  -5  -2   7  518.95   14.02   0
  -5  -2   8  133.88    8.68   0
  -5  -1  14   -8.70    6.57   0
  -4  -2   7   54.84    5.94   0
  -4  -2   8    3.03    4.71   0
  -4  -2   9   86.48    6.78   0
  -4  -1  14  215.34   11.93   0
  -2  -1  13  178.48    9.48   0
  -1   3  -7 1134.04   12.67   0
   0  -1   5 1119.93   10.82   0
   0  -1   9  125.75    5.29   0
   1   0  12   19.72    3.25   0
   2   0   6 1330.81    7.45   0
   2   0   8  113.75    3.22   0
 -12   1   3    9.24    6.93   0
 -11   0   5   -4.42    6.35   0
 -11   0   6   -6.05    7.32   0
 -10   0   2   16.24    6.44   0
  -9  -1   6   26.40    7.80   0
  -9  -1   8   47.45    8.90   0
  -9  -1   9    8.68    7.22   0
  -7  -1  13   22.42    6.44   0
  -6  -1   1   53.24    4.85   0
  -6   0  -2   10.04    2.86   0
  -5   0  16   26.19    8.50   0
  -5   3  -8   32.30    1.26   0
  -4   0  16   13.17    7.14   0
  -4   3  -8    9.64    1.54   0
  -3  -1   1  313.38    6.82   0
  -3  -1  13   61.81    7.45   0
  -2   1  17    0.93    6.48   0
  -2   2  -6   14.05    1.66   0
  -1  -1  11   91.05    6.15   0
   0  -1   6   62.07    3.50   0
   0  -1   8   12.21    2.74   0
   2   0   7    3.67    1.30   0
   2   1   0    2.75    1.88   0
   4   2   2  490.55    8.04   0
 -12   1   4   64.08    9.52   0
 -12   2   0    3.38    6.27   0
 -11   1   1    8.01    6.03   0
 -11   2  -2    0.37    4.43   0
 -10   0   3   80.47    8.73   0
 -10   1  -1    5.64    4.36   0
  -9   0   1  263.10   10.73   0
  -8  -1   4  101.84    8.62   0
  -8  -1  10   73.07    9.67   0
  -7  -1  12    1.46    6.91   0
  -5  -1   1   88.29    5.16   0
  -4  -1   1  540.08    9.78   0
  -4  -1  13   48.29    7.86   0
  -2  -1  12    8.59    4.85   0
  -2   0  15   73.97    7.68   0
  -1  -1   3  300.13    5.97   0
   0   0  13  252.19    8.91   0
   1   1  14   78.15    5.60   0
   1   2  -4    2.07    2.73   0
 -10   0   4    2.15    6.78   0
  -9   1  -2   12.28    4.01   0
  -8  -1   5    4.46    5.75   0
  -8  -1   6    1.76    6.34   0
  -8  -1   8   10.35    7.41   0
  -8  -1   9   22.02    5.95   0
  -8   0   0    7.65    4.21   0
  -8   2  -5   63.85    4.01   0
  -7  -1  11  117.54   10.35   0
  -7   0  -1   61.49    5.08   0
  -6  -1  12   21.85    7.38   0
  -5   0  15    0.79    6.91   0
  -4   0  15    4.29    6.01   0
  -4   1  17   20.24    8.23   0
  -3  -1  12  106.19    8.48   0
  -3   0  -2  842.41    7.26   0
  -3   0  15   32.27    7.23   0
  -3   1  17    1.75    6.56   0
  -3   3  -8   57.77    2.92   0
  -1  -1  10  362.40    9.88   0
  -1   1  16  116.48    8.40   0
   0   1  15   31.41    5.83   0
   0   2  -5  287.72    6.09   0
   1   0  11   25.01    3.31   0
   2   2  -3   88.13    4.58   0
 -12   2   1    3.31    6.28   0
 -11   1   2    7.86    5.95   0
 -10   0   7   21.51    8.13   0
 -10   1   0   68.44    6.97   0
 -10   2  -3   24.45    4.50   0
  -7  -1   4   56.90    7.13   0
  -7  -1   9    4.19    6.69   0
  -7  -1  10   50.54    6.99   0
  -6  -1  11  143.29   10.81   0
  -6   1  -4   75.13    3.61   0
  -6   2  -6   71.68    2.54   0
  -2  -1  11   19.26    4.88   0
  -2   0  14   18.21    5.42   0
  -2   1  16   31.13    7.49   0
  -1  -1   9   89.48    5.38   0
   0   1  -3 2219.33   12.12   0
   2   1  12   50.80    3.80   0
 -12   2   2   -6.03    6.39   0
 -11   1   3    5.45    6.12   0
 -11   1   4   53.24    8.58   0
 -11   2  -1    3.06    4.75   0
  -8   0  12   -7.02    7.52   0
  -7  -1   5    3.52    5.50   0
  -7  -1   6   87.75    8.47   0
  -7  -1   7  137.73    9.95   0
  -7  -1   8   11.69    6.41   0
  -7   0  13   65.17    9.79   0
  -6  -1   3   39.28    5.34   0
  -6   0  14   11.21    5.84   0
  -5  -1   2  309.95    8.60   0
  -5  -1  11   -3.29    4.22   0
  -5   0  14    5.10    7.40   0
  -4  -1   2   10.62    3.54   0
  -3  -1   2  559.63    9.56   0
  -3   0  14   -1.10    5.98   0
  -3   1  16    5.11    6.79   0
  -1  -1   4  428.42    7.54   0
  -1   0  13    9.40    4.75   0
   0   0  12    2.37    3.52   0
   1   1  -2  245.19    4.94   0
   3   1   9   11.58    1.56   0
 -12   2   3    4.78    7.45   0
 -12   3  -1   14.38    6.39   0
 -11   1   5   -0.90    6.67   0
 -11   1   6   10.39    7.95   0
 -10   1   1   13.14    6.27   0
  -9   0   8    4.79    7.74   0
  -9   0   9    1.26    7.27   0
  -9   1  -1    4.15    4.19   0
  -8   0   1   18.51    4.96   0
  -8   0  11  220.56   13.70   0
  -6  -1   4  115.87    7.47   0
  -6  -1   9   14.41    6.50   0
  -5  -1   3   38.03    4.69   0
  -5  -1  10  176.12   10.43   0
  -4  -1  10  491.77   14.76   0
  -4   0  14   37.56    7.37   0
  -4   1  16   31.98    7.84   0
  -2  -1   3 4110.48   23.60   0
  -2   3  -8   24.99    2.81   0
  -1  -1   5 2807.47   19.94   0
  -1  -1   6   31.22    3.69   0
  -1  -1   7   14.62    3.36   0
  -1   1  15   40.34    6.17   0
   1   0  10  140.27    5.36   0
   3   2  -2  214.42    6.52   0
 -11   2   0   48.67    7.12   0
 -10   2  -2    5.90    4.32   0
  -9   0   5  147.05    9.44   0
  -9   0   6  171.86   11.40   0
  -9   0   7    7.85    5.43   0
  -8   0   2   17.42    5.72   0
  -8   0  10   50.80    9.28   0
  -8   1  -2  312.09    9.20   0
  -7   0   0  366.10   10.08   0
  -7   0  12   22.58    6.47   0
  -6  -1   5  193.33    8.80   0
  -6  -1   6   55.89    6.91   0
  -6  -1   7   93.14    7.25   0
  -5  -1   4  413.23   11.22   0
  -5  -1   8  186.81    9.84   0
  -5  -1   9   99.16    8.49   0
  -5   0  13   23.16    7.92   0
  -4  -1   3  372.49    9.46   0
  -3  -1   3 1263.75   15.03   0
  -3  -1   9    5.09    4.72   0
  -3   2  17   15.46    7.47   0
   0   1  14   31.44    5.05   0
   1   1  13   75.28    5.10   0
 -12   3   0   -7.04    6.25   0
 -11   2   1   55.68    7.96   0
 -10   1   3    8.26    6.61   0
 -10   1   8    2.27    8.36   0
  -8   0   9   -7.48    7.06   0
  -7   0  11   88.48   10.24   0
  -5  -1   5   85.96    6.40   0
  -5  -1   6  287.90   10.67   0
  -5  -1   7   20.52    5.54   0
  -5   1  15    4.43    7.35   0
  -4  -1   4   41.38    4.86   0
  -4  -1   8   48.69    6.09   0
  -4   1  15   17.05    7.43   0
  -3   0  13  267.34   11.76   0
  -3   1  15   -6.98    5.91   0
  -2  -1   4 2855.46   21.26   0
  -2  -1   8 1152.75   16.89   0
  -2   1  15   -0.36    5.06   0
  -1   2  16   38.55    7.41   0
   0   0  11  125.47    6.19   0
   1   0   9  120.24    4.87   0
   2   1  -1  743.06    8.64   0
   4   2   0  136.71    4.93   0
 -12   3   1   10.66    7.23   0
 -11   2   2   38.41    7.87   0
 -11   3  -2   -5.55    5.39   0
 -10   1   4   47.53    8.35   0
 -10   1   7   12.70    7.49   0
 -10   2  -1   91.08    7.44   0
  -9   1  10   78.11   10.96   0
  -9   2  -3   15.74    3.89   0
  -8   0   5    3.38    6.33   0
  -8   0   6    9.34    6.90   0
  -8   0   7  396.83   15.34   0
  -8   0   8   18.53    5.85   0
  -7   0  10   25.76    8.06   0
  -7   1  13    4.58    7.31   0
  -7   3  -7   86.18    3.18   0
  -6   0  11   48.22    8.53   0
  -6   1  14    2.80    7.86   0
  -5   1  -4  178.47    4.14   0
  -4  -1   5 1503.92   19.88   0
  -4  -1   6  125.32    7.38   0
  -4  -1   7    3.72    4.59   0
  -3  -1   6  376.27   10.16   0
  -3  -1   7    4.93    3.85   0
  -2  -1   5  233.38    6.82   0
  -2  -1   6   55.91    4.72   0
  -2   0  12   43.18    6.43   0
  -2   2  16    0.50    6.86   0
  -1   1  -4    1.01    1.32   0
  -1   1  14   69.16    7.29   0
  -1   3  -8  319.10    7.36   0
   1   2  -5  153.49    5.43   0
   2   1  11    9.48    2.71   0
   2   2  -4   -1.65    3.30   0
 -12   3   2   99.67    9.98   0
 -11   2   3   11.98    7.35   0
 -11   2   4    4.10    7.23   0
 -11   2   5   26.56    7.99   0
  -9   1   1    2.65    5.51   0
  -8   1  -1    4.25    3.72   0
  -7   0   9   32.05    7.98   0
  -7   2  -5    7.85    2.34   0
  -5   1  14   -0.71    7.47   0
  -4   0  12  140.09    8.97   0
  -4   2  16   13.94    7.78   0
  -3   2  16    4.54    6.51   0
  -3   4 -10    7.89    2.57   0
  -2   1  14  136.43    9.61   0
  -1   0  11  326.56   10.22   0
   0   0  10   74.12    5.26   0
   0   1  13   51.61    5.98   0
   0   2  15   26.61    5.52   0
   3   1   1  337.22    5.82   0
   6   3   5   32.78    3.37   0
 -11   3  -1    4.56    5.24   0
 -10   2   0    4.44    5.50   0
  -9   1   2  101.23    8.61   0
  -9   1   8    3.03    7.71   0
  -9   3  -5   50.70    4.14   0
  -8   3  -6   15.52    3.03   0
  -7   0   3    4.06    5.00   0
  -7   0   7  266.55   12.47   0
  -7   1  12    8.00    7.97   0
  -6   0  10    5.14    5.07   0
  -5   0  11   11.97    5.30   0
  -4   0  -1   17.60    3.03   0
  -4   1  14   20.65    7.00   0
  -4   4 -10   25.64    2.57   0
  -3   1  14   66.16    8.33   0
   1   0   8  192.39    5.50   0
   1   1  12  141.65    6.27   0
   2   2  13    3.44    3.48   0
   5   2   5    0.10    1.89   0
   6   3   6  686.23    9.91   0
 -12   4  -1   32.26    7.27   0
  -9   1   3   12.46    6.61   0
  -9   1   6  130.88   10.80   0
  -9   1   7   27.49    7.88   0
  -9   2  -2   44.03    5.35   0
  -8   1   0    3.12    4.93   0
  -8   1  10    7.24    7.45   0
  -7   0   4    8.61    5.67   0
  -7   0   5   95.82    8.59   0
  -7   0   6   91.61    8.82   0
  -7   1  -2   60.04    4.46   0
  -6   0   9   17.04    7.27   0
  -5   0  10    3.82    6.67   0
  -5   1  13    0.17    7.44   0
  -5   2  15   51.39    9.59   0
  -2   0  11   30.01    5.56   0
  -1   1  13    4.26    5.00   0
  -1   2  15    2.75    5.52   0
   5   2   3  407.95    7.74   0
   5   2   6    3.28    1.84   0
 -12   4   0   11.43    6.86   0
 -11   3   0   -6.57    5.70   0
 -10   2   1   61.85    7.46   0
 -10   2   7   80.74   10.53   0
  -8   1   9   37.41    8.71   0
  -7   1  11   38.81    7.08   0
  -6   0   2   -0.61    3.69   0
  -6   0   8    3.23    6.35   0
  -6   1  12  277.58   14.14   0
  -6   2  14   20.35    8.80   0
  -5   0   0   -2.95    2.79   0
  -5   0   9   69.20    7.94   0
  -4   0  10  194.73   10.61   0
  -4   1  13   20.29    7.39   0
  -4   2  15   31.46    7.68   0
  -3   0  -1   81.22    3.38   0
  -3   1  13   30.96    6.84   0
  -3   2  15   16.64    7.16   0
  -2   1  13    0.61    5.04   0
  -2   2  15    2.26    5.90   0
  -1   0  10   76.28    5.72   0
   0   0   9  696.97   11.86   0
   3   1   8   23.53    1.69   0
   5   2   2  323.48    7.46   0
 -12   4   1   -3.27    6.73   0
 -12   4   2   12.47    7.47   0
 -11   3   1   97.96    9.49   0
 -11   3   2   14.86    6.60   0
 -10   2   3    8.29    6.97   0
 -10   2   4   18.16    7.69   0
 -10   2   6   38.54    8.54   0
  -9   2  -1   18.11    5.24   0
  -8   1   8   -3.07    7.17   0
  -7   1  10   42.70    8.76   0
  -6   0   3  199.63    8.81   0
  -6   0   7   15.07    5.00   0
  -6   1  11    8.50    7.26   0
  -5   2  14   18.89    8.36   0
  -3   3  16  123.30   11.24   0
  -2   0  10   81.48    6.61   0
  -2   3  16   35.05    7.99   0
   0   1  12  136.58    7.18   0
   0   2  14  109.06    7.54   0
   2   1  10   86.71    4.19   0
   3   1   0  366.93    6.72   0
   5   2   1   -0.28    2.62   0
 -11   3   3   20.92    7.91   0
 -11   3   4   -1.22    7.26   0
 -11   3   5   17.32    8.33   0
 -10   3  -2    2.39    4.54   0
  -9   2   9   63.89    8.56   0
  -8   1   6  142.78   10.83   0
  -8   1   7    2.85    5.31   0
  -8   2  -3    1.33    3.04   0
  -8   2  11   32.99    9.36   0
  -7   1  -1   20.48    3.83   0
  -7   1   9    3.21    7.29   0
  -7   2  12   -5.02    7.85   0
  -6   0   4  148.68    7.75   0
  -6   0   5   12.03    4.25   0
  -5   0   1   76.45    5.08   0
  -5   0   8   19.65    4.97   0
  -5   2  -6   12.61    1.39   0
  -4   0   9  414.23   13.39   0
  -4   1  -4  346.54    4.53   0
  -4   2  14    2.56    7.10   0
  -2   2  -7  316.84    5.44   0
  -1   0   9    8.24    3.43   0
  -1   2  14   12.57    5.98   0
   0   1  -4  925.71    9.08   0
   1   2  -6  278.00    7.37   0
   3   2  11   19.81    2.95   0
 -11   4  -2    4.09    5.57   0
 -10   3  -1    2.34    5.26   0
  -9   2   0   15.06    5.65   0
  -9   2   7   26.77    8.09   0
  -8   1   4   23.00    6.50   0
  -8   1   5   -2.37    4.54   0
  -7   1   8    9.45    6.48   0
  -5   0   2  700.37   13.20   0
  -5   0   7  116.37    7.50   0
  -5   1  11   36.25    7.87   0
  -4   0   0  124.70    5.03   0
  -4   0   8   23.11    5.62   0
  -3   2  14   58.38    8.43   0
  -2   1  12   25.92    6.14   0
  -2   2  14   22.92    6.68   0
  -1   1  12   23.60    4.96   0
  -1   2  -7   26.65    2.78   0
   0   0   8    5.39    2.60   0
   1   2  13   10.68    3.76   0
 -12   5  -1   32.23    8.23   0
 -11   4  -1    1.86    5.69   0
 -10   3   7   -6.17    7.92   0
 -10   4  -4   79.68    6.83   0
  -9   2   1   -2.74    5.56   0
  -9   2   6   19.81    8.02   0
  -8   2   9   92.36   10.41   0
  -7   1   0   -1.50    3.33   0
  -7   1   7    0.86    6.29   0
  -7   2  -4    5.44    2.41   0
  -7   2  11    9.57    8.36   0
  -6   1  -2   35.70    3.41   0
  -6   2  12    3.44    7.73   0
  -5   0   3  591.85   12.79   0
  -5   0   5  218.01    9.39   0
  -5   2  13   65.07    9.08   0
  -4   0   7  370.89   11.60   0
  -4   3  15   12.32    7.05   0
  -3   3  -9    0.40    1.87   0
  -3   3  15    8.09    6.34   0
  -1   3  -9   91.48    4.84   0
  -1   3  15   19.99    6.69   0
   2   2  12   48.86    4.26   0
   3   1  -1  318.71    6.84   0
   5   2   7    2.45    1.42   0
 -12   5   0   11.95    7.67   0
 -11   4   0   -0.49    6.17   0
 -10   3   0   32.68    7.02   0
 -10   3   6    7.52    8.25   0
  -9   2   2   16.96    6.71   0
  -9   2   3  107.90    9.64   0
  -9   2   5   75.21    9.01   0
  -9   3  -3  163.92    8.22   0
  -8   2  -2   63.44    5.20   0
  -8   3  -5  137.12    5.97   0
  -7   1   6  481.97   15.91   0
  -6   1   9   67.95    7.47   0
  -6   2  -5  109.35    3.96   0
  -5   1  -3  246.09    5.59   0
  -5   1  10  213.25   11.82   0
  -5   3  14   19.03    8.46   0
  -4   0   1   67.50    4.54   0
  -4   0   6   17.32    5.03   0
  -4   2  13  184.85   12.07   0
  -3   4  16   58.00   10.15   0
  -2   0   8  489.86   11.78   0
  -2   3  15    5.07    5.69   0
  -2   4  16   -3.53    7.06   0
   0   1  11   -1.24    3.36   0
   0   2  13   36.51    5.64   0
   4   1   3  136.53    3.94   0
   4   1   4   49.34    2.37   0
 -11   4   1   10.05    7.14   0
 -11   4   2   59.94    9.36   0
 -11   4   3   28.61    8.54   0
 -11   4   4    7.49    8.09   0
 -10   3   1   -3.90    5.75   0
 -10   3   2    2.71    6.90   0
 -10   3   3   18.17    7.67   0
 -10   3   4    8.02    7.72   0
  -9   3   9   -1.47    5.90   0
  -8   2   8    8.73    5.61   0
  -7   1   2  434.89   12.80   0
  -7   1   3   99.14    7.83   0
  -7   1   4   90.49    8.18   0
  -7   1   5    1.33    6.33   0
  -7   2  10    0.33    5.61   0
  -7   3  12  127.07   12.27   0
  -6   1   8  245.62   12.28   0
  -6   2  11   81.38   10.13   0
  -4   0   2  710.61   12.25   0
  -4   0   5   21.61    4.60   0
  -4   3  14   38.03    8.33   0
  -3   0   0 4161.88   21.43   0
  -3   0   7  420.55   11.42   0
  -3   2  13    6.31    6.70   0
  -2   1  11   55.37    6.81   0
  -2   2  13   60.65    7.62   0
  -1   1  11  208.43    8.94   0
  -1   2  13  209.71   10.16   0
   1   1  10   23.05    3.74   0
   2   1  -3 4118.71   23.81   0
   2   1   9   92.89    4.02   0
   4   1   2  504.29    7.58   0
 -11   5  -3    1.92    5.01   0
 -10   4  -3   24.97    5.42   0
  -9   3   8   -2.50    7.31   0
  -8   2  -1    6.44    4.08   0
  -8   2   7    7.84    7.05   0
  -8   3  10   25.29    9.35   0
  -8   4  -7   13.75    3.02   0
  -7   2   9    7.99    7.54   0
  -6   1  -1  265.92    7.92   0
  -6   1   7   85.22    8.72   0
  -5   1   9   56.71    7.81   0
  -4   0   3  832.54   13.97   0
  -4   0   4    9.60    3.16   0
  -4   1  10   82.37    7.28   0
  -4   2  12   22.55    7.19   0
  -4   4  15    6.91    8.28   0
  -3   3  14   -7.06    7.14   0
  -1   0   7  656.81   11.72   0
   0   3  14    9.90    5.73   0
   1   1  -4  428.05    7.40   0
   1   2  12  116.43    6.69   0
   4   2   9   32.44    1.86   0
 -12   6  -1   -6.59    7.30   0
 -11   5  -2    2.72    6.41   0
  -9   3  -2   10.53    4.67   0
  -9   3   7   25.82    8.74   0
  -8   2   0   26.59    5.70   0
  -8   2   5    5.97    7.01   0
  -8   2   6   29.91    6.20   0
  -7   3  -6    1.45    2.38   0
  -6   1   6  127.57    9.00   0
  -6   2  10    2.70    7.30   0
  -6   3  12   49.02    9.73   0
  -5   1   8    5.57    6.47   0
  -5   2  11   54.45    8.82   0
  -5   3  13  115.41   11.27   0
  -3   0   1   15.54    3.10   0
  -3   0   5  199.07    7.74   0
  -3   4 -11  504.79    9.10   0
  -3   4  15   17.86    7.99   0
  -2   0   0   78.82    3.19   0
  -2   0   6   -0.47    3.47   0
  -2   3  14   11.56    6.64   0
  -1   3  14   23.93    6.21   0
   0   0   6    1.89    2.40   0
   0   1  10    7.42    4.05   0
   3   1  -2  551.17    9.41   0
   4   1   5  419.47    4.43   0
 -11   5  -1   23.99    7.94   0
 -10   4  -2   -0.85    4.73   0
 -10   4   6   36.02    9.93   0
  -9   3  -1   33.67    6.00   0
  -8   2   4    2.88    6.45   0
  -8   3   9    2.98    6.18   0
  -7   2   8   32.49    6.46   0
  -6   1   5    8.60    4.91   0
  -5   1  -2   46.75    3.59   0
  -4   1   9   26.59    5.25   0
  -4   3  13   31.02    8.43   0
  -3   0   2   51.78    4.24   0
  -3   0   3  130.54    5.96   0
  -3   0   4   41.32    4.68   0
  -3   2  12   -9.56    5.39   0
  -2   2  12    3.99    6.33   0
  -2   4  15   48.58    8.83   0
  -1   0   6  174.16    6.34   0
  -1   1  10   10.60    4.28   0
  -1   4  15   -4.54    6.49   0
   0   2  12   10.12    5.27   0
   1   0   4 5183.06   16.18   0
   2   2  11   28.45    3.72   0
   4   1   0  298.83    7.12   0
   6   2   3  127.18    5.51   0
 -11   5   0   -1.82    6.70   0
 -11   5   1   25.55    8.14   0
 -11   5   2    1.25    6.73   0
 -11   5   3    5.06    8.43   0
 -10   4  -1   14.83    6.24   0
 -10   4   4   -0.63    7.24   0
  -9   3   0   -2.85    5.69   0
  -9   3   5   -0.73    5.06   0
  -9   4   8   21.67    8.65   0
  -8   3   8   59.04    9.78   0
  -7   2   7   27.98    7.97   0
  -7   3  10   52.41    9.74   0
  -6   1   1    1.52    2.62   0
  -6   1   2   18.64    4.64   0
  -6   1   4   65.32    6.79   0
  -5   2  10    8.94    7.34   0
  -4   3  -9   12.69    1.54   0
  -4   4  14   13.11    8.21   0
  -2   0   5    6.30    3.61   0
  -1   2  12   34.11    5.80   0
   0   0   5  522.69    7.95   0
   0   1  -5 1105.84   11.13   0
   1   3  13   43.20    6.15   0
   2   1  -4 2856.27   21.55   0
   6   2   4   21.56    3.26   0
 -10   4   0  225.00   11.75   0
 -10   4   1    7.07    7.00   0
 -10   4   2    9.74    7.49   0
 -10   4   3   14.64    7.96   0
  -9   3   2  204.77   11.39   0
  -9   4  -4   34.14    5.37   0
  -8   3   7   70.35    9.70   0
  -7   2  -2   49.87    4.57   0
  -7   2   6   25.62    7.78   0
  -7   4  -8    1.88    2.01   0
  -7   4  11    3.72    8.48   0
  -6   3  -7    5.64    1.71   0
  -5   1   6   16.96    5.71   0
  -5   4  13    1.76    7.48   0
  -4   1   8    0.34    3.94   0
  -3   2  11   14.47    6.44   0
  -3   3  13   -0.76    6.38   0
  -3   4  14   20.89    7.29   0
  -3   5  15   36.16    9.11   0
  -2   0   1   74.58    3.86   0
  -2   0   4  589.85   10.42   0
  -2   3  13  208.43   11.97   0
  -1   0   5  110.34    5.03   0
  -1   2  -8    6.32    2.60   0
   1   0   3 1102.82    5.78   0
   1   1   9   54.03    3.96   0
   3   1  -3 1314.45   15.58   0
   3   1   7  331.15    4.10   0
   3   2  10  144.12    4.66   0
   4   1  -1  533.86    9.86   0
 -10   5  -4    5.36    4.73   0
  -9   4   7    6.62    7.73   0
  -8   3  -3   22.08    4.32   0
  -8   4   9   12.06    9.33   0
  -7   2  -1   21.24    4.38   0
  -7   2   5    4.04    6.83   0
  -7   3   9   -1.86    5.46   0
  -6   2  -4  429.23    8.23   0
  -6   2   8  121.92    9.03   0
  -5   2   9  193.45   11.37   0
  -4   1   7  372.42   12.22   0
  -4   2  10   77.47    8.38   0
  -4   3  12   90.67   10.05   0
  -2   0   2 6440.22   27.98   0
  -2   0   3  596.56    9.77   0
  -2   3 -10   46.47    3.80   0
  -2   4  14    3.02    6.07   0
  -2   5  15   39.34    9.12   0
  -1   3  13  139.60    9.31   0
  -1   5  15    3.59    7.60   0
   0   1   9   55.33    4.49   0
   0   3  13    0.11    4.96   0
   1   1  -5 2784.45   20.23   0
   1   2  11   42.97    5.08   0
   2   1   8  107.84    4.10   0
   6   2   5  154.66    4.95   0
 -11   6  -2   11.04    7.25   0
 -10   5  -3   10.96    6.03   0
  -8   3   6  141.42   10.04   0
  -8   4  -6   41.12    4.15   0
  -7   2   0  103.15    7.09   0
  -7   2   3   80.55    7.83   0
  -7   3   8   62.57    9.42   0
  -6   2   7  206.59   11.70   0
  -6   3  10    3.00    5.84   0
  -5   1   4   39.45    5.89   0
  -5   3  11    0.08    6.98   0
  -4   4  13   12.82    8.27   0
  -4   5  14   47.08    9.28   0
  -3   1   8  254.28    9.86   0
  -2   2  11   26.40    6.58   0
  -1   0   4  153.85    4.86   0
  -1   2  11   33.02    6.13   0
  -1   4  14    9.99    6.09   0
   0   0   4 1405.62   11.42   0
   0   2  11   86.25    6.69   0
   0   4  14   60.09    7.63   0
 -11   6  -1    5.74    7.15   0
 -11   6   0    5.57    7.73   0
 -11   6   1    1.64    7.92   0
 -11   6   2   57.86   10.20   0
 -10   5   4   27.04    9.16   0
  -9   4  -3   99.52    7.36   0
  -9   4   5   13.16    8.13   0
  -8   3  -2   57.65    5.88   0
  -8   3   4   50.39    8.05   0
  -8   3   5   34.09    6.47   0
  -7   3  -5   86.82    4.88   0
  -7   4  10   47.26    7.93   0
  -6   4  11   19.63    8.94   0
  -5   1   1  363.74    9.76   0
  -5   1   2  195.91    7.95   0
  -5   1   3    6.01    4.16   0
  -5   4  12   29.73    9.33   0
  -4   1   6  271.66   10.40   0
  -3   3  12  287.25   13.31   0
  -2   1   8   -1.57    3.85   0
  -2   2  -8   15.89    2.27   0
  -1   0   3 4295.85   21.52   0
   2   1  -5  243.99    7.50   0
   2   3  12    4.95    3.89   0
 -10   5  -2   -1.35    4.90   0
 -10   5  -1    2.38    6.35   0
 -10   5   2   -0.94    7.29   0
 -10   5   3    0.38    7.82   0
  -9   4  -2  334.29   12.21   0
  -9   5   7    7.98    8.65   0
  -8   3  -1  106.27    7.60   0
  -8   3   3  214.61   11.96   0
  -8   4   7   -1.60    7.56   0
  -7   3   7  120.97   10.92   0
  -7   4   9   95.38   10.86   0
  -6   3   9   11.44    5.75   0
  -5   3  -8   34.07    1.45   0
  -5   3  10   56.01    8.92   0
  -4   2   9   23.63    7.18   0
  -3   1   7   30.79    4.99   0
  -3   4  13   14.25    7.58   0
  -3   5  14    8.83    7.74   0
  -2   3  12    7.07    6.49   0
  -2   6  15    6.54    9.11   0
  -1   0   1 1122.64    8.36   0
  -1   0   2 1054.05    9.71   0
   0   0   3  277.82    4.77   0
   5   1   1   66.19    4.02   0
   5   1   2   24.26    2.96   0
 -10   5   0   13.43    6.80   0
 -10   5   1   10.23    6.91   0
  -9   4  -1   58.45    7.52   0
  -9   4   0   31.41    7.07   0
  -9   4   1    2.46    6.58   0
  -9   4   2  160.99   11.47   0
  -9   5   6   -5.91    7.50   0
  -8   3   0   24.23    5.92   0
  -8   3   1   28.05    6.85   0
  -7   3   6   36.12    8.36   0
  -6   2   5   -4.71    5.56   0
  -6   4  -9   52.57    2.19   0
  -6   4  10   81.27   10.13   0
  -5   2  -5    1.37    1.77   0
  -5   2   7  295.05   12.38   0
  -4   4  12   42.29    9.17   0
  -4   5  13   53.03    9.34   0
  -3   3 -10  381.88    6.82   0
  -2   4  13   34.45    7.83   0
  -2   5  14    3.84    7.11   0
  -1   3  12  198.98   10.41   0
   0   1   8  458.29   10.01   0
   0   3  12   98.75    7.50   0
   1   1   8  663.11   10.52   0
   1   3  12   14.58    4.55   0
   2   2  10    7.77    3.20   0
   5   1   3  214.44    5.62   0
 -11   7  -2    7.26    7.78   0
 -10   6   4    9.65    9.06   0
  -9   5  -5   32.98    5.58   0
  -8   4   6   40.57    9.15   0
  -8   5   8    2.31    8.92   0
  -7   4   8   -1.23    7.75   0
  -7   5  10    5.29    8.68   0
  -6   2   4   40.61    6.46   0
  -6   3   8    3.66    5.36   0
  -6   5  11    1.41    8.94   0
  -5   3   9  147.25   10.83   0
  -5   5  12   20.96    9.07   0
  -4   1   4  153.28    7.59   0
  -3   1   6   93.48    6.43   0
  -2   1   7   25.41    4.50   0
  -1   2  10   79.03    6.81   0
  -1   4  13   31.09    7.17   0
  -1   5  14    3.09    7.23   0
   0   4  13   -1.18    5.30   0
   0   5  14    5.46    6.67   0
   1   4  13   -1.10    4.85   0
   3   3  11   61.09    4.67   0
   6   2   6    8.45    2.22   0
 -11   7  -1   10.25    7.89   0
 -11   7   0   -1.96    7.82   0
 -10   6  -4   26.24    6.06   0
 -10   6   3    3.31    8.40   0
  -9   5   5   15.88    8.19   0
  -8   4   5   70.05    9.71   0
  -7   3   5    1.69    5.01   0
  -6   2   3  145.23    8.58   0
  -5   2   6   42.76    6.70   0
  -4   1   3   47.34    5.18   0
  -4   3  10  173.45   10.39   0
  -3   4  12   19.29    8.02   0
  -3   5  13   43.67    9.34   0
  -3   6  14    5.01    8.07   0
  -2   3  11    4.46    5.97   0
   0   0   2 1621.46    8.77   0
   0   2  10  405.84   11.23   0
   1   2  10  197.83    7.45   0
 -10   6  -3   -1.30    5.58   0
 -10   6  -2   -2.95    6.38   0
 -10   6   1    7.65    7.15   0
 -10   6   2   -1.06    7.97   0
  -9   5  -4   17.13    4.97   0
  -9   6   6   -3.96    8.93   0
  -8   4  -4   68.70    5.93   0
  -8   4   4   18.64    7.88   0
  -8   5   7   65.77   10.79   0
  -7   3   4   41.12    7.88   0
  -7   4  -7   32.14    3.49   0
  -7   4   7   52.78    9.47   0
  -7   5   9   17.96    8.44   0
  -6   2   1   66.88    5.92   0
  -6   4   9   32.73    7.00   0
  -5   4  10   55.54    9.60   0
  -4   1   2  153.66    6.89   0
  -4   5  12   -4.39    7.27   0
  -4   6  13    5.79    9.21   0
  -3   1   5  196.62    8.11   0
  -2   6  14    3.78    7.65   0
  -1   1   7  406.89   10.11   0
   5   1   4  115.87    3.93   0
   7   2   4  100.45    5.25   0
 -10   6  -1   29.00    7.88   0
 -10   6   0   47.06    9.04   0
  -9   5  -3   31.07    6.17   0
  -9   5   2   -4.41    6.70   0
  -8   4   3   -2.79    7.09   0
  -8   5   6    7.01    7.90   0
  -7   3  -3    2.07    3.11   0
  -7   3   3   89.76    8.43   0
  -6   3  -6   33.33    3.01   0
  -6   5  10   -5.27    7.64   0
  -5   2   5   23.11    5.49   0
  -4   1   0  115.81    5.36   0
  -4   1   1  593.61   11.18   0
  -4   2   7   10.90    4.58   0
  -4   3   9   83.58    9.15   0
  -2   3 -11    9.55    3.17   0
  -2   4  12   23.00    7.10   0
  -1   3  11   48.00    6.79   0
  -1   6  14   25.56    8.10   0
   1   0  -1 1102.31    8.33   0
   2   0   0   78.23    3.08   0
   2   0   1 2003.42   10.44   0
   2   1   7    0.01    1.84   0
   2   3  11   14.16    4.29   0
   3   2   9  362.90    7.01   0
 -11   8  -2   10.66    8.60   0
  -9   5  -2   19.90    6.01   0
  -9   5  -1  149.16   10.39   0
  -9   5   0   13.49    7.30   0
  -9   5   1   20.93    7.88   0
  -9   6   5    0.42    8.63   0
  -8   5  -7   16.19    3.88   0
  -7   3  -2   33.33    4.67   0
  -7   3  -1  419.74   12.17   0
  -7   3   0   18.96    5.31   0
  -7   5   8    5.43    8.08   0
  -6   4   8   27.33    8.05   0
  -3   1   4  465.15   11.07   0
  -3   6  13    0.94    8.09   0
  -1   4  12  432.98   15.14   0
  -1   5  13   -0.60    6.54   0
   0   3  11    1.00    4.79   0
   1   3  11  124.72    7.20   0
 -10   7   2    2.22    8.49   0
  -8   4  -2   19.35    5.17   0
  -8   4  -1    2.30    5.59   0
  -8   4   1   15.70    6.36   0
  -8   5   5   20.98    8.83   0
  -8   6   7   11.72    9.72   0
  -7   4   5   31.00    7.67   0
  -7   6   9   20.52    8.11   0
  -6   3   5   57.12    7.86   0
  -6   5   9  161.31   13.03   0
  -6   6  10   54.75   10.83   0
  -5   2  -4  171.32    5.13   0
  -5   2   4  171.90    8.18   0
  -5   4   9   27.00    8.02   0
  -4   6  12    0.24    8.31   0
  -3   2  -8   70.80    2.38   0
  -3   5  12   -3.52    6.95   0
  -2   3  10    3.16    6.00   0
  -1   7  14    1.74    9.39   0
   0   1  -7   88.31    4.39   0
   0   2   9   15.10    4.74   0
   0   4  12   13.46    5.76   0
   0   5  13  148.68   10.30   0
   1   5  13   90.65    8.23   0
   2   4  12   48.89    5.46   0
   4   3  10   89.81    4.16   0
   6   1   2  253.64    7.48   0
 -10   7  -4   34.25    7.34   0
 -10   7  -3   28.14    8.05   0
 -10   7  -2    4.96    7.83   0
 -10   7  -1   18.89    8.57   0
 -10   7   0    1.01    8.07   0
 -10   7   1    8.24    7.66   0
  -8   5   4    2.42    8.06   0
  -7   5   7  115.65   11.13   0
  -6   3   4   -5.00    5.70   0
  -5   2   3  241.03    9.65   0
  -5   5  10   51.68    9.24   0
  -4   3   8    8.17    6.98   0
  -4   5  11   39.24    7.73   0
  -3   1   3    5.07    3.92   0
  -3   2   7  342.81   11.51   0
  -3   3   9  112.16    9.07   0
  -2   1   5 1139.45   16.13   0
  -2   2  -9   78.28    3.75   0
  -2   2   8   13.92    3.66   0
  -2   4  11   34.53    7.68   0
  -2   6  13   11.23    8.02   0
  -1   1   6   29.58    4.21   0
   1   0  -2 1092.21    9.90   0
   1   2   9   -4.17    3.56   0
   2   0  -2 6545.03   28.55   0
   2   2   9    5.83    3.12   0
   3   0   0 4148.44   22.06   0
   7   2   5   72.20    4.52   0
  -9   6  -5   -1.50    5.61   0
  -9   6   2   37.34    9.38   0
  -8   6   6   18.88    7.16   0
  -7   4  -6   65.39    4.75   0
  -7   6   8   20.55    9.19   0
  -6   5   8   42.45    9.00   0
  -5   2   2   85.06    6.39   0
  -5   3   6  512.40   15.85   0
  -5   4   8  446.95   16.86   0
  -4   2   5    2.61    5.03   0
  -3   6  12   91.82   10.57   0
  -1   3  10    8.18    5.21   0
  -1   6  13   12.06    7.57   0
   3   0  -2   54.49    4.52   0
   3   0   1   81.10    3.36   0
   6   1   3  160.13    5.65   0
  -9   6  -4   74.55    8.21   0
  -9   6   0   64.46    8.96   0
  -9   6   1   -4.18    7.74   0
  -8   5   3   40.89    7.21   0
  -8   6   5   14.76    9.09   0
  -7   4   3    7.57    7.28   0
  -6   3   3  151.17    9.25   0
  -6   4   6   43.11    8.70   0
  -6   6   9   68.79   11.04   0
  -5   2   1   78.88    5.88   0
  -5   5   9   32.33    9.23   0
  -5   6  10   -5.73    7.63   0
  -4   6  11    1.94    7.91   0
  -3   1   2   14.74    3.94   0
  -3   5  11  107.63   10.90   0
  -2   7  13   -0.06    8.34   0
  -1   2 -10   33.78    3.73   0
  -1   4  11   -2.84    5.81   0
  -1   5  12   19.69    7.34   0
   0   1   6    7.49    3.64   0
   0   3  10   49.92    6.46   0
   0   6  13   44.35    8.46   0
   1   0  -3 4313.30   21.91   0
   2   0  -3  618.16    9.85   0
   5   1   5  693.08    7.15   0
 -10   8  -4   12.80    8.05   0
 -10   8  -1   -2.04    8.77   0
 -10   8   0    3.65    8.49   0
  -9   6  -3    8.10    5.73   0
  -9   6  -1    5.88    7.25   0
  -8   5  -5   -2.17    3.76   0
  -8   7   6    3.80    9.15   0
  -7   4   2   74.39    8.38   0
  -7   5   5    0.64    7.22   0
  -7   6   7   -0.32    8.04   0
  -6   3   2   58.36    7.00   0
  -5   2   0  488.45   11.30   0
  -5   3   5  157.49    9.66   0
  -4   2   4 1270.19   19.98   0
  -3   2   6  158.07    7.64   0
  -3   3   8   96.17    8.44   0
  -2   1   4   58.44    4.94   0
  -2   2   7  357.45   11.13   0
  -2   6  12  166.05   12.95   0
   0   5  12    3.78    6.11   0
   1   6  13   -7.42    6.10   0
   3   0   2  825.19    7.79   0
   3   3  10  124.92    5.76   0
   4   0  -1   67.32    4.53   0
 -10   8  -3    0.67    7.79   0
 -10   8  -2    8.33    8.24   0
  -9   7   2   24.80    9.23   0
  -8   5  -4   19.09    5.15   0
  -8   5   0    8.34    6.93   0
  -8   5   1  248.29   11.98   0
  -8   6   4   92.61   10.90   0
  -6   4   5   24.83    7.94   0
  -6   5   7   55.90    7.97   0
  -6   6   8   44.71   10.16   0
  -6   7   9   -4.18    9.92   0
  -5   4   7    1.37    6.69   0
  -3   1   1   71.79    4.10   0
  -3   7  12   59.11   10.84   0
  -2   4  10   10.57    6.69   0
  -2   5  11   18.07    7.85   0
  -1   1   5   68.39    4.78   0
  -1   7  13   30.08    8.46   0
   0   0  -2 1613.46    8.87   0
   0   1  -8   10.12    3.04   0
   0   2   8  206.84    7.97   0
   0   4  11   25.31    6.23   0
   1   3  10   89.87    6.44   0
   1   5  12    0.22    5.41   0
   2   0  -4  575.68   10.30   0
   2   3  10  100.80    5.91   0
   2   5  12    1.41    5.82   0
   6   1   4   63.18    3.86   0
  -9   7   1   30.25    9.36   0
  -8   5  -3  147.45    8.97   0
  -8   5  -2   -0.06    5.64   0
  -8   6   3    0.62    8.33   0
  -8   7   5    1.02    8.69   0
  -7   4  -4  348.26   10.42   0
  -7   4   0  231.88   11.00   0
  -7   5   4    8.11    7.94   0
  -7   6   6  152.15   12.69   0
  -7   7   7   16.45   10.77   0
  -5   3   4   -1.72    5.39   0
  -5   5   8    5.85    8.02   0
  -5   6   9    0.16    8.62   0
  -5   7  10   -6.43    8.29   0
  -4   2   3    2.30    4.40   0
  -4   4   8    7.39    6.93   0
  -4   7  11   19.36    9.52   0
  -3   1   0   63.59    4.23   0
  -3   5  10   22.45    8.50   0
  -3   6  11    9.92    8.23   0
  -1   3   9   46.24    6.17   0
  -1   6  12   68.23    9.65   0
   0   7  13   12.17    8.10   0
   1   0  -4  152.35    5.32   0
   1   4  11   -2.67    4.65   0
  -4   5   9    4.90    5.70   0
  -3   2   5   68.31    5.41   0
  -6   0  11   41.93    4.59   0
  -6   1  10   17.64    3.09   0
  -5  -4  15    0.13    6.60   0
  -5  -4  16    1.35    6.89   0
  -4  -4  10    0.93    5.76   0
  -4  -2   7   55.82    4.77   0
  -4   6   4   92.33    5.22   0
  -3  -7  15   16.09    8.39   0
  -2  -6   9   27.49    7.73   0
  -1  -8  12   45.74    8.21   0
  -1  -7   9    2.27    7.71   0
   0  -9  13   19.23   10.18   0
   1  -9  11   68.45    9.16   0
   2  -6   4   31.80    4.36   0
   3 -10  11    4.57    9.31   0
   6  -9   7   50.29    8.64   0
   7 -10   9   30.80    9.59   0
   7  -8   5   26.24    6.94   0
   7  -5   1  171.81    6.15   0
   8  -9   7   33.33    7.81   0
   8  -1  -2  291.83    5.02   0
   8   1  -3    9.04    2.95   0
  -5  -4  14   44.86    8.00   0
  -5  -3  11   76.07    7.26   0
  -4  -6  15    5.67    7.35   0
  -4  -6  16   34.32    9.74   0
  -4  -5  12   -2.18    6.18   0
  -4  -3   8   59.34    5.60   0
  -3  -7  14   25.81    9.35   0
  -3  -3   6   48.88    5.02   0
  -2  -8  14   19.73    9.99   0
  -2  -7  11   59.47    8.07   0
  -2  -5   7   28.69    5.18   0
  -1  -8  11    9.81    8.65   0
  -1  -6   7    0.62    4.52   0
   0  -9  12   39.76   10.37   0
   1  -9  10   53.01    9.80   0
   1  -8   8  268.83   12.87   0
   1  -7   6   90.59    8.51   0
   2 -10  12  155.71   13.93   0
   2  -9   9  203.78   13.80   0
   2  -8   7   61.09    7.42   0
   4  -7   4    0.62    4.81   0
   5 -10   9    3.93    7.57   0
   5  -9   7   40.04    8.49   0
   6 -10   9    7.27    8.02   0
   6  -8   5   31.75    6.61   0
   6   1  -3   44.93    3.45   0
   7  -4   0  223.86    5.14   0
   7   1  -3    2.69    2.89   0
   8 -10   9   20.73    9.15   0
   8  -8   5  125.23    8.97   0
   8  -5   1   15.72    3.29   0
  -5  -4  13    9.33    6.57   0
  -4  -5  11  119.62   10.06   0
  -4   0   5   23.57    2.58   0
  -4   3   4  162.05    2.99   0
  -4   5   4   33.22    3.21   0
  -3  -4   7   -2.54    4.10   0
  -3  -1   4  258.11    6.10   0
  -2  -8  13    6.80    9.17   0
  -2  -7  10   10.42    7.45   0
  -2   0   2 6533.28   17.25   0
  -2   3   1  670.17    8.25   0
   0  -8   9   87.87    8.74   0
   0  -7   7  527.97   15.97   0
   0  -5   4    8.83    4.60   0
   0  -4   3  335.60    8.97   0
   0  -3   2 2637.52   20.57   0
   0   3  -1 1545.83   14.94   0
   2 -10  11    0.18    9.37   0
   2  -7   5  209.51   10.58   0
   5  -8   5    7.80    5.86   0
   6  -6   2  220.38    8.33   0
   6  -1  -2   15.43    1.66   0
   7  -6   2   13.10    3.56   0
   7  -1  -2  435.96    5.72   0
   8  -6   2   67.02    5.42   0
  -6  -2  13   32.51    5.73   0
  -6   2   9   23.07    2.18   0
  -5  -5  15   46.92    8.35   0
  -5  -5  16    1.42    8.25   0
  -5  -5  17    2.00    8.47   0
  -5  -4  12   73.34    8.18   0
  -4  -6  13    1.21    7.83   0
  -4  -4   9   20.72    5.79   0
  -4   4   4   52.05    2.94   0
  -3  -6  10    7.55    7.73   0
  -2  -8  12    3.11    8.35   0
  -2  -6   8   82.72    7.70   0
  -1  -9  13   -9.00    9.62   0
  -1  -8  10   24.26    9.02   0
  -1  -7   8   -0.98    7.25   0
  -1  -5   5  163.17    8.43   0
  -1   3   0 2667.65   17.92   0
   0  -9  11  109.15   10.52   0
   1 -10  12   33.22   11.47   0
   1  -5   3  525.05   12.27   0
   1  -4   2    7.39    3.68   0
   2  -9   8   30.29    8.23   0
   2   2  -2 1056.59   12.00   0
   4 -10   9    4.98    7.92   0
   5  -6   2  327.03    9.85   0
   5   2  -3   50.28    3.90   0
   6 -10   8    6.27    7.86   0
   6  -9   6   34.16    8.19   0
   7 -10   8    1.51    7.65   0
   7  -9   6    9.04    6.30   0
   7  -7   3  177.36    8.62   0
   8 -10   8   -1.23    8.12   0
   8  -4   0    4.19    1.99   0
  -6   0  10    4.62    3.13   0
  -5  -5  14   31.16    8.24   0
  -5  -3  10    7.43    4.52   0
  -4  -5  10   18.43    6.60   0
  -3  -5   8    1.07    4.39   0
  -2  -4   5 2132.51   24.38   0
  -1  -6   6  221.58   10.39   0
  -1   4   0   41.45    3.86   0
   0  -9  10   10.54    8.28   0
   0  -6   5  160.02    8.49   0
   1  -8   7    9.61    5.65   0
   1  -6   4  125.11    7.72   0
   2 -10  10   38.38   10.16   0
   2  -8   6    3.96    7.09   0
   5 -10   8    9.78    8.06   0
   5  -9   6   14.56    7.23   0
   6  -7   3    6.20    4.65   0
   8  -9   6    7.61    6.61   0
   8  -7   3   27.04    5.13   0
  -6  -3  14    3.30    5.34   0
  -6  -2  12    6.80    4.63   0
  -5  -5  13    2.36    6.41   0
  -5  -4  11  150.46    9.69   0
  -4  -7  15    7.20    8.89   0
  -4  -6  12   89.66    9.91   0
  -4  -3   7   61.16    5.44   0
  -3  -8  14   18.87    9.82   0
  -3  -7  11    6.59    8.46   0
  -3  -6   9   18.33    7.60   0
  -2  -8  11   52.59   10.22   0
  -2  -7   9  512.27   17.63   0
  -2  -5   6  408.40   12.16   0
  -1  -8   9  203.76   13.38   0
  -1  -2   2 2544.60   17.83   0
   1 -10  11   58.45    9.10   0
   1  -7   5  304.91   12.24   0
   1  -3   1 2304.03   17.64   0
   2  -6   3  110.13    7.04   0
   2  -5   2    4.78    3.83   0
   2   3  -2  377.40    8.82   0
   4 -10   8   33.33    9.29   0
   5  -7   3   27.44    5.22   0
   5  -4   0   50.90    3.25   0
   7  -8   4    0.66    5.30   0
  -6  -3  13    9.88    5.61   0
  -6   1   9   65.04    3.61   0
  -5  -6  16   -5.09    8.70   0
  -4  -7  14    0.50    8.21   0
  -4  -6  11    6.91    6.95   0
  -4  -4   8  201.07    9.62   0
  -2  -9  13    3.44    9.15   0
  -2  -6   7   19.67    6.52   0
  -1  -9  11  163.69   13.45   0
   0 -10  12    5.19    8.31   0
   0  -2   1    5.82    2.91   0
   1 -10  10    8.32    8.84   0
   1  -9   8   -7.45    8.09   0
   2 -10   9   16.19    9.26   0
   2  -9   7   87.29   10.21   0
   2  -7   4   36.32    6.47   0
   2  -4   1    4.80    3.17   0
   3   1  -2  546.96    7.84   0
   4 -11  10   12.24   10.07   0
   4  -9   6   11.06    6.60   0
   4  -6   2    4.56    3.83   0
   4  -5   1   70.25    4.49   0
   4   0  -2  693.85    7.31   0
   5  -8   4   11.82    5.39   0
   6 -11   9   57.63   11.11   0
   6 -10   7   77.39    9.72   0
   7 -10   7    0.93    7.66   0
   8  -8   4    6.26    5.86   0
  -6  -4  15    4.13    6.68   0
  -6  -2  11   15.66    4.89   0
  -6  -1  10   27.07    4.30   0
  -5  -6  15   88.19   11.29   0
  -5  -5  12    3.31    6.99   0
  -5  -3   9  118.13    7.45   0
  -5  -2   8  135.50    6.88   0
  -4  -7  13   14.78    9.26   0
  -4  -5   9  234.14   11.62   0
  -3  -7  10    9.36    8.18   0
  -3  -5   7   18.79    5.61   0
  -3  -3   5   53.48    5.10   0
  -2  -8  10   -2.58    8.18   0
   0 -10  11   66.01   11.99   0
   0  -9   9  103.59    9.98   0
   0  -8   7   69.64    9.51   0
   1  -8   6   19.43    7.99   0
   1   1  -1 1129.16    8.78   0
   3  -9   6  102.73   10.18   0
   5 -11   9   78.89   11.21   0
   5 -10   7    4.50    7.65   0
   7  -9   5   26.28    7.56   0
  -6  -4  14   19.88    6.99   0
  -5  -6  14   14.82    8.24   0
  -5  -4  10  148.49    9.40   0
  -3  -6   8   13.04    6.69   0
  -2  -7   8   66.75    7.76   0
  -1  -9  10    5.67    8.06   0
  -1  -8   8   24.31    8.45   0
  -1  -5   4   67.09    6.25   0
   2  -8   5   36.98    7.33   0
   4 -11   9   52.35   10.73   0
   4 -10   7   23.29    8.71   0
   4  -8   4    9.13    5.72   0
   5  -9   5    5.43    6.33   0
   6  -9   5   11.45    6.24   0
  -6  -4  13   -2.32    5.43   0
  -6   0   9   11.31    2.96   0
  -5  -6  13    9.72    8.05   0
  -5  -5  11   94.35    9.23   0
  -4  -7  12  109.56   10.07   0
  -4  -6  10   -3.48    6.58   0
  -3  -8  11   24.07    8.90   0
  -3  -2   4  325.14    8.13   0
  -2  -9  11    2.01    8.51   0
  -2  -8   9   38.51    8.88   0
  -2  -5   5  365.77   11.72   0
  -1 -10  12    0.76    8.18   0
  -1  -6   5   -5.27    5.38   0
  -1  -4   3   97.77    6.25   0
   0 -10  10   -5.43    9.07   0
   0  -9   8    1.00    8.40   0
   0  -7   5  370.88   13.63   0
   0  -6   4   -0.93    4.02   0
   0  -5   3  381.19   10.56   0
   1 -10   9    1.52    6.39   0
   1  -9   7   44.75    9.21   0
   2 -11  10   -2.35    9.00   0
   2 -10   8   53.44    9.69   0
   3 -11   9    4.37    8.49   0
   3  -7   3   -2.37    4.26   0
   3   2  -2  211.08    6.16   0
   4  -4   0   77.18    3.98   0
   6 -11   8    6.50    8.44   0
   7 -11   8    9.70    9.15   0
   8   0  -2   24.15    3.22   0
  -6  -5  15   57.11    9.38   0
  -6  -3  11  171.61    9.24   0
  -6  -2  10  110.02    7.01   0
  -5  -7  15   19.23    9.11   0
  -4  -8  14   36.94    8.74   0
  -4  -7  11   12.29    7.95   0
  -3  -7   9  510.91   17.77   0
  -3   0   3  129.95    3.37   0
  -2  -6   6   14.77    6.14   0
  -2  -4   4    2.90    4.19   0
  -1  -9   9   31.95    9.64   0
  -1  -7   6   59.14    7.11   0
   0  -4   2  371.40    9.56   0
   1  -7   4  143.64    8.76   0
   1  -6   3  165.76    8.33   0
   2  -9   6   10.73    7.33   0
   3 -10   7   60.96    9.83   0
   3  -8   4    0.38    5.74   0
   3   3  -2  362.60    9.10   0
   4  -9   5   23.53    7.08   0
   5 -11   8   36.72    9.07   0
   5 -10   6   26.45    7.57   0
   6 -10   6   16.69    7.53   0
   7 -10   6    2.56    6.65   0
  -6  -5  14   28.93    8.15   0
  -6  -1   9   14.37    3.64   0
  -5  -7  14    8.64    8.46   0
  -5  -6  12  115.71   10.48   0
  -5  -5  10   29.33    7.31   0
  -5  -4   9  146.55    8.84   0
  -5  -3   8    4.09    4.00   0
  -5   1   6   18.67    1.87   0
  -4  -8  13   55.33   10.83   0
  -4   5   5  236.95    6.67   0
  -3  -8  10  180.40   13.08   0
  -3  -5   6  186.45    9.70   0
  -2  -9  10   12.79    8.81   0
  -2  -7   7  175.63   11.15   0
  -2   5   2  771.51   12.63   0
  -1  -8   7   39.26    8.84   0
   0 -10   9   26.72   10.10   0
   0  -8   6  164.32   10.25   0
   1 -11  10    2.27    9.54   0
   1 -10   8  137.67   12.89   0
   1  -8   5   51.83    8.41   0
   1  -5   2  195.73    7.42   0
   1   2  -1  773.32    9.55   0
   1   3  -1  140.83    5.30   0
   2  -3   0 3914.53   20.96   0
   3  -9   5  110.74   10.18   0
   4 -11   8    1.90    7.97   0
   4 -10   6   69.32    9.32   0
   5   0  -2  709.98    8.43   0
   6  -8   3   15.42    5.71   0
   6  -7   2   70.96    5.88   0
   6  -3  -1    0.61    1.09   0
   7  -8   3   19.89    5.96   0
   7  -7   2    6.88    4.44   0
   7   0  -2   76.03    4.06   0
  -6  -6  16   20.29    9.65   0
  -5  -7  13   49.63    9.38   0
  -5  -6  11    1.66    6.69   0
  -5  -2   7  517.61   11.48   0
  -4  -8  12    8.77    9.19   0
  -3  -9  12   81.14   11.56   0
  -3  -6   7  163.71    9.64   0
  -3  -4   5   93.74    6.57   0
  -3   4   3   31.74    2.79   0
  -2  -8   8   92.43   10.64   0
  -2  -3   3   39.37    4.58   0
  -1 -10  10   59.56   11.44   0
  -1  -3   2 3311.14   24.18   0
   0  -9   7    4.94    8.31   0
   1  -9   6   13.87    8.15   0
   2  -6   2    3.24    4.08   0
   3 -11   8   60.13   10.93   0
   5  -8   3  303.42   11.76   0
   5  -7   2  389.22   11.30   0
   6 -11   7   38.08    9.49   0
   6  -9   4   16.80    6.35   0
   6   0  -2   -2.08    2.27   0
   7 -11   7    0.49    8.90   0
   7  -6   1    1.58    3.20   0
  -6  -6  15   21.59    9.16   0
  -6  -4  11   12.81    5.64   0
  -6  -3  10   -0.91    4.37   0
  -5   0   6   59.54    3.40   0
  -3  -9  11   44.26    9.93   0
  -3  -7   8   25.34    6.44   0
  -2  -1   2  174.66    4.61   0
  -1  -9   8   23.14    6.83   0
   0   4   0 1035.76   14.34   0
   1 -11   9   34.40   10.44   0
   1  -4   1 1060.29   14.34   0
   1  -2   0   14.40    2.43   0
   3 -10   6   15.09    8.47   0
   4 -11   7   23.03    8.53   0
   4  -8   3  195.40    9.94   0
   5 -11   7   26.10    8.42   0
   5  -6   1   79.12    5.28   0
   7  -9   4   77.54    8.07   0
  -6  -6  14   15.78    7.93   0
  -6  -2   9  200.12    8.44   0
  -5  -8  14   -0.52    8.55   0
  -5  -7  12   18.97    8.70   0
  -5  -4   8    5.76    5.01   0
  -3  -8   9  156.18   12.62   0
  -3  -3   4  812.76   14.02   0
  -2 -10  11   -1.39    6.90   0
  -2  -9   9  115.87   11.84   0
  -2  -7   6  247.34   12.42   0
  -2  -6   5  122.13    8.79   0
  -1 -10   9  169.12   13.85   0
  -1  -8   6  166.16   11.42   0
  -1  -7   5    1.74    6.08   0
  -1  -6   4  226.87   10.15   0
   0 -11  10   15.84    8.58   0
   0 -10   8   62.40   11.13   0
   0  -8   5    9.07    6.75   0
   0  -6   3  374.04   11.95   0
   2  -5   1 1024.26   15.41   0
   4  -9   4  140.70   10.31   0
   5 -10   5   41.85    8.69   0
   5   1  -2  311.71    7.33   0
   5   2  -2   19.43    3.79   0
   6 -10   5   -2.78    6.59   0
   6   1  -2  277.53    7.53   0
   7 -10   5  149.91   10.99   0
   8  -6   1   20.89    3.58   0
  -6  -6  13   27.15    8.36   0
  -6   1   8  247.91    5.16   0
  -5  -6  10   -1.37    6.90   0
  -3  -9  10    2.88    8.43   0
  -2 -10  10   76.00   11.36   0
  -2  -5   4   14.94    5.02   0
  -1  -9   7  120.47   11.16   0
  -1  -5   3   -2.09    4.47   0
  -1  -1   1 1148.01    9.05   0
  -1   4   1   -0.54    2.81   0
   0  -9   6   -2.26    7.39   0
   0  -3   1 1546.86   15.42   0
   0   3   0   31.00    3.84   0
   1  -8   4   13.33    6.89   0
   3 -11   7   33.88    9.83   0
   3  -8   3   -3.93    5.58   0
   4 -10   5   11.71    7.69   0
   5  -3  -1  109.02    2.65   0
   6  -5   0   75.31    4.22   0
  -6  -5  11   12.56    6.84   0
  -6   0   8    1.61    2.34   0
  -5  -8  13   82.14   11.23   0
  -5  -7  11    2.93    8.17   0
  -4  -9  12   60.71   12.02   0
  -3  -7   7   24.46    7.69   0
  -3  -6   6   -2.50    4.74   0
  -3  -5   5    3.28    5.16   0
  -3  -1   3 1301.61   12.44   0
  -3   3   3  694.91    7.74   0
  -2  -9   8   26.50    9.49   0
  -1 -11  10   52.70   12.37   0
   0 -11   9    6.08    8.85   0
   0  -5   2  280.88    9.59   0
   1 -11   8   -4.51    8.42   0
   1  -7   3    3.46    4.32   0
   3  -9   4   -1.84    6.48   0
   4 -12   8   60.60   10.74   0
   5 -11   6   44.01    9.38   0
   5  -5   0   20.14    3.22   0
   6 -11   6   -0.41    7.97   0
   7 -11   6   -3.04    7.20   0
   7  -5   0   10.18    2.69   0
  -7  -4  13   85.20    8.57   0
  -7  -3  12   -3.32    5.28   0
  -6  -7  14   -1.73    8.20   0
  -6  -6  12    9.28    7.67   0
  -6  -3   9   42.68    5.82   0
  -6  -1   8  316.84    8.67   0
  -5  -8  12   21.15    9.45   0
  -5  -6   9    4.36    6.56   0
  -5  -5   8   95.82    8.63   0
  -4   4   5   67.68    3.44   0
  -3 -10  11   87.92   13.06   0
  -3   5   4  160.34    6.12   0
  -2  -4   3  185.32    8.00   0
  -1 -10   8    7.39    9.19   0
   0 -10   7   -6.27    5.87   0
   0   2   0  840.15    9.28   0
   1 -10   6  177.16   13.24   0
   1  -6   2  513.45   12.72   0
   2   3  -1  350.54    8.37   0
   3 -12   8   21.69   10.47   0
   3 -10   5   -3.37    6.96   0
   3  -6   1  497.91   11.80   0
   4 -11   6    2.25    8.16   0
   8  -2  -1   25.09    2.31   0
  -6  -7  13   -4.23    8.02   0
  -5  -7  10   40.16    9.23   0
  -5  -4   7   17.49    4.78   0
  -4  -7   8  380.40   16.05   0
  -4  -6   7   22.99    7.05   0
  -4  -5   6  110.00    8.38   0
  -4   0   4    8.00    1.99   0
  -4   1   4  156.37    2.50   0
  -3  -9   9   19.65    9.23   0
  -3  -4   4  321.40   10.30   0
  -2 -10   9    5.68    8.86   0
  -2  -7   5   18.40    7.07   0
  -2  -2   2 1060.25   12.70   0
  -1  -8   5   64.67    9.30   0
  -1  -4   2  244.52    7.97   0
  -1   3   1   -0.02    2.49   0
   0 -11   8    9.64    9.73   0
   3 -11   6   10.83    8.68   0
   5 -12   7    0.18    8.44   0
   5  -9   3   21.12    6.34   0
   5  -8   2   -2.97    5.46   0
   6 -12   7   24.17    9.99   0
   6  -9   3   -4.10    5.40   0
   6  -8   2    9.70    5.42   0
   7  -9   3   65.84    7.92   0
  -7  -4  12   15.68    6.59   0
  -6  -6  11    6.44    7.68   0
  -6  -5  10   12.20    6.15   0
  -5  -8  11  102.26   11.94   0
  -4  -8   9   39.01    7.78   0
  -4   5   6   81.10    4.90   0
  -3 -10  10   35.44   10.86   0
  -3  -7   6    4.31    7.03   0
  -3  -2   3  300.68    7.71   0
  -2  -9   7   80.46   10.96   0
  -2  -6   4 1166.58   21.64   0
  -2   5   3   90.06    5.29   0
  -1  -9   6   17.06    8.11   0
  -1  -6   3  120.95    8.40   0
   0  -9   5  115.60   11.21   0
   0  -8   4   -6.59    6.58   0
   0  -7   3    4.63    5.79   0
   1 -11   7    8.66    6.88   0
   1  -5   1  166.75    7.34   0
   2  -4   0   25.67    4.06   0
   4 -12   7   48.50   10.13   0
   4  -9   3   59.13    7.94   0
   4  -8   2   48.80    7.05   0
   5 -10   4    4.98    6.79   0
   6 -10   4    2.96    6.17   0
   7 -10   4   34.35    7.42   0
   7  -8   2    0.30    4.77   0
  -7  -6  14   11.55    9.04   0
  -7  -5  13   10.42    7.30   0
  -7  -3  11   -0.99    5.22   0
  -6  -7  12   13.49    8.39   0
  -5  -9  12   19.45    9.40   0
  -4  -9  10   27.99    9.86   0
  -4  -4   5  125.80    7.52   0
  -3  -9   8   63.62   10.97   0
  -3  -8   7   12.46    6.11   0
  -3  -6   5  394.46   13.88   0
  -2 -10   8   -5.92    9.19   0
  -1 -10   7   10.46    8.58   0
  -1  -2   1  774.22   10.14   0
   0 -10   6   10.01    8.84   0
   0  -4   1  791.99   13.24   0
   1 -12   8   -5.89   10.43   0
   1  -9   4   31.58    8.52   0
   1  -8   3  194.36   11.04   0
   1  -3   0 2727.81   19.00   0
   2   0  -1   73.54    2.16   0
   2   1  -1  704.46    8.12   0
   3 -12   7    7.10    8.58   0
   3   3  -1   73.63    5.40   0
   4 -11   5   45.76    9.89   0
   4 -10   4    3.99    6.59   0
   4  -3  -1  426.20    5.51   0
   5 -11   5    0.22    7.48   0
   5  -7   1  103.41    6.65   0
   6 -11   5   13.93    8.04   0
   6  -7   1   83.73    5.74   0
  -7  -5  12    8.41    7.02   0
  -6  -8  13    0.12    8.63   0
  -6  -6  10    0.17    7.49   0
  -6  -3   8   -3.73    3.90   0
  -5  -8  10   86.31   11.40   0
  -5  -7   9  136.38   11.52   0
  -5  -6   8  206.53   11.11   0
  -5  -5   7   -2.37    5.70   0
  -5  -3   6   18.16    3.95   0
  -4  -8   8   15.88    8.62   0
  -4  -7   7    2.68    7.69   0
  -3 -10   9  104.84   12.34   0
  -2  -5   3   17.41    5.07   0
  -1 -11   8   41.31   11.03   0
   0 -11   7  125.90   13.30   0
   0  -6   2  303.68   10.85   0
   1 -10   5    6.58    7.66   0
   2 -12   7   11.66   10.29   0
   3 -10   4   73.40    9.96   0
   3  -8   2   52.77    6.81   0
   3  -5   0   27.90    3.66   0
   4  -7   1   73.63    6.07   0
   5 -12   6    2.31    8.18   0
   6 -12   6   52.17   10.49   0
   7  -7   1    8.18    4.05   0
   8  -5   0    5.12    2.09   0
  -7  -6  13   85.33   10.26   0
  -7  -4  11    0.25    5.17   0
  -7  -2  10   72.00    6.11   0
  -7  -1  10   56.47    4.91   0
  -6  -7  11   32.76    8.51   0
  -6  -5   9   16.51    6.19   0
  -5  -9  11    1.92    9.35   0
  -4  -9   9    2.56    9.13   0
  -4  -6   6   -2.06    4.85   0
  -3  -5   4  113.89    7.00   0
  -3  -3   3   34.38    4.55   0
  -2 -11   9    3.62    8.47   0
  -2  -9   6    8.44    7.83   0
  -2  -8   5   14.61    8.03   0
  -2  -3   2  362.74    9.21   0
  -1  -9   5  377.37   16.67   0
  -1  -5   2   21.59    5.15   0
   0   4   1  489.25   10.46   0
   1  -7   2  341.70   11.81   0
   3 -11   5   13.49    8.14   0
   4 -12   6   -2.31    8.34   0
   8   0  -1   18.37    3.71   0
  -7  -7  14   19.10    9.83   0
  -6  -8  12    0.59    8.12   0
  -6  -4   8  125.85    8.28   0
  -5  -7   8   -0.04    7.22   0
  -5  -4   6  135.06    8.18   0
  -4 -10  10   -1.36    9.70   0
  -4  -5   5   41.19    6.18   0
  -3  -8   6  106.14   11.31   0
  -3  -7   5 1158.11   24.29   0
  -3   4   4  146.08    5.22   0
  -2 -10   7    4.79    9.17   0
  -2  -7   4   87.23    8.88   0
  -1 -10   6    9.56    8.56   0
  -1   2   1 4627.42   19.00   0
   0 -10   5  108.17   11.70   0
   0  -9   4   79.30   10.19   0
   1   3   0 3417.89   24.02   0
   2 -11   5   11.02    8.93   0
   3 -12   6   29.32   10.11   0
   3  -7   1   55.15    5.99   0
  -7  -7  13   16.74    9.48   0
  -7  -6  12   13.93    7.58   0
  -7  -5  11   68.72    8.29   0
  -6  -8  11   -1.11    8.08   0
  -6  -7  10   59.77    9.94   0
  -6  -6   9   51.33    8.78   0
  -6  -1   7   93.16    5.15   0
  -5  -9  10   15.98    9.91   0
  -5  -8   9   -1.23    8.19   0
  -5  -6   7    0.34    7.15   0
  -4  -8   7   12.01    8.61   0
  -4  -3   4  943.16   15.67   0
  -3   2   3    3.22    1.14   0
  -1 -11   7   35.82   10.30   0
  -1   4   2   80.16    4.81   0
   0 -11   6    2.02    9.42   0
   0  -8   3  122.44    8.96   0
   0  -5   1  808.22   15.13   0
   0  -1   0 1362.91    8.37   0
   2 -12   6   13.17    9.57   0
   4 -10   3   -3.11    6.06   0
   5 -11   4   33.89    8.30   0
   5 -10   3   32.81    7.24   0
   5  -9   2    6.85    6.30   0
   5  -6   0   45.14    4.29   0
   6 -11   4   42.16    8.86   0
   6 -10   3   39.79    7.48   0
   6  -9   2    8.01    5.99   0
   6  -6   0  263.57    7.64   0
  -6  -5   8   16.82    6.61   0
  -6  -3   7    8.67    4.57   0
  -6   0   7   18.10    2.68   0
  -5  -1   5   84.97    4.43   0
  -4 -10   9   27.73   10.70   0
  -4  -9   8   29.10    7.86   0
  -4  -7   6  117.16   10.43   0
  -3  -6   4    8.84    6.00   0
  -3  -4   3   17.93    4.68   0
  -2  -6   3   67.07    6.67   0
  -2  -4   2   80.74    6.24   0
  -2   4   3    3.38    2.45   0
   0 -12   7   18.94   10.45   0
   0  -7   2    3.35    5.59   0
   1  -9   3  126.94   10.88   0
   3 -10   3   26.40    7.63   0
   4 -12   5   -6.87    7.20   0
   4 -11   4    5.29    7.13   0
   4  -6   0   23.35    4.05   0
   4   2  -1   22.69    3.44   0
   5 -12   5   -3.82    7.75   0
   6 -12   5    4.24    8.56   0
   7  -9   2   88.34    8.00   0
  -7  -7  12  107.08   11.34   0
  -7  -6  11   17.93    7.70   0
  -7  -5  10    1.08    5.80   0
  -7  -2   9    3.15    3.65   0
  -6  -7   9  141.25   11.66   0
  -5  -2   5  221.76    7.40   0
  -4  -6   5   53.77    8.04   0
  -4  -4   4  230.59    9.35   0
  -4   3   5   67.00    2.93   0
  -3  -9   6    6.79    8.94   0
  -2 -10   6  153.84   13.42   0
  -2  -9   5   -6.43    8.08   0
  -2  -8   4    7.89    7.27   0
  -1 -10   5   40.87   10.19   0
  -1  -6   2  411.37   12.62   0
   0  -2   0  840.88    9.66   0
   3 -12   5   29.44    9.93   0
   3 -11   4   -3.91    7.38   0
   3  -9   2   40.08    7.82   0
   3   1  -1  314.55    6.42   0
   6  -8   1    3.06    4.85   0
   7   0  -1   -0.36    2.99   0
  -7  -3   9  166.43    8.53   0
  -7  -1   9    2.42    3.18   0
  -6  -9  11   21.30   10.72   0
  -6  -8  10   -1.90    6.17   0
  -6  -6   8  248.24   13.23   0
  -6  -4   7    9.11    5.34   0
  -5   0   5  222.61    5.16   0
  -4  -9   7   -4.48    8.15   0
  -4   4   6  352.66    7.64   0
  -3 -11   8   24.90   11.60   0
  -3  -8   5   77.07    8.81   0
  -3  -5   3    6.90    4.86   0
  -2 -11   7   14.24    7.94   0
  -1 -12   7   34.36   11.88   0
  -1 -11   6   -0.95    6.82   0
  -1  -4   1   38.13    5.09   0
   0 -11   5   23.03    9.98   0
   0 -10   4  349.85   16.79   0
   2 -11   4   16.73    9.35   0
   2 -10   3   68.32    9.77   0
   2   3   0  421.64    9.82   0
   3  -6   0    0.60    3.30   0
   5  -4  -1    6.78    1.97   0
   6   1  -1   53.62    4.45   0
   7  -2  -1   78.00    2.95   0
   7  -1  -1    2.30    2.53   0
  -7  -8  12    6.44    9.38   0
  -7  -7  11   13.75    8.40   0
  -7  -6  10   10.99    7.43   0
  -7  -4   9   11.27    5.45   0
  -4 -10   8    1.98    9.19   0
  -4  -8   6  346.59   15.24   0
  -4  -5   4  107.19    8.30   0
  -3  -7   4   -1.88    6.63   0
  -2  -7   3   12.38    6.61   0
  -2  -5   2   29.20    5.50   0
   0 -12   6    4.03   10.51   0
   0  -9   3   -2.29    5.45   0
   0  -6   1  237.81    9.84   0
   0   3   1  290.28    7.38   0
   1  -7   1   75.74    7.03   0
   1   2   0 1119.72   11.88   0
   2 -12   5    6.40    6.98   0
   2  -9   2   16.67    7.29   0
   3  -8   1   96.69    7.91   0
   4  -4  -1    6.73    2.37   0
   7  -8   1  174.61    8.23   0
  -7  -5   9   88.53    8.63   0
  -6  -8   9   19.19    9.30   0
  -6  -7   8   19.65    8.79   0
  -6  -5   7   14.41    6.28   0
  -4  -7   5    8.49    5.75   0
  -1  -7   2  369.71   13.66   0
   0  -8   2   11.22    6.94   0
   0  -3   0   37.20    3.36   0
   1 -12   5   -3.41    9.67   0
   1  -5   0  372.36   10.20   0
   2  -8   1   22.15    6.33   0
   4 -11   3  101.72   10.63   0
   5 -12   4   65.14   10.46   0
   5 -11   3   11.24    7.14   0
   5  -7   0    7.68    4.40   0
   6 -11   3   89.96   10.41   0
   6  -4  -1    1.99    1.53   0
   6   0  -1    7.31    2.98   0
  -7  -8  11   -2.05    8.55   0
  -7  -7  10   -3.44    7.85   0
  -7   0   9   33.67    3.17   0
  -6  -6   7   94.79    9.63   0
  -4 -10   7    8.63    9.57   0
  -4  -9   6    5.90    8.40   0
  -4  -6   4   -2.01    6.38   0
  -3 -11   7   60.73   12.32   0
  -3 -10   6   96.35   10.60   0
  -3  -9   5   -5.71    7.92   0
  -3  -6   3    1.16    5.88   0
  -2 -11   6   96.16   11.02   0
  -2  -9   4  175.86   12.55   0
  -1 -12   6   -3.56    9.95   0
  -1 -11   5    3.77    9.64   0
  -1 -10   4    7.92    8.87   0
  -1  -5   1    0.55    3.24   0
   3 -12   4   32.66    9.84   0
   3 -11   3   90.29   10.61   0
   3 -10   2   -0.17    6.18   0
   3   0  -1   17.34    2.04   0
   4 -13   5   45.08   10.61   0
   4 -10   2   50.13    8.17   0
   4  -7   0    8.58    3.98   0
   5 -13   5    7.66   10.00   0
   6 -10   2    8.60    6.15   0
   6  -7   0   11.64    3.94   0
  -8  -6  12    3.12    8.13   0
  -7  -6   9   14.83    7.74   0
  -7  -3   8   31.11    5.58   0
  -7  -2   8   16.88    4.07   0
  -6  -9   9    8.71    8.96   0
  -6  -3   6   95.87    6.46   0
  -3  -8   4    9.61    5.92   0
  -3  -3   2  362.58    9.79   0
  -3  -2   2  214.72    6.85   0
  -2  -8   3   28.73    8.49   0
  -2  -6   2  102.12    7.15   0
  -1  -9   3   -6.01    5.69   0
   0 -12   5   48.20   11.57   0
   0 -11   4    6.57    9.37   0
   0 -10   3   96.57   11.11   0
   0  -4   0 1078.67   15.50   0
   0   4   2   16.61    4.51   0
   2 -12   4   55.75   10.96   0
   2 -11   3   25.77    9.22   0
   2  -2  -1  763.52    6.83   0
   3  -7   0   16.73    4.88   0
   3  -4  -1   13.92    2.64   0
   5  -9   1   49.05    6.88   0
  -8  -7  12   19.32    9.86   0
  -8  -5  11    0.23    6.13   0
  -7  -8  10    0.72    8.67   0
  -6  -8   8    2.93    6.52   0
  -6  -4   6   35.47    5.98   0
  -6  -1   6   37.36    3.79   0
  -5 -10   8    0.36   10.42   0
  -5  -9   7    2.30    9.28   0
  -5  -8   6   -1.04    7.66   0
  -4  -4   3    9.35    4.61   0
  -4  -3   3  125.14    6.75   0
  -3  -1   2  561.65    8.34   0
  -3   4   5   11.37    3.32   0
  -2  -3   1  347.38    9.21   0
  -2  -2   1   84.97    4.77   0
  -1  -8   2   27.03    7.67   0
  -1  -6   1  625.11   15.58   0
  -1   3   2  231.82    6.25   0
   0  -9   2    7.65    7.98   0
   1  -6   0   43.22    5.62   0
   2 -10   2    0.08    7.49   0
   2  -3  -1  687.42    8.93   0
   5   0  -1   85.31    4.13   0
   6  -9   1    8.94    5.41   0
  -8  -6  11    9.31    6.99   0
  -7  -7   9   -1.44    7.27   0
  -7  -1   8   18.41    3.59   0
  -6  -5   6   22.04    6.70   0
  -6   1   7   81.51    2.32   0
  -5  -3   4  214.26    8.77   0
  -4 -11   7   33.57   11.51   0
  -4 -10   6   84.51   12.55   0
  -4  -7   4  206.33   12.41   0
  -3 -11   6   67.84   12.19   0
  -3  -9   4   -4.16    8.12   0
  -2 -11   5   29.13   10.39   0
  -2 -10   4   -4.15    9.05   0
  -2  -7   2  284.43   12.79   0
  -2  -4   1  537.38   12.61   0
  -1 -12   5   61.71   12.30   0
  -1 -11   4    2.82    9.78   0
   0  -5   0   77.37    6.18   0
   1 -12   4    4.81    9.11   0
   1 -11   3    2.59    8.42   0
   1   3   1   58.99    5.06   0
   2  -7   0  177.33    9.13   0
   2   2   0  815.70   11.37   0
   5  -5  -1  394.89    7.82   0
   7  -7   0   13.06    3.99   0
  -8  -7  11   -7.25    7.50   0
  -8  -5  10    8.65    6.51   0
  -8  -4  10    5.30    5.30   0
  -7  -9  10   21.01   10.69   0
  -6  -9   8   55.27   11.36   0
  -6  -8   7  228.58   14.75   0
  -6  -6   6    5.49    7.41   0
  -5 -10   7    7.30    9.33   0
  -5  -7   5    8.83    8.04   0
  -5  -2   4  101.38    5.38   0
  -4  -9   5    1.71    9.04   0
  -4  -5   3   16.53    5.56   0
  -2  -9   3  132.13   12.30   0
  -2  -1   1  727.66    8.74   0
  -2   4   4  308.02    8.13   0
  -1 -10   3   16.02    9.37   0
   0  -8   1   43.74    7.91   0
   3 -13   4    2.29    9.48   0
   3 -12   3   27.49    9.40   0
   3  -5  -1   77.25    4.68   0
   4 -13   4    1.39    9.56   0
   4 -12   3   -1.00    7.12   0
   4 -11   2   32.89    8.40   0
   4  -8   0   26.57    5.40   0
   5 -13   4   -0.34    9.39   0
   5 -12   3    3.05    8.52   0
   5 -11   2   -8.85    6.92   0
   5  -8   0   39.02    6.13   0
  -8  -6  10   17.20    7.64   0
  -7  -7   8   -5.24    8.02   0
  -5  -9   6    8.38    9.65   0
  -4  -8   4   -7.47    8.23   0
  -4  -6   3    5.16    6.37   0
  -4   4   7   41.77    4.07   0
  -3  -8   3   47.53    9.55   0
  -3  -6   2   90.78    8.46   0
  -2  -5   1  124.98    7.94   0
  -1  -7   1  614.90   17.04   0
   0  -6   0   24.17    5.30   0
   1  -7   0  196.12    9.71   0
   3 -11   2    6.96    7.26   0
   3  -8   0  133.99    8.62   0
   3   2   0  471.78    9.86   0
   4 -10   1    9.26    6.74   0
   4   2   0  125.99    6.13   0
   5 -10   1    7.67    6.90   0
   6  -8   0  125.88    7.34   0
   6  -5  -1  333.95    6.39   0
  -8  -8  11    4.75   10.23   0
  -8  -7  10   34.48    9.88   0
  -7  -9   9    1.49    9.13   0
  -7  -5   7  105.50    9.22   0
  -7  -4   7   98.49    7.89   0
  -7  -3   7  287.40   10.43   0
  -6 -10   8   -4.36   10.51   0
  -6  -7   6    1.47    7.44   0
  -6  -4   5    5.18    5.88   0
  -5  -8   5    6.91    8.66   0
  -5  -6   4  221.78   12.18   0
  -4 -11   6   -0.90   10.38   0
  -3 -11   5    8.12   10.39   0
  -3 -10   4   79.21   12.04   0
  -2 -12   5   44.39   12.65   0
  -2 -11   4   19.78   10.64   0
  -2  -8   2  105.49    9.16   0
  -1  -3   0 3384.67   25.17   0
  -1   1   1  185.62    2.70   0
   0 -10   2   14.40    6.79   0
   0   2   1 1639.40   13.67   0
   1 -12   3   26.11    9.78   0
   1   1   0   34.06    2.76   0
   2 -11   2   31.92    8.96   0
   2  -8   0   56.41    7.10   0
   2   3   1  135.60    6.75   0
   4  -6  -1  188.33    7.51   0
   6 -10   1   10.71    6.79   0
   6  -2  -1   65.37    2.61   0
   8  -1   0    3.06    3.72   0
  -8  -5   9    1.37    5.72   0
  -8  -4   9    3.87    5.41   0
  -7  -8   8   36.73   10.24   0
  -7  -6   7   -3.06    7.26   0
  -7  -2   7   76.51    5.73   0
  -6  -9   7   13.17    7.57   0
  -6  -5   5  154.50   10.34   0
  -6  -3   5  468.61   12.41   0
  -6   0   6   58.21    3.29   0
  -5 -10   6   28.33   11.09   0
  -4  -9   4    9.89    9.34   0
  -4  -7   3  188.95   12.57   0
  -3  -9   3   77.77   11.07   0
  -3  -7   2   -6.50    6.60   0
  -2 -10   3  241.67   15.20   0
  -2  -6   1   63.18    6.17   0
  -1 -11   3   54.76   11.59   0
  -1  -8   1   65.44    9.12   0
  -1  -2   0 1129.03   12.59   0
   0  -9   1   36.03    8.96   0
   1 -11   2   -5.07    8.66   0
   2 -10   1    8.00    7.63   0
   3  -6  -1   53.53    4.90   0
   5  -6  -1  133.55    6.02   0
   5  -1  -1  368.54    5.87   0
  -8  -8  10   -3.68    8.70   0
  -8  -6   9    4.22    6.89   0
  -7  -7   7   63.07   10.27   0
  -6  -6   5   94.81   10.05   0
  -5  -9   5  203.11   15.14   0
  -5  -7   4   21.67    8.66   0
  -3   0   2   54.31    2.60   0
  -1 -10   2   -1.91    8.76   0
  -1  -5   0  134.20    7.13   0
   0  -7   0    2.56    5.89   0
   1 -10   1   21.19    8.90   0
   1  -4  -1    0.31    3.58   0
   1  -3  -1   -2.40    2.85   0
   3 -13   3   23.54   10.21   0
   3 -12   2   38.28    9.15   0
   4 -13   3   46.66   11.31   0
   5 -12   2   42.28    9.63   0
   5  -9   0   33.98    6.46   0
   7   0   0  363.03    9.67   0
  -8  -7   9   -2.29    7.73   0
  -7  -9   8   23.68   10.43   0
  -7   0   8   74.09    3.72   0
  -4 -11   5    4.65   11.23   0
  -4  -8   3   74.26   10.71   0
  -4  -4   2   14.95    4.91   0
  -4   0   3  803.10    8.26   0
  -3 -11   4    6.14   10.47   0
  -3  -8   2    7.06    8.27   0
  -3   4   6   27.73    4.21   0
  -2 -12   4   13.59   11.56   0
  -2  -7   1   15.66    5.61   0
  -1  -6   0   16.08    5.48   0
   1  -5  -1   64.39    5.67   0
   2 -13   3    8.82   10.24   0
   2 -12   2   53.94   10.83   0
   2  -9   0   40.68    8.22   0
   3 -11   1   16.42    8.96   0
   3  -7  -1  179.68    9.01   0
   4 -11   1    5.58    7.34   0
   4  -7  -1  264.09    9.75   0
   6  -6  -1    0.16    2.91   0
  -8  -8   9   57.18   10.73   0
  -8  -5   8   56.98    7.99   0
  -8  -2   9   40.98    5.05   0
  -7  -8   7   -7.08    8.12   0
  -7  -6   6   16.37    8.53   0
  -7  -5   6  221.65   11.78   0
  -5  -8   4  181.24   12.22   0
  -5  -5   3  216.93   10.70   0
  -5   1   5  137.44    2.12   0
  -4  -6   2   80.02    8.67   0
  -4   3   6    5.47    2.45   0
  -3 -10   3   12.95    9.16   0
  -3  -5   1    7.96    5.28   0
  -3  -4   1 2724.80   28.62   0
  -3  -3   1   73.55    5.84   0
  -2 -11   3   24.61    8.28   0
  -2  -8   1    2.29    7.29   0
  -1 -12   3    9.61   10.63   0
  -1  -9   1  392.32   17.11   0
   0  -8   0   -6.24    6.95   0
   1 -13   3   91.82   13.75   0
   1 -12   2   32.51    9.97   0
   1  -6  -1   75.90    6.50   0
   1  -2  -1 4780.39   20.35   0
   2 -11   1   27.27    9.10   0
   5 -11   1    7.26    7.53   0
   5  -7  -1   23.60    4.96   0
   5   1   0   17.85    3.26   0
   6  -9   0  100.49    7.25   0
   8  -2   0   25.39    3.66   0
  -8  -7   8   18.70    9.17   0
  -8  -6   8    7.88    7.31   0
  -8  -4   8   97.42    8.12   0
  -7  -9   7   22.36    9.87   0
  -7  -7   6   17.52    8.35   0
  -7  -1   7  142.27    5.80   0
  -6  -1   5  192.92    6.32   0
  -5  -9   4   -0.64    8.81   0
  -5  -6   3    2.06    6.90   0
  -5   3   8    2.64    2.48   0
  -4  -2   2 1046.65   14.88   0
  -4   4   8    9.05    3.42   0
  -3  -9   2   48.52    9.70   0
  -2   4   5   26.92    3.85   0
  -1 -11   2   25.43   10.27   0
  -1  -7   0  190.76   10.87   0
   1 -11   1    1.47    8.35   0
   1  -9   0   16.32    7.39   0
   2  -7  -1   -0.89    4.26   0
   2   1   0    2.66    2.65   0
   3 -10   0    9.80    7.80   0
   4 -10   0    1.02    6.32   0
   4  -1  -1  589.76    6.01   0
  -6  -4   4   12.23    4.97   0
  -5  -7   3   47.36    9.55   0
  -5  -2   3   46.49    4.82   0
  -4 -11   4    3.83   10.95   0
  -4  -7   2   30.81    8.32   0
  -3 -11   3    5.30   10.37   0
  -3  -7   1  134.24   10.67   0
  -3  -2   1    2.99    3.63   0
  -2 -12   3    5.49   11.11   0
  -2  -5   0   44.85    6.31   0
  -2  -4   0   13.03    5.06   0
  -1 -10   1   38.07    9.98   0
  -1   3   3 1228.88   14.64   0
   0 -12   2   17.24   10.57   0
   0  -9   0    8.09    7.84   0
   0  -4  -1  486.81   11.18   0
   1   2   1  498.75    9.18   0
   1   3   2  814.05   13.65   0
   2 -10   0   12.11    7.90   0
   3 -13   2    2.92    8.97   0
   3  -8  -1    1.93    4.94   0
   3   1   0  355.60    7.48   0
   4 -13   2    8.29    9.51   0
   5 -10   0   35.49    8.11   0
  -9  -7  10   -8.93    8.37   0
  -7  -8   6    6.78    8.61   0
  -6  -3   4   61.41    5.85   0
  -5 -10   4   13.24   10.10   0
  -5  -8   3    7.41    9.22   0
  -4 -10   3   49.55   11.99   0
  -4  -8   2   10.65    8.99   0
  -2 -11   2   34.39   11.12   0
  -2  -9   1  126.59   10.65   0
  -2  -6   0  780.14   18.51   0
  -2  -3   0  410.08   10.30   0
  -1  -8   0  214.58   11.62   0
  -1  -1   0   31.78    2.32   0
   0  -6  -1  273.49   10.72   0
   0  -3  -1  302.21    7.95   0
   1 -10   0    1.64    7.67   0
   2 -13   2    1.31    8.97   0
   2  -8  -1   12.16    5.96   0
   3 -12   1   -0.62    8.17   0
   4 -12   1    4.41    8.78   0
   5  -8  -1    2.99    5.10   0
   6  -7  -1  440.52   10.30   0
   6   0   0    3.23    2.80   0
   7  -1   0   -0.02    3.18   0
  -9  -8  10   25.89   10.76   0
  -8  -9   8   10.17   10.13   0
  -8  -7   7    2.24    8.34   0
  -8  -6   7   84.95   10.14   0
  -8  -4   7    8.78    5.74   0
  -8  -2   8  123.10    6.96   0
  -7  -9   6   10.03   10.08   0
  -7  -5   5  171.44   11.09   0
  -7  -4   5   20.42    6.37   0
  -6 -10   5   11.26   10.60   0
  -5   0   4   11.40    2.03   0
  -3 -10   2   -4.05    6.62   0
  -3  -8   1  222.55   13.90   0
[truncated: 476,889 more chars]
