# Supplementary material for: 1,1′-(2,2-Di­phenyl­ethene-1,1-di­yl)bis­(3,5-dimethyl-1H-pyrazol-2-ium) dichloride
Source: IUCrdata. 2026 Jun 2;11(Pt 6):x260568. doi: 10.1107/S2414314626005687 (PMC13330798; doi:10.1107/S2414314626005687)
Supplement: Supplementary file 2 [file x-11-x260568-Isup2.hkl]

data_I                                                                          
_shelx_title ' UB352_01_a.res in P-1'                                           
_shelx_refln_list_code          4                                               
_shelx_F_calc_maximum      152.38                                               
_exptl_crystal_F_000       464.00                                               
_reflns_d_resolution_high  0.7109                                               
                                                                                
loop_                                                                           
 _space_group_symop_operation_xyz                                               
 'x, y, z'                                                                      
 '-x, -y, -z'                                                                   
                                                                                
_cell_length_a     9.3202                                                       
_cell_length_b    10.0104                                                       
_cell_length_c    13.4409                                                       
_cell_angle_alpha 101.063                                                       
_cell_angle_beta   90.783                                                       
_cell_angle_gamma  92.021                                                       
                                                                                
_shelx_F_squared_multiplier     1.000                                           
                                                                                
loop_                                                                           
 _refln_index_h                                                                 
 _refln_index_k                                                                 
 _refln_index_l                                                                 
 _refln_F_squared_calc                                                          
 _refln_F_squared_meas                                                          
 _refln_F_squared_sigma                                                         
 _refln_observed_status                                                         
   1   0   0         76.89         80.23         1.55 o                         
   2   0   0        218.54        191.86         2.10 o                         
   3   0   0       9934.68      10209.22        22.24 o                         
   4   0   0        330.01        314.38         4.74 o                         
   5   0   0          1.07         -0.68         1.87 o                         
   6   0   0          4.77          7.88         2.02 o                         
   7   0   0        839.70        874.51         9.76 o                         
   8   0   0         17.24         17.44         3.53 o                         
   9   0   0         16.00         11.60         3.92 o                         
  10   0   0          2.76          5.60         6.89 o                         
  11   0   0         19.82         13.72         7.65 o                         
  12   0   0         15.98          4.96        12.56 o                         
 -12   1   0        120.23         94.78        16.79 o                         
 -11   1   0         42.77         37.04         8.37 o                         
 -10   1   0        186.55        169.56        10.71 o                         
  -9   1   0          2.78          3.67         4.14 o                         
  -8   1   0         10.77          8.88         3.43 o                         
  -7   1   0          0.56          1.31         2.81 o                         
  -6   1   0          3.06          8.25         3.22 o                         
  -5   1   0         11.12          5.55         2.23 o                         
  -4   1   0        243.52        282.22         5.90 o                         
  -3   1   0        159.89        146.07         3.16 o                         
  -2   1   0        594.47        608.35         4.82 o                         
  -1   1   0         61.07         66.53         2.35 o                         
   0   1   0       2924.77       3274.84        23.90 o                         
   1   1   0         84.00         75.51         1.67 o                         
   2   1   0          4.28          4.99         0.94 o                         
   3   1   0        849.27        886.15         3.70 o                         
   4   1   0        672.31        721.38         5.04 o                         
   5   1   0         43.98         41.72         2.44 o                         
   6   1   0       1174.76       1174.13        10.94 o                         
   7   1   0        673.12        711.91        11.00 o                         
   8   1   0        964.39        958.67        14.16 o                         
   9   1   0         21.31         25.19         4.97 o                         
  10   1   0         82.12         96.63         7.95 o                         
  11   1   0          5.51          2.92        11.14 o                         
  12   1   0         24.49         22.02        15.31 o                         
 -12   2   0          6.90         13.82         9.27 o                         
 -11   2   0        110.97        112.44        10.58 o                         
 -10   2   0          0.73          4.51         8.22 o                         
  -9   2   0         34.11         32.99         4.51 o                         
  -8   2   0         57.11         58.94         4.59 o                         
  -7   2   0        241.95        265.27         6.24 o                         
  -6   2   0        439.16        452.91         7.31 o                         
  -5   2   0       1128.23       1185.31        13.69 o                         
  -4   2   0        225.96        291.80         5.46 o                         
  -3   2   0        342.75        276.72         7.47 o                         
  -2   2   0       4221.01       4397.99        24.73 o                         
  -1   2   0         69.28         36.87         2.52 o                         
   0   2   0       1781.05       2060.01         9.57 o                         
   1   2   0       2571.35       2749.76         6.93 o                         
   2   2   0       1776.83       1947.58         9.18 o                         
   3   2   0       1086.90       1131.55         5.37 o                         
   4   2   0        245.53        322.21         3.33 o                         
   5   2   0        370.46        406.36         4.60 o                         
   6   2   0        179.45        169.78         3.76 o                         
   7   2   0          5.66          6.15         2.78 o                         
   8   2   0        738.16        762.57        10.16 o                         
   9   2   0        228.97        223.72        11.19 o                         
  10   2   0         37.43         52.05         8.08 o                         
  11   2   0         39.19         36.65        12.09 o                         
  12   2   0          0.70         -1.53        12.56 o                         
 -12   3   0          0.11         -9.78         9.78 o                         
 -11   3   0          2.28         -3.84        11.50 o                         
 -10   3   0         88.19         81.21        11.07 o                         
  -9   3   0          2.37         -3.09         4.41 o                         
  -8   3   0         74.32         69.53         4.41 o                         
  -7   3   0         53.04         49.47         3.86 o                         
  -6   3   0         29.96         40.13         9.12 o                         
  -5   3   0        603.87        672.75        27.50 o                         
  -4   3   0        288.84        345.07        12.70 o                         
  -3   3   0       1906.26       2115.68        23.26 o                         
  -2   3   0       9010.62       9286.06        47.05 o                         
  -1   3   0       6539.09       6562.67        32.82 o                         
   0   3   0         93.20         87.08         3.25 o                         
   1   3   0       8412.26       8260.81        19.13 o                         
   2   3   0       1039.20       1001.72         6.67 o                         
   3   3   0        139.89        130.38         3.55 o                         
   4   3   0       1320.61       1311.20        17.84 o                         
   5   3   0       1123.34       1172.20        12.02 o                         
   6   3   0        359.67        365.04         4.78 o                         
   7   3   0          7.21          7.12         2.72 o                         
   8   3   0         46.02         46.30         6.08 o                         
   9   3   0         15.34         17.29         7.04 o                         
  10   3   0          6.29         12.23         7.83 o                         
  11   3   0          0.47          6.96        11.63 o                         
 -12   4   0         33.38         32.19        11.07 o                         
 -11   4   0         11.56          2.11         9.95 o                         
 -10   4   0        568.61        585.06        34.01 o                         
  -9   4   0         80.10         75.85         6.00 o                         
  -8   4   0          9.96          9.46         3.02 o                         
  -7   4   0        576.09        545.36         9.66 o                         
  -6   4   0        336.02        306.60        14.21 o                         
  -5   4   0        133.69        125.31         6.49 o                         
  -4   4   0        156.94        190.17         5.16 o                         
  -3   4   0        147.26        142.16         5.75 o                         
  -2   4   0         38.03         64.60         6.30 o                         
  -1   4   0         71.00         96.97         4.40 o                         
   0   4   0       2595.16       2593.90        13.45 o                         
   1   4   0         80.93        110.81         4.13 o                         
   2   4   0         46.62         45.44         5.28 o                         
   3   4   0         85.16         76.12         2.36 o                         
   4   4   0        213.79        222.27         4.29 o                         
   5   4   0         26.90         38.00         4.96 o                         
   6   4   0         13.40         10.05        11.88 o                         
   7   4   0         68.88         86.14         5.19 o                         
   8   4   0          1.45         -3.17         4.92 o                         
   9   4   0          8.85         11.23         6.46 o                         
  10   4   0          0.04         -3.15         6.94 o                         
 -12   5   0          7.49         29.08        18.66 o                         
 -11   5   0          2.78          2.96        10.91 o                         
 -10   5   0         51.21         39.89        10.96 o                         
  -9   5   0         30.61         21.85         7.49 o                         
  -8   5   0          8.24         14.27         4.87 o                         
  -7   5   0         25.60         21.76         5.86 o                         
  -6   5   0        163.26        184.22         8.34 o                         
  -5   5   0         55.66         47.23         3.39 o                         
  -4   5   0        668.58        653.48        14.99 o                         
  -3   5   0         74.25         74.21         6.53 o                         
  -2   5   0       2016.69       2213.79        24.93 o                         
  -1   5   0        878.23        894.09        14.51 o                         
   0   5   0        170.82        196.33         7.50 o                         
   1   5   0        324.05        317.59         7.24 o                         
   2   5   0        100.43        125.73         4.49 o                         
   3   5   0        103.64         99.65         4.78 o                         
   4   5   0        470.27        428.35         6.89 o                         
   5   5   0        770.39        752.23         9.35 o                         
   6   5   0         32.89         30.50         4.57 o                         
   7   5   0          2.59          2.59         4.09 o                         
   8   5   0          8.18          2.42         5.17 o                         
   9   5   0          5.11         -1.52         8.78 o                         
  10   5   0         11.45         15.01        12.48 o                         
  11   5   0         15.10         12.65        15.31 o                         
 -11   6   0         14.43         13.55        18.81 o                         
 -10   6   0        134.08        114.95        14.56 o                         
  -9   6   0        166.16        157.56        14.55 o                         
  -8   6   0         98.05         95.12        14.84 o                         
  -7   6   0        274.51        311.26        17.29 o                         
  -6   6   0        628.06        645.71        14.52 o                         
  -5   6   0        103.79        116.05         5.45 o                         
  -4   6   0         38.83         52.04         4.53 o                         
  -3   6   0          6.05          3.01         5.17 o                         
  -2   6   0         23.37         13.85         6.25 o                         
  -1   6   0        110.96        105.69        12.89 o                         
   0   6   0         80.20         55.93         7.17 o                         
   1   6   0         24.14         29.46         3.87 o                         
   2   6   0       1915.39       1880.68        16.49 o                         
   3   6   0       1231.37       1257.91        12.46 o                         
   4   6   0         12.11         10.12         3.87 o                         
   5   6   0          0.05          0.30         3.41 o                         
   6   6   0          3.07         11.82         3.86 o                         
   7   6   0         23.02         23.88         4.99 o                         
   8   6   0         88.38         84.55         5.60 o                         
   9   6   0          0.04          0.34         8.80 o                         
  10   6   0          2.02         18.33        38.31 o                         
  11   6   0         66.18         74.58        16.50 o                         
 -11   7   0         11.31         -4.77        19.03 o                         
 -10   7   0         14.02          2.46        19.64 o                         
  -9   7   0         83.54        108.58        15.06 o                         
  -8   7   0         21.12         28.70        14.45 o                         
  -7   7   0         28.42         31.05         7.99 o                         
  -6   7   0         25.21         26.44         3.91 o                         
  -5   7   0         18.47         14.75         4.56 o                         
  -4   7   0         10.72         16.67         4.31 o                         
  -3   7   0         19.57         24.04         7.86 o                         
  -2   7   0        432.89        433.60        13.60 o                         
  -1   7   0        506.28        483.53        21.96 o                         
   0   7   0          1.00          9.31         4.92 o                         
   1   7   0        447.45        452.70         9.98 o                         
   2   7   0         11.18          9.32         4.98 o                         
   3   7   0         64.51         60.86         4.31 o                         
   4   7   0         47.55         40.64         4.46 o                         
   5   7   0         25.27         18.52         5.12 o                         
   6   7   0        305.32        260.18         7.03 o                         
   7   7   0         88.53         91.20         8.03 o                         
   8   7   0          4.33          8.00         9.73 o                         
   9   7   0         12.35         26.16        10.60 o                         
  10   7   0         33.16         40.68        11.17 o                         
 -10   8   0          7.74          8.88        20.66 o                         
  -9   8   0         27.45         55.36        17.98 o                         
  -8   8   0         37.13         19.30        12.43 o                         
  -7   8   0          0.02         -1.48        12.80 o                         
  -6   8   0        280.18        287.34         8.12 o                         
  -5   8   0         92.41        100.36         7.26 o                         
  -4   8   0         73.44         73.59         8.41 o                         
  -3   8   0        347.65        319.83        13.81 o                         
  -2   8   0        124.79        135.34        16.56 o                         
  -1   8   0          0.14          3.04         5.90 o                         
   0   8   0          0.01         -1.05         4.76 o                         
   1   8   0        517.76        512.90        13.33 o                         
   2   8   0        104.57         97.75         9.63 o                         
   3   8   0        734.86        721.10        10.83 o                         
   4   8   0        415.25        437.89        12.83 o                         
   5   8   0          0.55          2.06         3.88 o                         
   6   8   0        438.09        422.31        12.34 o                         
   7   8   0          2.14          8.76        10.55 o                         
   8   8   0         84.25         90.88        12.12 o                         
   9   8   0          3.49          6.32        11.60 o                         
  10   8   0         91.76        109.04        19.25 o                         
  -8   9   0         45.51         72.22        15.94 o                         
  -7   9   0          1.30         -1.31        21.58 o                         
  -6   9   0        230.08        257.61        16.43 o                         
  -5   9   0         86.85         75.35         7.23 o                         
  -4   9   0          8.63         18.36         8.33 o                         
  -3   9   0         76.53         76.21        13.23 o                         
  -2   9   0         82.51         87.05         9.95 o                         
  -1   9   0         23.61         35.60         7.69 o                         
   0   9   0         20.13         20.62         6.29 o                         
   1   9   0        131.13        127.14        19.61 o                         
   2   9   0         26.25         27.30         8.81 o                         
   3   9   0         14.01         15.10         7.62 o                         
   4   9   0          7.37         -1.01         7.66 o                         
   5   9   0         71.50         64.74         9.39 o                         
   6   9   0         57.25         62.68         8.52 o                         
   7   9   0         31.39         30.41         7.26 o                         
   8   9   0          1.11         -0.27        13.46 o                         
  -7  10   0         16.76         29.98        48.59 o                         
  -6  10   0          0.02         -3.90        13.50 o                         
  -5  10   0         75.41         71.88         8.76 o                         
  -4  10   0          6.61          0.55         8.61 o                         
  -3  10   0         41.25         41.87         8.60 o                         
  -2  10   0         29.52         29.13         8.25 o                         
  -1  10   0          9.83          8.43         7.45 o                         
   0  10   0         59.75         44.67         8.45 o                         
   1  10   0        649.62        603.75        27.38 o                         
   2  10   0        213.17        218.64        14.51 o                         
   3  10   0        439.61        445.05        14.45 o                         
   4  10   0        767.12        760.51        16.13 o                         
   5  10   0         12.57         16.27         9.01 o                         
   6  10   0         12.66          7.13         7.56 o                         
   7  10   0        106.80         97.02        18.91 o                         
  -6  11   0          0.04        -60.23        60.23 o                         
  -5  11   0         28.72         28.12        17.15 o                         
  -4  11   0          5.71         -8.00         8.00 o                         
  -3  11   0         10.94         -4.35         6.76 o                         
  -2  11   0          1.25          0.08         7.03 o                         
  -1  11   0          0.03          5.14         6.75 o                         
   0  11   0         87.19         85.78        11.64 o                         
   1  11   0          4.28          5.45        12.86 o                         
   2  11   0         67.85         67.66         9.44 o                         
   3  11   0        144.24        107.02        11.94 o                         
   4  11   0         11.76         10.22         8.11 o                         
   5  11   0          3.51          3.02        11.80 o                         
   6  11   0          6.23         16.79        12.34 o                         
  -5  12   0         14.06        -17.08        37.64 o                         
  -4  12   0         64.11         93.51        10.05 o                         
  -3  12   0          0.01         -6.54         6.54 o                         
  -2  12   0          3.69          4.37         7.71 o                         
  -1  12   0         19.17         26.06        10.37 o                         
   0  12   0         17.75         33.79        10.90 o                         
   1  12   0         21.14         29.21        11.93 o                         
   2  12   0          0.90        -11.93        11.93 o                         
   3  12   0        127.14        115.27        17.67 o                         
   4  12   0         61.49         55.82        15.48 o                         
   5  12   0         47.13         31.95        14.28 o                         
  -3  13   0         18.77         33.99        13.37 o                         
  -2  13   0          2.02          6.57        12.77 o                         
  -1  13   0          0.01        -11.61        17.28 o                         
   1 -13   1         33.52         52.30        10.92 o                         
   2 -13   1          1.67         -2.34         9.55 o                         
   3 -13   1        143.78        173.36        16.45 o                         
   4 -13   1          0.63        -13.92        22.44 o                         
  -5 -12   1          2.63          5.82        13.09 o                         
  -4 -12   1          0.02         -2.19        11.12 o                         
  -3 -12   1          3.33         13.63        13.33 o                         
  -2 -12   1          3.64          1.51         8.37 o                         
  -1 -12   1         50.99         41.85        11.17 o                         
   0 -12   1         71.10         76.11         8.10 o                         
   1 -12   1         14.95         15.86         7.50 o                         
   2 -12   1          1.55         -1.89         7.13 o                         
   3 -12   1          1.36          6.38         7.11 o                         
   4 -12   1          1.41         -1.73         8.58 o                         
  -6 -11   1          2.30         -5.99        10.85 o                         
  -5 -11   1          0.42         -6.05        10.29 o                         
  -4 -11   1         56.94         59.14        10.54 o                         
  -3 -11   1         17.84          7.74         8.07 o                         
  -2 -11   1        126.28        118.43        11.72 o                         
  -1 -11   1        731.23        723.64        24.12 o                         
   0 -11   1         25.29         22.62         7.35 o                         
   1 -11   1          4.38         -6.78         7.06 o                         
   2 -11   1         50.88         66.80         8.29 o                         
   3 -11   1         41.10         49.96        11.98 o                         
   4 -11   1          6.72          9.22         8.00 o                         
   5 -11   1         27.94         26.06        18.30 o                         
   6 -11   1         61.38         56.16        64.46 o                         
   7 -11   1          8.46         49.52        59.64 o                         
   8 -11   1          9.27          3.36        59.96 o                         
  -7 -10   1         44.89         36.74        15.89 o                         
  -6 -10   1         11.47         -0.33         7.59 o                         
  -5 -10   1         87.01        100.20        10.85 o                         
  -4 -10   1          5.77          3.75         7.62 o                         
  -3 -10   1         17.87         19.89         7.44 o                         
  -2 -10   1          0.13         -0.67         8.54 o                         
  -1 -10   1         80.34         72.62         7.16 o                         
   0 -10   1         71.03         73.42         8.08 o                         
   1 -10   1         35.59         36.09         7.05 o                         
   2 -10   1         32.05         40.91         8.09 o                         
   3 -10   1         31.00         25.13         9.02 o                         
   4 -10   1         24.04         17.89         8.84 o                         
   5 -10   1          9.48         12.62         6.69 o                         
   6 -10   1          5.53         14.54        10.69 o                         
   7 -10   1          7.18        -12.32        26.12 o                         
   8 -10   1         23.28         -7.69        51.78 o                         
  -9  -9   1         26.27         12.05        15.57 o                         
  -8  -9   1         48.92         19.13        10.60 o                         
  -7  -9   1        131.00        130.20        18.08 o                         
  -6  -9   1          0.38         -1.91         6.68 o                         
  -5  -9   1         28.95         31.60         6.45 o                         
  -4  -9   1        279.58        280.00         6.95 o                         
  -3  -9   1         52.24         69.65         9.45 o                         
  -2  -9   1        314.39        314.19        15.58 o                         
  -1  -9   1       1061.99        998.29        15.01 o                         
   0  -9   1         87.39         90.69         8.40 o                         
   1  -9   1        672.91        643.08        17.60 o                         
   2  -9   1        601.67        534.58        16.09 o                         
   3  -9   1        212.03        201.42        14.72 o                         
   4  -9   1         77.10         91.81         9.29 o                         
   5  -9   1        143.93        115.47         7.99 o                         
   6  -9   1         26.70         23.35         9.84 o                         
   7  -9   1         10.10         15.35        29.48 o                         
   8  -9   1          4.93         11.50        17.07 o                         
 -10  -8   1         31.69         40.88        16.06 o                         
  -9  -8   1         65.02         66.98        10.75 o                         
  -8  -8   1         11.99          6.01         8.82 o                         
  -7  -8   1          7.47         -4.72        12.41 o                         
  -6  -8   1          2.42          2.79         5.82 o                         
  -5  -8   1         93.28         86.44         3.84 o                         
  -4  -8   1        392.06        389.26         6.51 o                         
  -3  -8   1        520.41        540.76        12.31 o                         
  -2  -8   1          1.83         -4.28         4.84 o                         
  -1  -8   1        156.49        142.03         7.30 o                         
   0  -8   1        132.35        122.38         7.75 o                         
   1  -8   1          0.08         -7.80        13.12 o                         
   2  -8   1         52.51         50.61         9.18 o                         
   3  -8   1        242.07        235.40         9.81 o                         
   4  -8   1        472.34        498.25        14.48 o                         
   5  -8   1         45.36         47.61         6.58 o                         
   6  -8   1         13.89          9.56        11.41 o                         
   7  -8   1        459.72        425.72        15.81 o                         
   8  -8   1         20.04         12.18        24.39 o                         
   9  -8   1          0.09         -4.14        15.62 o                         
  10  -8   1         14.48         -4.96        21.34 o                         
 -10  -7   1          2.22          2.01        10.18 o                         
  -9  -7   1          0.01          0.88        13.08 o                         
  -8  -7   1         14.58         10.24         8.76 o                         
  -7  -7   1        126.17        115.73        15.23 o                         
  -6  -7   1        519.98        486.71         7.90 o                         
  -5  -7   1          7.73         11.70         2.79 o                         
  -4  -7   1        280.94        276.09         5.26 o                         
  -3  -7   1        305.89        337.01        11.07 o                         
  -2  -7   1         43.68         30.50         4.23 o                         
  -1  -7   1       1495.77       1515.01        16.22 o                         
   0  -7   1        363.37        388.49        13.83 o                         
   1  -7   1        170.18        190.83        25.25 o                         
   2  -7   1         24.36         17.54         6.37 o                         
   3  -7   1        116.05        133.72         6.64 o                         
   4  -7   1        173.48        184.12         7.72 o                         
   5  -7   1        260.92        260.00        11.79 o                         
   6  -7   1        225.07        202.12        10.61 o                         
   7  -7   1         19.88         29.06        11.85 o                         
   8  -7   1        195.06        195.53        28.29 o                         
   9  -7   1          5.12         -8.81        10.39 o                         
  10  -7   1         35.21         45.97        20.85 o                         
  11  -7   1         14.26         24.94        19.20 o                         
 -11  -6   1        129.07        155.27        18.66 o                         
 -10  -6   1          1.10        -10.91        12.06 o                         
  -9  -6   1          4.55         16.35        13.47 o                         
  -8  -6   1          6.56          5.23         4.82 o                         
  -7  -6   1          7.20          6.44         3.38 o                         
  -6  -6   1          0.34         -3.32         3.32 o                         
  -5  -6   1        344.71        372.12         6.38 o                         
  -4  -6   1        270.20        283.96         4.82 o                         
  -3  -6   1         62.03         58.44         7.79 o                         
  -2  -6   1        128.13        167.39         5.34 o                         
  -1  -6   1       1435.98       1514.36        11.82 o                         
   0  -6   1        690.30        585.50        10.85 o                         
   1  -6   1          3.23         15.04         8.21 o                         
   2  -6   1       1162.61       1099.69        27.56 o                         
   3  -6   1       1192.03       1166.92        22.10 o                         
   4  -6   1        452.83        461.55        11.01 o                         
   5  -6   1        222.15        206.69         9.48 o                         
   6  -6   1        298.34        363.48        19.54 o                         
   7  -6   1          2.96          5.40         6.77 o                         
   8  -6   1         52.30         49.89         7.41 o                         
   9  -6   1          4.76          1.27        11.84 o                         
  10  -6   1         74.74         70.57        19.17 o                         
  11  -6   1         13.72         13.97        17.40 o                         
  12  -6   1          1.06        -16.04        17.76 o                         
 -11  -5   1        239.57        240.73        19.88 o                         
 -10  -5   1        121.24        136.29        16.06 o                         
  -9  -5   1        139.59        123.95        13.93 o                         
  -8  -5   1        538.45        501.07        10.70 o                         
  -7  -5   1          0.01          0.72         3.28 o                         
  -6  -5   1         47.54         42.99         3.57 o                         
  -5  -5   1         24.41         32.14         5.46 o                         
  -4  -5   1         37.14         39.15         2.48 o                         
  -3  -5   1          3.36          9.41         5.25 o                         
  -2  -5   1        320.12        296.88         5.77 o                         
  -1  -5   1          3.45          6.35         3.24 o                         
   0  -5   1       1828.67       1941.30        15.68 o                         
   1  -5   1        280.57        416.19        11.11 o                         
   2  -5   1       2166.03       2459.18        21.15 o                         
   3  -5   1        161.91        184.03         8.96 o                         
   4  -5   1        138.24        163.72         5.18 o                         
   5  -5   1        450.39        514.68        18.83 o                         
   6  -5   1        178.14        185.25        14.44 o                         
   7  -5   1        430.30        426.35        13.29 o                         
   8  -5   1         41.57         37.12         6.99 o                         
   9  -5   1        354.90        362.96        25.28 o                         
  10  -5   1         16.43          5.36        10.44 o                         
  11  -5   1         51.92         53.75        12.32 o                         
  12  -5   1         92.34         78.43        20.03 o                         
 -10  -4   1         41.28         44.94        12.99 o                         
  -9  -4   1          0.25         -5.36        14.87 o                         
  -8  -4   1         68.29         70.18         7.02 o                         
  -7  -4   1        439.90        418.43         9.67 o                         
  -6  -4   1        201.73        189.50         4.87 o                         
  -5  -4   1        172.68        160.65         4.48 o                         
  -4  -4   1         22.01         35.78         3.02 o                         
  -3  -4   1       6350.40       6524.95        41.93 o                         
  -2  -4   1       1360.00       1307.82        15.33 o                         
  -1  -4   1         62.50         84.40         3.96 o                         
   0  -4   1       2034.88       1915.20        10.29 o                         
   1  -4   1       2500.18       2565.71        12.37 o                         
   2  -4   1          4.06         10.80         3.30 o                         
   3  -4   1          0.88          2.51         2.87 o                         
   4  -4   1          4.56         -3.36         5.75 o                         
   5  -4   1        188.97        200.89        12.45 o                         
   6  -4   1        126.48        142.16        16.08 o                         
   7  -4   1         11.23          4.74        10.17 o                         
   8  -4   1         19.76          5.73        11.48 o                         
   9  -4   1        166.47        158.61        14.06 o                         
  10  -4   1         46.99         42.15        10.17 o                         
  11  -4   1          1.09          0.76         9.08 o                         
  12  -4   1         79.46         83.13        11.93 o                         
 -12  -3   1         10.19         10.76        13.80 o                         
 -11  -3   1         11.26         11.12        12.56 o                         
 -10  -3   1        101.31         99.15         9.71 o                         
  -9  -3   1          0.07         -2.60         5.75 o                         
  -8  -3   1         12.89         16.97         5.91 o                         
  -7  -3   1       1146.43       1170.88        14.17 o                         
  -6  -3   1          8.14          6.03         2.93 o                         
  -5  -3   1         12.49         14.22         2.43 o                         
  -4  -3   1          4.69          4.18         1.85 o                         
  -3  -3   1        154.66        176.97         3.91 o                         
  -2  -3   1        825.25        850.13         6.97 o                         
  -1  -3   1        405.34        352.58         4.32 o                         
   0  -3   1       3536.21       3804.42        13.18 o                         
   1  -3   1       5672.55       5592.14        27.96 o                         
   2  -3   1       3201.67       3157.75        10.64 o                         
   3  -3   1       2135.79       2113.71        18.47 o                         
   4  -3   1       2409.50       2316.75        29.93 o                         
   5  -3   1        325.49        303.34        14.16 o                         
   6  -3   1          0.27         -3.31         5.71 o                         
   7  -3   1       1048.17       1042.03        11.62 o                         
   8  -3   1        260.03        242.28         6.20 o                         
   9  -3   1         61.10         74.60         9.75 o                         
  10  -3   1          0.90          8.28         9.00 o                         
  11  -3   1          8.06         12.16         9.18 o                         
  12  -3   1         34.11         29.54        10.08 o                         
 -12  -2   1         62.99         60.18        15.89 o                         
 -11  -2   1         71.99         66.21        14.89 o                         
 -10  -2   1         16.06         16.83         7.55 o                         
  -9  -2   1          6.84          8.87         6.99 o                         
  -8  -2   1         47.88         45.80         3.05 o                         
  -7  -2   1          4.01          3.84         2.19 o                         
  -6  -2   1        124.96        117.63         2.97 o                         
  -5  -2   1        311.15        347.41         3.71 o                         
  -4  -2   1         49.63         56.55         1.92 o                         
  -3  -2   1         11.99         17.30         1.87 o                         
  -2  -2   1        160.26        203.74         2.18 o                         
  -1  -2   1       2003.21       1872.00         6.44 o                         
   0  -2   1         20.38         19.63         1.79 o                         
   1  -2   1       2200.55       2522.48        10.13 o                         
   2  -2   1        292.71        324.84         3.42 o                         
   3  -2   1        517.88        494.18         7.62 o                         
   4  -2   1          0.86         12.61         3.81 o                         
   5  -2   1        711.18        776.90         7.55 o                         
   6  -2   1        501.78        508.56         9.88 o                         
   7  -2   1         55.93         53.29         5.25 o                         
   8  -2   1          5.27          6.47         2.67 o                         
   9  -2   1         43.49         41.34         8.60 o                         
  10  -2   1        208.96        213.93        12.19 o                         
  11  -2   1          7.00          9.60         7.99 o                         
  12  -2   1          0.29          7.12         8.52 o                         
 -12  -1   1        212.87        238.06        20.90 o                         
 -11  -1   1         26.17         16.45        13.46 o                         
 -10  -1   1          0.03         14.58        13.21 o                         
  -9  -1   1        540.17        516.69        16.21 o                         
  -8  -1   1         35.06         31.88         4.48 o                         
  -7  -1   1        205.23        214.22         4.73 o                         
  -6  -1   1        112.66        132.63         2.92 o                         
  -5  -1   1        202.11        218.85         3.81 o                         
  -4  -1   1       1279.03       1289.57         6.20 o                         
  -3  -1   1        698.00        775.41         3.42 o                         
  -2  -1   1       1602.94       1774.31         5.75 o                         
  -1  -1   1       2626.48       2721.21        15.69 o                         
   0  -1   1        384.53        516.67         4.00 o                         
   1  -1   1        949.54        900.94        14.55 o                         
   2  -1   1       9736.88      10289.92        44.03 o                         
   3  -1   1       1168.37       1282.38         6.02 o                         
   4  -1   1         31.66         46.08         4.25 o                         
   5  -1   1          1.89          1.47         1.78 o                         
   6  -1   1        637.18        651.09         9.33 o                         
   7  -1   1         46.26         45.05         2.63 o                         
   8  -1   1          1.96          8.80         6.46 o                         
   9  -1   1         14.17          9.79         8.26 o                         
  10  -1   1          3.88          9.58         6.16 o                         
  11  -1   1         21.89         27.61         7.80 o                         
 -12   0   1        122.99        130.40        17.67 o                         
 -11   0   1         82.58         77.80         8.72 o                         
 -10   0   1        434.81        428.01        14.29 o                         
  -9   0   1        665.69        656.50        11.60 o                         
  -8   0   1         43.48         44.00         3.26 o                         
  -7   0   1          0.02          1.97         3.64 o                         
  -6   0   1         16.76         16.87         2.30 o                         
  -5   0   1        218.20        201.25         3.31 o                         
  -4   0   1        191.06        173.01         4.08 o                         
  -3   0   1         39.96         43.12         1.61 o                         
  -2   0   1        173.56        182.66         2.12 o                         
  -1   0   1       2726.53       2719.68        14.78 o                         
   1   0   1        738.78        786.93         3.81 o                         
   2   0   1       4874.63       4947.50        16.51 o                         
   3   0   1        232.57        199.67         2.36 o                         
   4   0   1         41.89         47.71         3.10 o                         
   5   0   1        429.90        415.00         9.13 o                         
   6   0   1        737.07        757.98         6.71 o                         
   7   0   1        151.90        148.82         5.70 o                         
   8   0   1        628.88        636.42        14.35 o                         
   9   0   1          3.28          6.20         4.01 o                         
  10   0   1          1.35          2.92         5.83 o                         
  11   0   1         62.45         78.05         7.60 o                         
 -12   1   1         27.86         15.74        15.31 o                         
 -11   1   1          4.31         14.02         8.03 o                         
 -10   1   1         23.24         25.62         7.97 o                         
  -9   1   1          4.82          3.02         4.48 o                         
  -8   1   1         10.97         10.23         4.68 o                         
  -7   1   1          5.51          1.52         4.80 o                         
  -6   1   1          0.34          1.50         3.40 o                         
  -5   1   1        774.69        897.81         9.83 o                         
  -4   1   1       1334.58       1433.88         8.01 o                         
  -3   1   1        163.74        179.36         2.98 o                         
  -2   1   1       1827.85       1755.11        10.58 o                         
  -1   1   1        497.86        461.85         4.62 o                         
   0   1   1        876.49        750.81         4.63 o                         
   1   1   1          0.78          9.43         1.64 o                         
   2   1   1      23220.17      23915.34        44.62 o                         
   3   1   1        831.49        821.29         4.17 o                         
   4   1   1       1175.49       1114.65         6.18 o                         
   5   1   1        202.03        164.14         4.06 o                         
   6   1   1        175.46        161.66         6.78 o                         
   7   1   1        242.98        266.26         6.80 o                         
   8   1   1         11.97         19.14         5.31 o                         
   9   1   1        100.07         94.36         8.07 o                         
  10   1   1         32.12         32.74         6.02 o                         
  11   1   1         22.31         25.89         8.89 o                         
 -12   2   1          6.74          4.81         9.03 o                         
 -11   2   1        185.28        146.29        12.03 o                         
 -10   2   1        141.68        156.43        11.72 o                         
  -9   2   1          1.16         -5.59         7.52 o                         
  -8   2   1         69.03         63.77         4.13 o                         
  -7   2   1        171.98        189.79         5.73 o                         
  -6   2   1        133.17        154.88         4.44 o                         
  -5   2   1        164.13        193.55         4.29 o                         
  -4   2   1         27.04         24.62         1.85 o                         
  -3   2   1        139.92        184.43         6.18 o                         
  -2   2   1       1775.13       1866.17        10.79 o                         
  -1   2   1      11414.16      11441.58        56.03 o                         
   0   2   1       4031.86       3970.50        11.57 o                         
   1   2   1       1152.73       1246.32         7.13 o                         
   2   2   1        886.41        849.71         5.16 o                         
   3   2   1       3450.07       3618.31         9.49 o                         
   4   2   1         68.85         61.61         3.20 o                         
   5   2   1          0.71          1.54         1.93 o                         
   6   2   1         63.47         60.12         3.07 o                         
   7   2   1          0.25         -0.63         2.79 o                         
   8   2   1        830.00        811.51        11.88 o                         
   9   2   1         18.08         20.58         4.08 o                         
  10   2   1         62.95         54.14         6.78 o                         
  11   2   1         45.42         35.21         8.51 o                         
 -12   3   1         10.21         16.87        10.35 o                         
 -11   3   1        263.44        263.15        20.18 o                         
 -10   3   1         11.21         -0.46         8.84 o                         
  -9   3   1         42.99         47.07         6.12 o                         
  -8   3   1         60.03         61.09         6.84 o                         
  -7   3   1        195.33        195.35        15.11 o                         
  -6   3   1          0.87          0.02         1.67 o                         
  -5   3   1        251.77        265.92         4.55 o                         
  -4   3   1       1039.52       1043.50         9.66 o                         
  -3   3   1        452.26        389.74        11.86 o                         
  -2   3   1       1511.67       1650.76        10.65 o                         
  -1   3   1          6.46         -1.68         3.52 o                         
   0   3   1        709.73        726.85         6.00 o                         
   1   3   1        168.13        139.16         3.67 o                         
   2   3   1        305.29        317.71         5.15 o                         
   3   3   1        949.82       1065.81         9.38 o                         
   4   3   1       1260.73       1523.56         9.66 o                         
   5   3   1         31.24         27.09         2.11 o                         
   6   3   1        290.23        286.58         5.52 o                         
   7   3   1        579.41        612.93         8.64 o                         
   8   3   1         19.85         24.48         3.61 o                         
   9   3   1          1.82         -4.55         6.38 o                         
  10   3   1         79.90         80.48        13.77 o                         
  11   3   1          3.38         18.32        13.04 o                         
 -12   4   1          5.20          8.65        15.60 o                         
 -11   4   1         11.53         17.86        10.70 o                         
 -10   4   1         16.32         13.05        10.55 o                         
  -9   4   1         21.64         12.25         5.78 o                         
  -8   4   1         46.37         38.20        15.48 o                         
  -7   4   1         42.02         51.68        13.12 o                         
  -6   4   1          0.17          3.22         3.42 o                         
  -5   4   1         23.98         18.71         4.24 o                         
  -4   4   1         11.33         16.52         4.24 o                         
  -3   4   1         36.24         38.80         3.62 o                         
  -2   4   1        240.08        307.65        12.25 o                         
  -1   4   1          3.60          2.36         3.12 o                         
   0   4   1       1240.61       1213.17         8.71 o                         
   1   4   1        735.62        688.01        11.90 o                         
   2   4   1        913.49        927.84         8.80 o                         
   3   4   1       1349.74       1150.81        17.29 o                         
   4   4   1         15.43         11.32         1.62 o                         
   5   4   1        529.81        547.39         8.48 o                         
   6   4   1        750.34        770.96        15.86 o                         
   7   4   1        845.56        835.54        14.63 o                         
   8   4   1         38.83         31.35         6.06 o                         
   9   4   1         45.93         40.81         7.43 o                         
  10   4   1          8.72          8.72         9.34 o                         
 -11   5   1         54.03         66.41        12.75 o                         
 -10   5   1         13.74         18.58         9.02 o                         
  -9   5   1         27.49         35.51        10.31 o                         
  -8   5   1        534.72        558.27        39.64 o                         
  -7   5   1         76.43         60.40        14.60 o                         
  -6   5   1        805.63        811.12        14.78 o                         
  -5   5   1        942.28        955.30        15.51 o                         
  -4   5   1       1151.37       1225.06        15.17 o                         
  -3   5   1        191.72        181.62         6.18 o                         
  -2   5   1        847.89        918.85        20.82 o                         
  -1   5   1        152.32        165.60         8.25 o                         
   0   5   1       1088.44       1001.54        13.22 o                         
   1   5   1        230.85        231.47         7.00 o                         
   2   5   1        165.47        158.93         4.75 o                         
   3   5   1         59.98         46.40         3.26 o                         
   4   5   1        384.76        426.33         7.55 o                         
   5   5   1          0.20         -0.30         3.66 o                         
   6   5   1        290.88        321.10        11.95 o                         
   7   5   1         69.68         49.12         7.55 o                         
   8   5   1         18.93         20.31         6.82 o                         
   9   5   1        102.72        104.10        14.05 o                         
  10   5   1         20.85         31.22        13.60 o                         
  11   5   1          0.60         -3.89        13.75 o                         
 -11   6   1          8.72          3.99        19.27 o                         
 -10   6   1          1.06         20.91        11.87 o                         
  -9   6   1          0.74          1.35        11.61 o                         
  -8   6   1         15.30          2.38        12.60 o                         
  -7   6   1        191.62        170.43         7.70 o                         
  -6   6   1          4.35          3.18         2.95 o                         
  -5   6   1        286.85        319.96        11.15 o                         
  -4   6   1        438.69        461.18        10.03 o                         
  -3   6   1        109.77        123.30         6.78 o                         
  -2   6   1       1623.27       1643.47        20.92 o                         
  -1   6   1        181.88        190.62         8.55 o                         
   0   6   1        712.07        692.96        15.69 o                         
   1   6   1       1036.08        973.74        24.44 o                         
   2   6   1          1.50         -0.71         3.28 o                         
   3   6   1         40.22         49.46         5.08 o                         
   4   6   1         39.45         31.07         2.75 o                         
   5   6   1         22.05         25.41         6.04 o                         
   6   6   1        114.40        130.60        10.18 o                         
   7   6   1         23.68         22.65         6.81 o                         
   8   6   1         54.96         55.37         5.44 o                         
   9   6   1         22.55         28.94        10.53 o                         
  10   6   1          2.71         14.11        13.73 o                         
  11   6   1          1.67          1.85        15.48 o                         
 -10   7   1         30.78         20.05        18.64 o                         
  -9   7   1         92.15         80.32        13.63 o                         
  -8   7   1         32.96         32.49        16.11 o                         
  -7   7   1          7.21          2.04        14.09 o                         
  -6   7   1       1105.09       1042.54        16.25 o                         
  -5   7   1         63.65         55.80         6.53 o                         
  -4   7   1        607.73        637.16        17.22 o                         
  -3   7   1        440.13        448.99        14.89 o                         
  -2   7   1          7.61         -3.67         6.79 o                         
  -1   7   1         99.55        107.70        11.84 o                         
   0   7   1          6.52         14.81         5.62 o                         
   1   7   1         24.95         40.98         8.39 o                         
   2   7   1        585.34        559.65        12.19 o                         
   3   7   1        302.25        289.87         8.00 o                         
   4   7   1        735.44        696.15         9.34 o                         
   5   7   1        958.00        972.09        11.51 o                         
   6   7   1          0.01          7.83         4.28 o                         
   7   7   1         98.25        107.83         7.23 o                         
   8   7   1        193.48        178.82        10.12 o                         
   9   7   1         65.40         65.73        12.23 o                         
  10   7   1         71.51         90.06        15.98 o                         
  -8   8   1        101.85         92.22        14.70 o                         
  -7   8   1        191.78        189.56        17.52 o                         
  -6   8   1        264.04        254.37         9.99 o                         
  -5   8   1         15.02         13.67         6.45 o                         
  -4   8   1        304.96        275.42        13.90 o                         
  -3   8   1          0.09         11.05        10.53 o                         
  -2   8   1         31.60         35.48         9.20 o                         
  -1   8   1         22.04         22.75         7.33 o                         
   0   8   1        147.95        186.93         8.68 o                         
   1   8   1       1428.03       1377.63        25.89 o                         
   2   8   1        197.66        226.69        15.32 o                         
   3   8   1          2.90          1.82        10.02 o                         
   4   8   1         38.77         29.72        11.03 o                         
   5   8   1        134.69        121.63         5.56 o                         
   6   8   1          0.20          6.20         4.02 o                         
   7   8   1         34.86         25.96         8.09 o                         
   8   8   1          0.00         -5.59         6.87 o                         
   9   8   1         30.38         45.59        32.70 o                         
  -7   9   1         29.25         28.30        12.24 o                         
  -6   9   1         31.75         26.54         9.86 o                         
  -5   9   1        163.28        127.69         8.63 o                         
  -4   9   1          1.51         -0.48         9.09 o                         
  -3   9   1          0.14          0.51        13.12 o                         
  -2   9   1        173.28        142.75         9.70 o                         
  -1   9   1        241.01        192.77        13.28 o                         
   0   9   1         31.03         20.39        11.21 o                         
   1   9   1         75.42         58.33        10.67 o                         
   2   9   1          3.93          9.44        10.43 o                         
   3   9   1        231.43        209.73        11.24 o                         
   4   9   1        117.94        107.41        14.44 o                         
   5   9   1         16.25         16.94         4.25 o                         
   6   9   1        295.54        266.85        10.32 o                         
   7   9   1         16.75         33.47         7.99 o                         
   8   9   1          8.59         -6.69        15.35 o                         
  -6  10   1        305.96        368.63        24.87 o                         
  -5  10   1        307.73        315.44        13.60 o                         
  -4  10   1         68.66         82.45        11.07 o                         
  -3  10   1         31.61         44.24         8.67 o                         
  -2  10   1        170.94        175.33        12.21 o                         
  -1  10   1         34.39         46.95         8.81 o                         
   0  10   1         19.00          5.62        10.22 o                         
   1  10   1         47.07         53.46        10.73 o                         
   2  10   1         33.90         37.57        10.19 o                         
   3  10   1        233.11        220.78        22.93 o                         
   4  10   1          0.58          7.12         8.60 o                         
   5  10   1         49.65         45.86         9.05 o                         
   6  10   1        128.21        108.11        11.79 o                         
   7  10   1          2.36          2.24        11.17 o                         
  -6  11   1          0.22         44.00        34.89 o                         
  -5  11   1         53.62         57.51        13.98 o                         
  -4  11   1          4.38         -1.31         6.92 o                         
  -3  11   1        293.43        303.91        13.48 o                         
  -2  11   1         33.05         35.76         8.29 o                         
  -1  11   1        112.82        103.81        14.06 o                         
   0  11   1          3.31          3.67        11.58 o                         
   1  11   1          5.41        -15.57        15.57 o                         
   2  11   1          1.43         -2.75         8.90 o                         
   3  11   1          1.33         -1.14         9.09 o                         
   4  11   1          1.59          7.60         9.22 o                         
   5  11   1         64.16         61.47        14.55 o                         
   6  11   1          7.64          5.09        13.04 o                         
  -5  12   1          1.63         12.51        34.87 o                         
  -4  12   1         85.94         95.57        11.09 o                         
  -3  12   1          7.82         10.19         9.09 o                         
  -2  12   1         23.05         10.20         9.57 o                         
  -1  12   1         31.55         38.16        14.20 o                         
   0  12   1          6.11          1.41        11.76 o                         
   1  12   1          9.12          2.49        16.51 o                         
   2  12   1         15.48         25.89        15.70 o                         
   3  12   1         53.48         62.20        15.60 o                         
   4  12   1         99.75         72.86        16.60 o                         
   5  12   1         26.12          0.17        15.06 o                         
  -3  13   1         16.41         12.94        27.25 o                         
  -2  13   1         19.10         21.56        14.41 o                         
  -4 -13   2         70.96         70.15        17.33 o                         
  -3 -13   2          0.22          0.39        12.87 o                         
  -2 -13   2          0.19          5.69        14.02 o                         
   0 -13   2         31.73         27.52        19.66 o                         
   1 -13   2          0.64         -8.54         8.89 o                         
   2 -13   2          0.21          7.82        12.23 o                         
   3 -13   2         30.68         11.43         9.15 o                         
   4 -13   2          4.59         20.17        23.14 o                         
  -5 -12   2          5.62         -7.42        13.12 o                         
  -4 -12   2          1.64        -11.49        11.49 o                         
  -3 -12   2          0.19         -2.24         9.54 o                         
  -2 -12   2          7.19         15.39        10.93 o                         
  -1 -12   2          0.85         -0.56         6.65 o                         
   0 -12   2         44.28         64.67         8.39 o                         
   1 -12   2        123.91         92.83        10.48 o                         
   2 -12   2        121.07        133.28         9.47 o                         
   3 -12   2         59.04         79.24        10.04 o                         
   4 -12   2         93.45         85.37        11.35 o                         
   5 -12   2         77.39         92.14        30.90 o                         
  -6 -11   2         65.17         81.23        17.40 o                         
  -5 -11   2          9.06          4.98         8.02 o                         
  -4 -11   2          7.89          7.61         8.61 o                         
  -3 -11   2          4.49         -6.02         8.98 o                         
  -2 -11   2         79.14         86.39        11.47 o                         
  -1 -11   2         36.80         53.20         9.77 o                         
   0 -11   2          0.17          4.43         6.88 o                         
   1 -11   2          0.28          1.01         7.25 o                         
   2 -11   2         78.92         72.06         9.15 o                         
   3 -11   2          6.53         13.37        10.06 o                         
   4 -11   2         54.44         64.80         8.79 o                         
   5 -11   2          0.04        -16.20        16.20 o                         
   6 -11   2          0.42        -60.32        60.32 o                         
   7 -11   2         18.53         32.49        60.23 o                         
   8 -11   2         92.77        121.38        69.03 o                         
  -8 -10   2          5.81        -11.34        13.12 o                         
  -7 -10   2         47.99         56.63        17.62 o                         
  -6 -10   2        381.14        336.95        11.80 o                         
  -5 -10   2         52.16         44.44         7.42 o                         
  -4 -10   2         42.35         29.01         9.08 o                         
  -3 -10   2          1.64         -4.46         8.54 o                         
  -2 -10   2         65.09         62.18         6.38 o                         
  -1 -10   2          7.37          7.90         5.84 o                         
   0 -10   2         44.86         42.60         7.38 o                         
   1 -10   2       1147.73       1116.08        21.71 o                         
   2 -10   2          1.56         -1.90         7.34 o                         
   3 -10   2          0.04          1.21         7.13 o                         
   4 -10   2        124.97        137.79        11.25 o                         
   5 -10   2         47.12         54.29         8.76 o                         
   6 -10   2          6.49         19.68         9.22 o                         
   7 -10   2        123.52        158.26        17.14 o                         
   8 -10   2          2.33         -4.23        57.94 o                         
  -9  -9   2         33.51         29.57        16.11 o                         
  -8  -9   2         24.77         28.07         9.74 o                         
  -7  -9   2          0.16         -0.03         9.82 o                         
  -6  -9   2          3.71          3.10         7.66 o                         
  -5  -9   2          2.58          4.72         6.39 o                         
  -4  -9   2         12.00          6.80         3.97 o                         
  -3  -9   2        110.80        106.01         9.85 o                         
  -2  -9   2          9.86          7.42         3.87 o                         
  -1  -9   2        259.62        298.91         9.86 o                         
   0  -9   2         24.13         23.00         7.63 o                         
   1  -9   2        228.89        207.16        15.09 o                         
   2  -9   2         26.17         44.11         7.88 o                         
   3  -9   2        107.18        107.76        11.29 o                         
   4  -9   2        176.16        152.65        12.34 o                         
   5  -9   2          8.21         17.83         6.34 o                         
   6  -9   2         14.26         19.90        10.42 o                         
   7  -9   2        228.28        214.58        14.61 o                         
   8  -9   2          1.13         -4.35        16.50 o                         
 -10  -8   2         48.91         66.16        17.37 o                         
  -9  -8   2         30.84         38.28        10.74 o                         
  -8  -8   2          2.70         -1.76         9.03 o                         
  -7  -8   2         47.23         49.32         6.91 o                         
  -6  -8   2        151.37        143.40         7.35 o                         
  -5  -8   2        374.48        357.87         7.22 o                         
  -4  -8   2         22.07         21.34         2.28 o                         
  -3  -8   2         16.36         17.89         3.66 o                         
  -2  -8   2        259.12        240.66         5.76 o                         
  -1  -8   2         63.99         67.71         4.73 o                         
   0  -8   2         33.21         27.06         5.75 o                         
   1  -8   2        233.67        191.31        13.25 o                         
   2  -8   2         12.41         11.99         8.47 o                         
   3  -8   2        138.83        145.06        10.09 o                         
   4  -8   2        131.28        117.76         8.06 o                         
   5  -8   2          0.39          1.39         5.15 o                         
   6  -8   2         17.93         29.64         9.71 o                         
   7  -8   2          7.37          2.00         9.05 o                         
   8  -8   2         31.65          5.91        15.20 o                         
   9  -8   2        105.75        116.07        20.51 o                         
  10  -8   2         16.41         20.27        20.05 o                         
  11  -8   2         26.87         25.94        20.93 o                         
 -10  -7   2         69.02         87.11        11.46 o                         
  -9  -7   2         11.52         24.60         8.66 o                         
  -8  -7   2         11.75          8.64         8.50 o                         
  -7  -7   2          8.10          5.58         5.12 o                         
  -6  -7   2        363.34        366.77        13.69 o                         
  -5  -7   2         41.94         44.08         4.89 o                         
  -4  -7   2         60.19         60.85         3.93 o                         
  -3  -7   2          0.03         -1.02         2.34 o                         
  -2  -7   2        679.92        689.76         7.71 o                         
  -1  -7   2        907.82        921.14        10.66 o                         
   0  -7   2          8.40          2.53         4.91 o                         
   1  -7   2        909.77        821.43        18.32 o                         
   2  -7   2       1227.17       1212.40        18.84 o                         
   3  -7   2          3.75         11.38         5.34 o                         
   4  -7   2         60.22         55.89         6.72 o                         
   5  -7   2        963.39        958.75        20.10 o                         
   6  -7   2        198.10        169.77        10.91 o                         
   7  -7   2          7.91          9.36         7.27 o                         
   8  -7   2         79.84         78.78        13.27 o                         
   9  -7   2         41.44          9.59        15.43 o                         
  10  -7   2          1.32         12.07        19.05 o                         
  11  -7   2         31.60         17.67        18.93 o                         
 -11  -6   2          6.09          2.87        13.24 o                         
 -10  -6   2         18.91         28.25        17.71 o                         
  -9  -6   2        203.36        220.27        15.87 o                         
  -8  -6   2         41.78         43.97         7.59 o                         
  -7  -6   2        231.59        226.94         7.34 o                         
  -6  -6   2        536.93        529.55        10.52 o                         
  -5  -6   2        102.20        106.36         7.69 o                         
  -4  -6   2        206.96        198.04         5.12 o                         
  -3  -6   2        185.23        215.38         4.25 o                         
  -2  -6   2        168.75        225.69         5.46 o                         
  -1  -6   2        920.52        960.67        12.81 o                         
   0  -6   2        769.57        765.64        16.07 o                         
   1  -6   2       1208.25       1228.93        15.55 o                         
   2  -6   2          3.53          6.60         4.05 o                         
   3  -6   2        100.92         83.62         6.30 o                         
   4  -6   2          2.67          5.88         4.12 o                         
   5  -6   2        759.03        778.89        28.50 o                         
   6  -6   2        534.89        544.54        15.08 o                         
   7  -6   2         30.43         34.81         7.51 o                         
   8  -6   2        158.46        156.98        10.56 o                         
   9  -6   2         20.73          9.42        13.95 o                         
  10  -6   2          5.91          6.38        13.37 o                         
  11  -6   2         58.99         26.86        17.64 o                         
 -11  -5   2         12.83         12.95        12.87 o                         
 -10  -5   2          0.05          4.63        10.97 o                         
  -9  -5   2         70.40         62.44         7.65 o                         
  -8  -5   2         90.23         81.37         8.20 o                         
  -7  -5   2         22.69         19.77         3.97 o                         
  -6  -5   2         80.98         73.46         3.88 o                         
  -5  -5   2         33.45         41.27         2.80 o                         
  -4  -5   2         29.47         20.84         2.52 o                         
  -3  -5   2       1096.74       1091.49         5.64 o                         
  -2  -5   2         70.78         73.61         2.62 o                         
  -1  -5   2         66.57         53.92         4.05 o                         
   0  -5   2        716.91        678.03         9.36 o                         
   1  -5   2        452.14        491.64        11.66 o                         
   2  -5   2          2.43         16.98         4.27 o                         
   3  -5   2        968.14        993.81        14.07 o                         
   4  -5   2        443.13        415.01        18.52 o                         
   5  -5   2          2.74          2.47        16.36 o                         
   6  -5   2        195.18        181.21        32.16 o                         
   7  -5   2        380.34        405.77        20.13 o                         
   8  -5   2         14.78         10.12         4.05 o                         
   9  -5   2         42.05         57.61        15.67 o                         
  10  -5   2          0.13          0.97         9.17 o                         
  11  -5   2         18.18          8.31        10.26 o                         
 -11  -4   2          4.69         16.40        13.77 o                         
 -10  -4   2          0.79         -1.67         7.93 o                         
  -9  -4   2         18.31         29.90         8.54 o                         
  -8  -4   2        347.63        359.00         9.36 o                         
  -7  -4   2        332.11        341.72        10.64 o                         
  -6  -4   2        636.55        666.03         7.05 o                         
  -5  -4   2        510.56        544.53         5.54 o                         
  -4  -4   2         55.01         34.77         2.20 o                         
  -3  -4   2        180.11        212.47         2.34 o                         
  -2  -4   2        176.13        183.76         3.82 o                         
  -1  -4   2        655.16        592.88         8.01 o                         
   0  -4   2       1071.43        910.19         8.38 o                         
   1  -4   2         10.66         10.01         2.26 o                         
   2  -4   2       2456.26       2474.95        14.64 o                         
   3  -4   2        680.08        582.69         7.65 o                         
   4  -4   2        485.10        496.58        13.10 o                         
   5  -4   2          1.06         -8.90         8.90 o                         
   6  -4   2        116.73        102.76        12.51 o                         
   7  -4   2        192.65        190.05        10.76 o                         
   8  -4   2         50.83         53.72         2.73 o                         
   9  -4   2        880.08        826.77        21.30 o                         
  10  -4   2          0.69          1.98         8.71 o                         
  11  -4   2          1.56          1.29         9.01 o                         
  12  -4   2         27.21         21.32        14.09 o                         
 -12  -3   2         34.95         31.24        15.55 o                         
 -11  -3   2          5.73         10.90        13.89 o                         
 -10  -3   2         20.05         10.56         7.95 o                         
  -9  -3   2        369.05        364.46        15.18 o                         
  -8  -3   2       1064.64       1025.87        17.39 o                         
  -7  -3   2        139.22        130.78         5.75 o                         
  -6  -3   2         22.16         22.12         2.38 o                         
  -5  -3   2        181.49        183.42         2.72 o                         
  -4  -3   2         48.79         34.52         1.79 o                         
  -3  -3   2        870.60        883.16         6.87 o                         
  -2  -3   2        785.07        917.94         7.70 o                         
  -1  -3   2       7781.32       7955.89        34.38 o                         
   0  -3   2       6565.95       6618.58        25.81 o                         
   1  -3   2        141.60        122.97         2.91 o                         
   2  -3   2       2317.26       2200.75        11.04 o                         
   3  -3   2        216.34        200.24        14.75 o                         
   4  -3   2        386.67        373.22        11.09 o                         
   5  -3   2          2.24          3.94         5.98 o                         
   6  -3   2         20.87         22.52         3.76 o                         
   7  -3   2         57.12         79.80         7.42 o                         
   8  -3   2        130.05        148.78         8.54 o                         
   9  -3   2         26.34         20.93         8.37 o                         
  10  -3   2          8.71          6.44         8.02 o                         
  11  -3   2          1.67         -4.93         9.06 o                         
  12  -3   2         62.58         65.17        15.87 o                         
 -12  -2   2         88.02        111.55        18.64 o                         
 -11  -2   2         95.88         83.15        16.74 o                         
 -10  -2   2         15.82         19.79         6.98 o                         
  -9  -2   2          1.31          1.52         4.90 o                         
  -8  -2   2         83.68         72.35         6.06 o                         
  -7  -2   2          7.89          5.30         3.15 o                         
  -6  -2   2        175.81        207.04         3.94 o                         
  -5  -2   2         42.48         40.47         2.37 o                         
  -4  -2   2       2376.89       2557.27         9.48 o                         
  -3  -2   2        434.49        525.02         4.59 o                         
  -2  -2   2       2306.49       2595.41         8.38 o                         
  -1  -2   2       6309.30       6329.23        30.82 o                         
   0  -2   2         19.05         15.66         1.77 o                         
   1  -2   2        774.40        686.71         5.29 o                         
   2  -2   2       5329.90       5626.27        22.48 o                         
   3  -2   2        156.70        121.84         5.13 o                         
   4  -2   2        251.92        258.52         3.44 o                         
   5  -2   2       2575.49       2667.40        18.53 o                         
   6  -2   2        348.91        307.05         8.18 o                         
   7  -2   2        124.56        122.15         7.09 o                         
   8  -2   2        137.69        155.48         6.95 o                         
   9  -2   2        103.57        102.22         9.37 o                         
  10  -2   2         13.72         18.77         7.87 o                         
  11  -2   2          0.15          2.30         6.50 o                         
  12  -2   2         38.17         49.42        13.12 o                         
 -12  -1   2         24.70          7.35        15.31 o                         
 -11  -1   2         26.95         28.93        13.97 o                         
 -10  -1   2        228.86        248.69        20.85 o                         
  -9  -1   2         77.96         87.83         7.31 o                         
  -8  -1   2          3.15          7.82         3.17 o                         
  -7  -1   2        411.47        434.25         6.75 o                         
  -6  -1   2        623.56        681.63         6.25 o                         
  -5  -1   2        763.35        760.81         5.55 o                         
  -4  -1   2         21.36         26.60         1.59 o                         
  -3  -1   2       1300.92       1352.88         5.75 o                         
  -2  -1   2        353.62        429.47         4.24 o                         
  -1  -1   2        595.18        586.13         5.43 o                         
   0  -1   2       2998.30       2904.74         6.50 o                         
   1  -1   2        118.25         69.59         2.53 o                         
   2  -1   2         45.02         44.43         4.54 o                         
   3  -1   2        828.49        807.30         9.45 o                         
   4  -1   2         29.16         36.22         4.10 o                         
   5  -1   2        104.46        110.95         5.43 o                         
   6  -1   2         97.11         86.69         5.55 o                         
   7  -1   2        137.42        143.22         4.56 o                         
   8  -1   2        738.04        751.30        12.89 o                         
   9  -1   2         25.37         22.32         7.54 o                         
  10  -1   2         80.02         78.59         7.47 o                         
  11  -1   2        173.88        173.55         9.73 o                         
 -12   0   2        102.41        103.61        19.20 o                         
 -11   0   2         47.03         58.33        15.50 o                         
 -10   0   2         64.34         67.76        17.03 o                         
  -9   0   2          0.26         -5.74         5.74 o                         
  -8   0   2         64.54         55.23         3.36 o                         
  -7   0   2        168.30        182.26         4.43 o                         
  -6   0   2          0.01         -1.13         1.89 o                         
  -5   0   2       1530.26       1713.04        12.06 o                         
  -4   0   2       1566.71       1727.21        12.33 o                         
  -3   0   2        108.83        125.01         2.06 o                         
  -2   0   2      15012.92      15565.45        70.62 o                         
  -1   0   2       2332.14       2593.01        21.57 o                         
   0   0   2       4005.12       3960.57        15.30 o                         
   1   0   2        753.77        808.62         5.36 o                         
   2   0   2       1529.80       1641.50         6.45 o                         
   3   0   2       1979.34       2040.28         9.62 o                         
   4   0   2       1791.82       1862.01         8.75 o                         
   5   0   2       1190.94       1327.34        12.42 o                         
   6   0   2         20.89         21.34         4.53 o                         
   7   0   2          9.46         17.14         4.33 o                         
   8   0   2        806.96        831.22        10.40 o                         
   9   0   2          2.84         -1.02         4.49 o                         
  10   0   2         53.55         56.37         6.42 o                         
  11   0   2          8.35         14.39         7.05 o                         
  12   0   2          3.57         -8.22        15.70 o                         
 -12   1   2          4.57        -10.59        15.09 o                         
 -11   1   2         21.29         14.18         8.35 o                         
 -10   1   2         82.65        101.90         7.50 o                         
  -9   1   2        260.59        244.70        12.24 o                         
  -8   1   2        722.09        708.02        10.61 o                         
  -7   1   2       1007.98       1068.67         9.76 o                         
  -6   1   2         34.24         38.23         3.11 o                         
  -5   1   2        468.12        470.99         7.59 o                         
  -4   1   2        394.22        366.25         6.10 o                         
  -3   1   2         38.07         34.59         3.69 o                         
  -2   1   2         33.54         28.73         4.83 o                         
  -1   1   2       1190.36       1287.22         8.13 o                         
   0   1   2       1863.95       1806.82        10.36 o                         
   1   1   2       2357.81       2563.08        10.79 o                         
   2   1   2       1536.12       1571.30         9.04 o                         
   3   1   2       5776.19       6221.25        18.31 o                         
   4   1   2       1275.42       1267.65         9.57 o                         
   5   1   2         56.84         59.41         3.06 o                         
   6   1   2        639.00        616.99         7.47 o                         
   7   1   2          1.68          0.58         3.03 o                         
   8   1   2        985.96        948.98        12.55 o                         
   9   1   2          0.16         -4.85         4.85 o                         
  10   1   2        229.52        224.18        11.03 o                         
  11   1   2         97.08         89.92         9.47 o                         
  12   1   2          5.06        -11.85        13.70 o                         
 -12   2   2          4.40        -14.67        15.55 o                         
 -11   2   2         92.43        104.02        11.46 o                         
 -10   2   2        120.15        114.32         8.26 o                         
  -9   2   2         23.00         33.17         9.29 o                         
  -8   2   2        272.50        262.30        23.96 o                         
  -7   2   2         31.83         38.31         5.54 o                         
  -6   2   2         56.42         54.47         4.62 o                         
  -5   2   2        304.75        216.81         4.99 o                         
  -4   2   2        981.91        954.75        27.58 o                         
  -3   2   2        502.17        622.30        15.85 o                         
  -2   2   2       2249.46       2314.17        13.43 o                         
  -1   2   2        703.72        860.44         7.41 o                         
   0   2   2        379.38        507.58         5.14 o                         
   1   2   2        456.15        471.15         6.53 o                         
   2   2   2       1534.81       1600.28         9.47 o                         
   3   2   2          0.09          2.19         2.28 o                         
   4   2   2       1200.73       1220.86         8.88 o                         
   5   2   2        781.76        810.96         8.35 o                         
   6   2   2          0.16          0.28         2.32 o                         
   7   2   2        124.56        117.56         4.46 o                         
   8   2   2          0.21          1.06         3.16 o                         
   9   2   2         38.89         41.46         4.52 o                         
  10   2   2          1.06          4.68        15.84 o                         
  11   2   2         15.34         45.63        14.16 o                         
  12   2   2        106.75        136.32        19.15 o                         
 -12   3   2        212.78        238.81        15.90 o                         
 -11   3   2         16.22         22.48        11.70 o                         
 -10   3   2          6.19         -0.88         9.53 o                         
  -9   3   2        571.27        536.52        32.14 o                         
  -8   3   2          5.19          8.83         3.83 o                         
  -7   3   2        148.70        143.49         5.98 o                         
  -6   3   2        141.73        138.94         7.42 o                         
  -5   3   2        263.49        245.95        11.82 o                         
  -4   3   2        786.72        845.51        28.47 o                         
  -3   3   2       2754.89       2944.91        20.79 o                         
  -2   3   2        284.21        299.30         6.42 o                         
  -1   3   2        562.07        561.49         6.93 o                         
   0   3   2        150.58        133.04         4.74 o                         
   1   3   2       1923.06       1931.64         9.99 o                         
   2   3   2       1886.93       1859.68        15.36 o                         
   3   3   2       3363.54       3752.55        24.81 o                         
   4   3   2        620.78        554.82         8.55 o                         
   5   3   2        802.51        823.17         9.60 o                         
   6   3   2        464.70        512.15         8.30 o                         
   7   3   2          2.01          0.10         2.98 o                         
   8   3   2        129.25        134.25         6.35 o                         
   9   3   2         24.28         24.93         9.96 o                         
  10   3   2        149.84        128.49        10.54 o                         
  11   3   2         23.47         22.19        12.73 o                         
 -12   4   2         10.77         12.51        15.10 o                         
 -11   4   2        168.79        159.28        14.37 o                         
 -10   4   2         11.99         12.72        10.13 o                         
  -9   4   2        434.82        414.86        18.64 o                         
  -8   4   2          0.01          8.44         6.55 o                         
  -7   4   2        158.69        173.40         7.24 o                         
  -6   4   2        266.32        269.72         9.21 o                         
  -5   4   2        926.69        928.34         9.59 o                         
  -4   4   2       2763.74       2996.30        27.39 o                         
  -3   4   2        763.53        673.36        12.61 o                         
  -2   4   2       4485.45       4428.58        44.32 o                         
  -1   4   2        121.74        194.46         6.17 o                         
   0   4   2         79.67         53.79         4.13 o                         
   1   4   2       1111.63        996.11        12.15 o                         
   2   4   2          0.01         -0.71         3.00 o                         
   3   4   2        668.96        691.74         8.91 o                         
   4   4   2         72.26         77.07         5.94 o                         
   5   4   2        450.73        482.15         7.64 o                         
   6   4   2          0.24          1.52         2.68 o                         
   7   4   2          0.03         -1.72         2.41 o                         
   8   4   2        204.06        194.47         7.92 o                         
   9   4   2         54.56         59.66         8.65 o                         
  10   4   2         67.58         68.76        10.08 o                         
 -11   5   2          1.68         -2.40        10.90 o                         
 -10   5   2          0.27          1.31        10.61 o                         
  -9   5   2          3.53        -10.73        16.30 o                         
  -8   5   2          6.00         17.37        12.43 o                         
  -7   5   2        119.35        137.29        16.38 o                         
  -6   5   2          6.53          7.23         2.46 o                         
  -5   5   2         60.62         77.51         6.62 o                         
  -4   5   2        400.11        404.30        11.35 o                         
  -3   5   2        435.18        399.10        14.60 o                         
  -2   5   2       1617.00       1881.10        20.54 o                         
  -1   5   2         68.80         55.99         5.06 o                         
   0   5   2        217.46        250.34         9.82 o                         
   1   5   2        185.80        196.41         7.95 o                         
   2   5   2         41.79         48.04         4.30 o                         
   3   5   2         19.05         26.16         3.48 o                         
   4   5   2        238.43        255.29         8.79 o                         
   5   5   2         32.92         31.16         2.65 o                         
   6   5   2         96.17         95.08         6.80 o                         
   7   5   2         51.81         65.65        10.44 o                         
   8   5   2         95.39         89.41         6.62 o                         
   9   5   2         31.02         34.14        10.53 o                         
  10   5   2          0.02         -0.46        13.19 o                         
  11   5   2          0.75          8.20        14.04 o                         
 -11   6   2        125.47        140.80        24.82 o                         
 -10   6   2          0.02         -0.72        12.13 o                         
  -9   6   2         74.47         81.18        13.11 o                         
  -8   6   2        165.05        158.12        18.98 o                         
  -7   6   2         48.74         81.88        15.72 o                         
  -6   6   2         11.27         11.24         5.42 o                         
  -5   6   2         32.71         43.99         6.75 o                         
  -4   6   2       1747.94       1793.13        20.94 o                         
  -3   6   2         76.87         76.78         9.23 o                         
  -2   6   2        431.15        438.07        10.19 o                         
  -1   6   2          0.79          1.48         5.03 o                         
   0   6   2        136.55        138.63         9.06 o                         
   1   6   2        403.87        359.01        12.12 o                         
   2   6   2         67.35         55.90         4.42 o                         
   3   6   2        182.13        143.23         6.80 o                         
   4   6   2          1.08          0.68         3.06 o                         
   5   6   2         65.59         64.59         2.98 o                         
   6   6   2        849.60        764.55        12.37 o                         
   7   6   2          0.05          3.57         5.18 o                         
   8   6   2         43.52         46.10         6.55 o                         
   9   6   2          0.21         10.89        10.33 o                         
  10   6   2         77.22         69.36        34.02 o                         
  11   6   2          1.74          0.88        17.76 o                         
 -10   7   2          0.00          5.40        20.66 o                         
  -9   7   2         18.09         37.78        18.68 o                         
  -8   7   2         53.15         53.07        16.52 o                         
  -7   7   2         95.05         89.79        17.11 o                         
  -6   7   2        703.60        708.88        16.52 o                         
  -5   7   2       1516.02       1409.68        19.98 o                         
  -4   7   2        809.52        758.45        18.12 o                         
  -3   7   2         74.17         77.50         9.62 o                         
  -2   7   2        172.55        185.49         8.72 o                         
  -1   7   2        418.64        382.03        15.52 o                         
   0   7   2        571.91        548.13        15.06 o                         
   1   7   2         14.00         16.80         6.33 o                         
   2   7   2       1989.59       2007.10        23.88 o                         
   3   7   2        426.01        467.04        16.95 o                         
   4   7   2         72.12         68.07         4.81 o                         
   5   7   2         75.95         67.90         3.16 o                         
   6   7   2         46.24         29.05         5.94 o                         
   7   7   2         26.14         27.86        10.08 o                         
   8   7   2          1.80          0.82         7.83 o                         
   9   7   2         19.38         11.78        11.05 o                         
  10   7   2          2.77         -2.75        11.16 o                         
  -8   8   2         10.37          4.11        10.95 o                         
  -7   8   2          1.07         16.25        15.48 o                         
  -6   8   2          2.23          1.59         5.21 o                         
  -5   8   2        325.02        326.88        13.34 o                         
  -4   8   2         11.64         15.28         8.58 o                         
  -3   8   2          4.85          3.94         8.09 o                         
  -2   8   2          5.95          4.47        10.54 o                         
  -1   8   2         45.42         49.74         6.52 o                         
   0   8   2        521.28        455.31        19.13 o                         
   1   8   2         20.05         15.92         7.25 o                         
   2   8   2        227.73        245.38        13.25 o                         
   3   8   2        142.79        162.91        17.12 o                         
   4   8   2          7.03          1.38         7.34 o                         
   5   8   2        101.05        100.68         7.24 o                         
   6   8   2         63.40         60.89         5.34 o                         
   7   8   2          2.47          4.39         9.31 o                         
   8   8   2          0.07         -5.79         8.00 o                         
  -7   9   2         96.05         86.26        17.84 o                         
  -6   9   2         97.68         97.89        17.96 o                         
  -5   9   2         22.73         20.57        10.03 o                         
  -4   9   2          5.27          2.96         7.37 o                         
  -3   9   2        844.22        816.59        28.54 o                         
  -2   9   2         92.75        105.18         9.15 o                         
  -1   9   2        163.48        141.05        31.27 o                         
   0   9   2        280.49        266.12        16.07 o                         
   1   9   2         13.26          3.56        10.32 o                         
   2   9   2         90.60         85.77        12.54 o                         
   3   9   2        342.25        324.54        14.19 o                         
   4   9   2         16.35          6.83        11.55 o                         
   5   9   2          2.25         16.06         5.93 o                         
   6   9   2          2.48          8.13         5.89 o                         
   7   9   2         33.17         41.83         9.69 o                         
  -6  10   2          2.49         -5.04        13.41 o                         
  -5  10   2         10.35         11.60         6.81 o                         
  -4  10   2         32.50         37.92        10.96 o                         
  -3  10   2        130.74         99.98        12.04 o                         
  -2  10   2          0.14         -0.72        10.73 o                         
  -1  10   2         48.00         50.89        11.91 o                         
   0  10   2        366.84        357.77        20.16 o                         
   1  10   2        106.46        142.71        15.76 o                         
   2  10   2          9.05         12.12        10.80 o                         
   3  10   2         17.44         26.43         8.51 o                         
   4  10   2          2.95         -4.92         8.70 o                         
   5  10   2          7.12          3.26         9.01 o                         
   6  10   2          0.62         11.24        12.99 o                         
   7  10   2          0.02        -12.97        12.97 o                         
  -7  11   2          3.20         -6.39        12.80 o                         
  -6  11   2          2.02          5.72        18.19 o                         
  -5  11   2         28.17         24.68        12.42 o                         
  -4  11   2         61.29         58.37         8.26 o                         
  -3  11   2         12.97         41.04        17.43 o                         
  -2  11   2          5.33          4.10        10.71 o                         
  -1  11   2          2.43         -6.20        10.74 o                         
   0  11   2          0.02        -11.10        11.10 o                         
   1  11   2         15.02         20.64        11.58 o                         
   2  11   2         19.64         15.40        10.24 o                         
   3  11   2         66.99         69.26        10.69 o                         
   4  11   2         37.06         11.46        12.80 o                         
   5  11   2          6.72         -2.38        13.36 o                         
   6  11   2          0.12         11.87        14.60 o                         
  -6  12   2         14.95         40.88        41.83 o                         
  -5  12   2         88.10        121.08        40.37 o                         
  -4  12   2          5.45         13.11        13.91 o                         
  -3  12   2          4.79          1.37        12.13 o                         
  -2  12   2         34.08         26.73        18.74 o                         
  -1  12   2        252.11        338.35        28.64 o                         
   0  12   2         19.06         18.15        25.23 o                         
   1  12   2         60.02         41.73        27.96 o                         
   2  12   2         19.24         11.36        16.47 o                         
   3  12   2          8.54         14.11        14.60 o                         
  -3  13   2          9.07         -1.87        18.62 o                         
  -2  13   2          1.04         14.12        15.58 o                         
  -4 -13   3          0.14          1.02        12.90 o                         
  -3 -13   3          2.22          7.06        14.62 o                         
   0 -13   3         12.67         -3.31        16.43 o                         
   1 -13   3        148.97        217.35        13.49 o                         
   2 -13   3         17.48         29.20        13.27 o                         
   3 -13   3         60.31         51.69         9.82 o                         
   4 -13   3        112.01        113.54        27.52 o                         
  -4 -12   3        115.11         96.68        14.78 o                         
  -2 -12   3          3.85          2.04        10.83 o                         
  -1 -12   3         25.78         14.61         9.26 o                         
   0 -12   3         53.71         74.60        10.13 o                         
   1 -12   3         66.78         70.72         8.55 o                         
   2 -12   3         52.90         55.76        10.49 o                         
   3 -12   3         49.17         51.54         8.81 o                         
   4 -12   3          0.29          1.29         8.21 o                         
   5 -12   3          6.59         -2.68        21.77 o                         
  -6 -11   3          1.18         26.02        27.42 o                         
  -5 -11   3         18.74         15.04         7.32 o                         
  -4 -11   3        120.18        133.25         9.65 o                         
  -3 -11   3         14.66          9.65        10.55 o                         
  -2 -11   3         70.84         69.76         7.22 o                         
  -1 -11   3        150.16        140.39        11.66 o                         
   0 -11   3          2.82          5.87         6.62 o                         
   1 -11   3         18.03          7.71         8.45 o                         
   2 -11   3         63.77         69.17        12.86 o                         
   3 -11   3        241.79        218.45        24.30 o                         
   4 -11   3        219.45        236.95        11.75 o                         
   5 -11   3         14.17         19.56        18.60 o                         
   6 -11   3        177.69        214.50        16.93 o                         
   7 -11   3         41.52         54.36        65.99 o                         
   8 -11   3          1.93         79.26        74.78 o                         
  -8 -10   3        147.17        139.31        18.81 o                         
  -7 -10   3          1.22         -4.72        12.00 o                         
  -6 -10   3         10.95         30.36        10.72 o                         
  -5 -10   3         44.74         29.43         6.46 o                         
  -4 -10   3        150.50        147.20         9.04 o                         
  -3 -10   3         22.72         17.80         9.41 o                         
  -2 -10   3        590.27        579.76        14.40 o                         
  -1 -10   3         36.75         43.43         6.80 o                         
   0 -10   3        230.41        220.02        11.98 o                         
   1 -10   3         64.31         49.96         9.43 o                         
   2 -10   3        167.22        149.84         9.89 o                         
   3 -10   3         50.98         57.03         8.17 o                         
   4 -10   3          1.98         -3.54         7.67 o                         
   5 -10   3         55.96         66.45         7.64 o                         
   6 -10   3         75.68        108.44        16.47 o                         
   7 -10   3          9.83          4.49        20.33 o                         
   8 -10   3          0.13         -9.51        60.37 o                         
  -9  -9   3        159.71        168.90        18.93 o                         
  -8  -9   3         35.41         30.63         9.57 o                         
  -7  -9   3          4.62         -2.98         8.42 o                         
  -6  -9   3        108.22        122.35        10.27 o                         
  -5  -9   3         14.61         19.12         5.90 o                         
  -4  -9   3        314.59        286.50        11.50 o                         
  -3  -9   3        205.92        202.73         6.76 o                         
  -2  -9   3        262.30        298.26         6.45 o                         
  -1  -9   3          0.08         -5.15         5.15 o                         
   0  -9   3          6.61          7.71         6.07 o                         
   1  -9   3        273.78        283.41        12.92 o                         
   2  -9   3        119.03        125.11        10.57 o                         
   3  -9   3         79.87         82.55        11.55 o                         
   4  -9   3        172.90        136.55        10.56 o                         
   5  -9   3         45.34         54.20         9.53 o                         
   6  -9   3          0.27         -2.80         9.56 o                         
   7  -9   3        152.54        160.49        13.79 o                         
   8  -9   3          0.12         25.19        16.86 o                         
  -9  -8   3         52.33         54.64        10.42 o                         
  -8  -8   3          1.50         -5.79         7.60 o                         
  -7  -8   3         38.84         48.70        11.42 o                         
  -6  -8   3         11.32          7.91         8.87 o                         
  -5  -8   3         26.31         21.43         5.45 o                         
  -4  -8   3        171.83        169.49         5.16 o                         
  -3  -8   3        155.13        142.80         7.46 o                         
  -2  -8   3         58.25         56.04         3.70 o                         
  -1  -8   3         28.35         33.42         4.34 o                         
   0  -8   3        289.81        290.24         9.06 o                         
   1  -8   3        454.86        485.44        12.66 o                         
   2  -8   3        533.03        612.83        14.72 o                         
   3  -8   3          1.07         -5.58         5.58 o                         
   4  -8   3        489.37        477.90        12.01 o                         
   5  -8   3        692.52        739.86        20.59 o                         
   6  -8   3         18.50         21.68         8.28 o                         
   7  -8   3         59.04         45.84        13.91 o                         
   8  -8   3         59.39         56.63        16.46 o                         
   9  -8   3          3.03          2.53        16.30 o                         
  10  -8   3          1.55          1.63        18.96 o                         
 -10  -7   3          0.07         10.40        12.44 o                         
  -9  -7   3         10.36          9.90         8.17 o                         
  -8  -7   3          7.08         14.24         7.59 o                         
  -7  -7   3        220.93        215.05         7.79 o                         
  -6  -7   3          9.98         20.62         6.58 o                         
  -5  -7   3        100.62         94.89         8.18 o                         
  -4  -7   3        491.80        493.64         7.36 o                         
  -3  -7   3        245.88        229.38         6.15 o                         
  -2  -7   3         30.89         38.33         2.96 o                         
  -1  -7   3        485.89        482.57         7.75 o                         
   0  -7   3          8.79         11.52         3.75 o                         
   1  -7   3          1.78          4.69         6.68 o                         
   2  -7   3         22.49         20.90         4.95 o                         
   3  -7   3          1.93         -2.42         3.96 o                         
   4  -7   3        509.00        534.55        13.05 o                         
   5  -7   3         80.77         67.09        12.25 o                         
   6  -7   3          1.34         -4.76        15.55 o                         
   7  -7   3        430.59        440.68        15.49 o                         
   8  -7   3         72.92         67.00         9.98 o                         
   9  -7   3         20.93         20.59        15.31 o                         
  10  -7   3         94.54         68.48        19.59 o                         
 -11  -6   3          0.28         -4.84        13.82 o                         
 -10  -6   3          0.65         -1.20         9.51 o                         
  -9  -6   3          5.66         14.09         8.00 o                         
  -8  -6   3         13.36         10.85         6.85 o                         
  -7  -6   3          6.28         -0.87         3.56 o                         
  -6  -6   3         41.80         31.52         4.85 o                         
  -5  -6   3          0.11          2.97         3.86 o                         
  -4  -6   3         15.61          8.49         7.21 o                         
  -3  -6   3          1.49         -1.54         1.93 o                         
  -2  -6   3        149.75        165.17         3.43 o                         
  -1  -6   3        247.98        277.10         5.88 o                         
   0  -6   3        811.77        899.61        11.30 o                         
   1  -6   3        410.22        413.20         9.67 o                         
   2  -6   3        243.06        251.40         7.69 o                         
   3  -6   3       2633.83       2561.03        18.96 o                         
   4  -6   3        143.66        157.17        14.53 o                         
   5  -6   3         31.33         30.12        11.98 o                         
   6  -6   3        136.03        111.33        15.12 o                         
   7  -6   3        201.29        217.64        17.79 o                         
   8  -6   3        479.74        510.00        40.11 o                         
   9  -6   3          6.08         15.27         9.81 o                         
  10  -6   3          0.60          5.36        10.21 o                         
 -11  -5   3         39.03         48.50        14.89 o                         
 -10  -5   3          7.09          3.68         9.14 o                         
  -9  -5   3         58.28         58.56         7.41 o                         
  -8  -5   3          0.17         -3.47         7.05 o                         
  -7  -5   3         32.79         18.32         5.91 o                         
  -6  -5   3         46.26         53.65         4.11 o                         
  -5  -5   3        565.61        555.32         8.06 o                         
  -4  -5   3         48.12         52.32         3.68 o                         
  -3  -5   3         12.43          6.43         2.12 o                         
  -2  -5   3         27.60         35.57         3.39 o                         
  -1  -5   3          0.92          1.37         2.59 o                         
   0  -5   3        797.22        919.72        10.51 o                         
   1  -5   3       1238.57       1297.96        15.53 o                         
   2  -5   3         50.72         58.32         9.51 o                         
   3  -5   3        113.94        122.00         4.75 o                         
   4  -5   3         23.22         30.09         3.05 o                         
   5  -5   3        496.99        494.45         9.60 o                         
   6  -5   3          4.38          4.25         4.01 o                         
   7  -5   3        563.00        576.75        11.84 o                         
   8  -5   3        367.37        372.05        12.85 o                         
   9  -5   3         65.34         74.54        13.68 o                         
  10  -5   3         43.69         32.69        10.38 o                         
  11  -5   3         64.77         29.71        27.24 o                         
 -11  -4   3         22.84         27.28        15.16 o                         
 -10  -4   3         24.92         26.82         7.85 o                         
  -9  -4   3          0.96         -0.51         5.18 o                         
  -8  -4   3         85.65        100.31         6.67 o                         
  -7  -4   3        657.23        662.23        10.05 o                         
  -6  -4   3        402.95        430.14         8.96 o                         
  -5  -4   3        330.35        349.22         5.82 o                         
  -4  -4   3         15.16         10.22         2.36 o                         
  -3  -4   3         20.82         40.50         3.77 o                         
  -2  -4   3        536.17        473.25         8.01 o                         
  -1  -4   3        244.22        232.68         5.20 o                         
   0  -4   3        880.62        833.87         7.33 o                         
   1  -4   3         14.71          2.26         2.08 o                         
   2  -4   3        371.22        456.71         6.77 o                         
   3  -4   3          1.31          1.25         2.51 o                         
   4  -4   3        191.27        222.64         4.92 o                         
   5  -4   3        493.34        491.81        12.75 o                         
   6  -4   3          0.38          2.29         2.91 o                         
   7  -4   3          1.36          2.72         8.37 o                         
   8  -4   3        256.01        234.96        18.54 o                         
   9  -4   3        249.12        231.90        13.78 o                         
  10  -4   3         66.24         71.70         8.94 o                         
  11  -4   3         67.21         71.93        16.08 o                         
  12  -4   3          2.49         10.88        14.67 o                         
 -12  -3   3         83.36         85.36        17.42 o                         
 -11  -3   3         22.62         13.68        14.89 o                         
 -10  -3   3        293.62        293.16        12.20 o                         
  -9  -3   3         45.15         46.78         6.34 o                         
  -8  -3   3          1.54          3.51         5.96 o                         
  -7  -3   3         79.59         80.14         4.01 o                         
  -6  -3   3         39.97         50.49         2.43 o                         
  -5  -3   3        978.53       1058.96         8.26 o                         
  -4  -3   3        298.59        292.49         3.02 o                         
  -3  -3   3        119.65         89.81         2.01 o                         
  -2  -3   3        122.33         98.57         4.01 o                         
  -1  -3   3         52.64         49.31         2.19 o                         
   0  -3   3         27.09         53.06         2.25 o                         
   1  -3   3         62.11         82.93         2.76 o                         
   2  -3   3       2456.77       2536.48        12.26 o                         
   3  -3   3         19.22         17.31         2.45 o                         
   4  -3   3        482.68        428.76         6.57 o                         
   5  -3   3       1081.43       1010.51         6.82 o                         
   6  -3   3         68.68         73.65         5.80 o                         
   7  -3   3          0.65          8.88         4.61 o                         
   8  -3   3         54.45         48.87         6.28 o                         
   9  -3   3        411.50        403.64        15.81 o                         
  10  -3   3         18.65         14.95        10.11 o                         
  11  -3   3         13.12         12.87        12.95 o                         
  12  -3   3         14.89         26.74        13.07 o                         
 -12  -2   3          5.84        -13.38        13.38 o                         
 -11  -2   3          0.09         10.63        10.54 o                         
 -10  -2   3         50.53         60.07         8.01 o                         
  -9  -2   3        146.38        143.36         8.89 o                         
  -8  -2   3          4.28         18.39        12.83 o                         
  -7  -2   3       1358.33       1358.16        10.20 o                         
  -6  -2   3        255.84        264.12         4.53 o                         
  -5  -2   3        144.22        132.17         3.17 o                         
  -4  -2   3       2937.91       3045.87        11.58 o                         
  -3  -2   3        659.70        733.79         7.33 o                         
  -2  -2   3        178.73        205.68         3.87 o                         
  -1  -2   3        542.17        645.80         6.73 o                         
   0  -2   3         12.54          5.47         1.68 o                         
   1  -2   3       2994.29       3092.80        16.19 o                         
   2  -2   3       2202.17       2279.31        11.26 o                         
   3  -2   3         96.30         90.71         5.51 o                         
   4  -2   3        331.33        320.24        13.63 o                         
   5  -2   3         15.87         18.21         4.38 o                         
   6  -2   3        164.23        195.91        10.06 o                         
   7  -2   3          1.79         -7.16         7.16 o                         
   8  -2   3          0.86          1.16         4.82 o                         
   9  -2   3         54.53         39.37         6.71 o                         
  10  -2   3         56.97         65.50         8.53 o                         
  11  -2   3         20.71         18.74         9.71 o                         
  12  -2   3         13.60          4.89        12.92 o                         
 -12  -1   3         12.44         13.31        16.16 o                         
 -11  -1   3        124.02        134.69        18.27 o                         
 -10  -1   3        162.45        169.65         9.56 o                         
  -9  -1   3        323.95        325.52        15.44 o                         
  -8  -1   3         28.84         25.59         3.84 o                         
  -7  -1   3          7.84          5.09         1.64 o                         
  -6  -1   3        101.84        107.34         3.58 o                         
  -5  -1   3         99.05         95.17         3.03 o                         
  -4  -1   3        853.76        900.87         7.20 o                         
  -3  -1   3       3019.11       3146.18        14.56 o                         
  -2  -1   3       9093.44       9925.35        43.57 o                         
  -1  -1   3        679.01        728.62         6.17 o                         
   0  -1   3       4880.42       5443.22        19.58 o                         
   1  -1   3      12545.80      12787.31        48.77 o                         
   2  -1   3        623.41        634.66         6.97 o                         
   3  -1   3         17.04         19.19         4.49 o                         
   4  -1   3        432.25        507.01        15.49 o                         
   5  -1   3        558.39        607.42        10.83 o                         
   6  -1   3         10.04          3.88         5.80 o                         
   7  -1   3        387.02        382.24        12.67 o                         
   8  -1   3        370.87        352.47        16.19 o                         
   9  -1   3          2.89         -0.09         3.49 o                         
  10  -1   3        100.26         93.61         7.78 o                         
  11  -1   3         84.66         89.35        10.50 o                         
  12  -1   3          1.19         -6.08        16.47 o                         
 -12   0   3         22.36         35.43        16.18 o                         
 -11   0   3        134.90        162.38        20.61 o                         
 -10   0   3        205.01        203.53        13.21 o                         
  -9   0   3         59.52         65.95         7.78 o                         
  -8   0   3        600.47        623.52        10.45 o                         
  -7   0   3          7.92          9.06         2.56 o                         
  -6   0   3        463.98        482.44         7.05 o                         
  -5   0   3       1399.07       1435.33         9.22 o                         
  -4   0   3       1911.69       1969.20        16.89 o                         
  -3   0   3        269.68        317.70         4.94 o                         
  -2   0   3       1513.37       1477.18        12.54 o                         
  -1   0   3      10343.60      10442.55        17.29 o                         
   0   0   3        655.32        680.37         5.73 o                         
   1   0   3       2701.05       2691.21         9.09 o                         
   2   0   3       1226.37       1343.20         9.70 o                         
   3   0   3       1253.39       1300.61         8.50 o                         
   4   0   3        245.75        240.58         3.83 o                         
   5   0   3        399.92        402.93         7.27 o                         
   6   0   3        178.19        181.69         7.93 o                         
   7   0   3         20.22         24.46         5.60 o                         
   8   0   3          8.80          6.05         7.29 o                         
   9   0   3          0.76          3.33         5.41 o                         
  10   0   3        370.23        319.87        15.55 o                         
  11   0   3         31.77         38.31         8.81 o                         
  12   0   3          0.06         -5.65        15.89 o                         
 -12   1   3         20.63         22.48        16.86 o                         
 -11   1   3          4.03         13.26        14.89 o                         
 -10   1   3         33.23         20.10        16.08 o                         
  -9   1   3         34.19         32.19         7.66 o                         
  -8   1   3          0.01         -1.37         3.75 o                         
  -7   1   3        241.93        224.26         6.42 o                         
  -6   1   3       1734.95       1787.05        14.18 o                         
  -5   1   3         25.72         15.33         2.86 o                         
  -4   1   3        122.18        120.21         7.18 o                         
  -3   1   3         19.34          9.44         5.04 o                         
  -2   1   3       4756.18       5110.66        13.80 o                         
  -1   1   3       1933.12       2127.25        14.02 o                         
   0   1   3         77.01         58.70         3.25 o                         
   1   1   3       2022.98       2353.71        16.75 o                         
   2   1   3       1222.17       1246.61         8.54 o                         
   3   1   3        681.20        819.12         7.62 o                         
   4   1   3        273.81        332.69         5.30 o                         
   5   1   3        534.49        530.57         7.01 o                         
   6   1   3        355.50        377.12         6.06 o                         
   7   1   3        139.88        134.08         5.29 o                         
   8   1   3         13.52         13.84         5.50 o                         
   9   1   3        230.33        224.83         9.92 o                         
  10   1   3          0.01         -9.83        12.14 o                         
  11   1   3         84.28         78.82        15.70 o                         
  12   1   3         16.75          8.83        14.77 o                         
 -12   2   3         25.36         11.63        18.13 o                         
 -11   2   3         14.14         29.15        17.89 o                         
 -10   2   3          5.81         10.53         9.37 o                         
  -9   2   3        252.53        250.16         7.97 o                         
  -8   2   3         46.86         53.58         6.15 o                         
  -7   2   3        196.48        183.55         7.54 o                         
  -6   2   3        376.37        371.49         6.69 o                         
  -5   2   3        589.54        593.13        18.31 o                         
  -4   2   3          6.54          7.09         5.91 o                         
  -3   2   3         12.19         12.12         7.51 o                         
  -2   2   3       1107.31       1200.22        10.54 o                         
  -1   2   3        228.54        263.22         6.28 o                         
   0   2   3       3379.73       3521.79        21.03 o                         
   1   2   3         78.08         88.25         3.89 o                         
   2   2   3       2502.41       2624.91        14.04 o                         
   3   2   3        197.54        234.43         4.46 o                         
   4   2   3        133.47        149.84         4.18 o                         
   5   2   3       1012.68       1004.81        10.24 o                         
   6   2   3        303.18        309.24         7.25 o                         
   7   2   3        819.76        805.75        13.63 o                         
   8   2   3        238.56        244.68         7.16 o                         
   9   2   3         59.83         66.46         6.96 o                         
  10   2   3          0.01         -5.75         8.54 o                         
  11   2   3          0.27         -7.91        12.95 o                         
  12   2   3         90.28         99.40        17.54 o                         
 -11   3   3         42.44         50.91        19.25 o                         
 -10   3   3         61.41         56.89        11.49 o                         
  -9   3   3         37.92         33.18         5.02 o                         
  -8   3   3        540.39        519.44        12.28 o                         
  -7   3   3        208.52        214.34        10.53 o                         
  -6   3   3        349.38        369.39         7.19 o                         
  -5   3   3        154.00        187.18         9.18 o                         
  -4   3   3       1100.59       1152.00        21.45 o                         
  -3   3   3       1776.79       1665.02        41.25 o                         
  -2   3   3        184.85        193.15        16.72 o                         
  -1   3   3       2850.85       2949.22        15.17 o                         
   0   3   3       4317.63       4349.77        17.87 o                         
   1   3   3          9.51          2.61         4.71 o                         
   2   3   3         93.20        158.93         7.99 o                         
   3   3   3       1636.46       1729.42        29.68 o                         
   4   3   3        713.46        771.88        10.58 o                         
   5   3   3        133.29        145.89         7.69 o                         
   6   3   3         95.40         76.70         4.96 o                         
   7   3   3        251.37        228.96         9.58 o                         
   8   3   3        111.85        114.23         6.51 o                         
   9   3   3         74.84         62.41        10.91 o                         
  10   3   3         59.54         59.93         9.56 o                         
  11   3   3        307.40        291.69        21.68 o                         
 -11   4   3         70.57         58.17        12.26 o                         
 -10   4   3         22.49         27.62        11.42 o                         
  -9   4   3         28.89         35.30         7.33 o                         
  -8   4   3          6.00          3.95         7.02 o                         
  -7   4   3         23.70         17.19         2.54 o                         
  -6   4   3         35.12         32.71        13.63 o                         
  -5   4   3         96.87        116.97        12.53 o                         
  -4   4   3         35.82         25.77         9.83 o                         
  -3   4   3         57.12         76.29         5.41 o                         
  -2   4   3          4.58          5.34         4.57 o                         
  -1   4   3          0.10         -1.74         3.70 o                         
   0   4   3        259.60        265.15         8.99 o                         
   1   4   3        470.86        374.90        10.82 o                         
   2   4   3        150.06        165.22         4.96 o                         
   3   4   3       1608.58       1658.03        19.99 o                         
   4   4   3        450.32        423.54         9.03 o                         
   5   4   3         86.33        103.25         6.15 o                         
   6   4   3        558.47        491.74         8.45 o                         
   7   4   3        165.00        158.43         5.51 o                         
   8   4   3         50.65         45.88         4.03 o                         
   9   4   3          3.90         -1.73         9.30 o                         
  10   4   3        360.49        428.45        16.47 o                         
  11   4   3          3.80          2.94        12.53 o                         
 -11   5   3          9.54         13.21        12.24 o                         
 -10   5   3          0.55         -5.58        11.08 o                         
  -9   5   3         69.15         66.53        10.56 o                         
  -8   5   3        103.15        100.21        11.95 o                         
  -7   5   3         31.65         40.26         6.41 o                         
  -6   5   3         93.65         94.11         9.46 o                         
  -5   5   3         42.79         45.53        11.61 o                         
  -4   5   3         36.07         25.94         6.18 o                         
  -3   5   3        273.00        274.31        10.48 o                         
  -2   5   3        221.50        212.81         7.06 o                         
  -1   5   3        197.36        232.43        29.94 o                         
   0   5   3         92.75         73.61         5.95 o                         
   1   5   3        304.53        263.55         8.44 o                         
   2   5   3          5.59         11.24         4.11 o                         
   3   5   3         64.98         52.50         4.17 o                         
   4   5   3          2.67         -0.67         3.32 o                         
   5   5   3         11.40         23.61         2.96 o                         
   6   5   3        230.37        217.27         4.86 o                         
   7   5   3          7.60         12.85         4.21 o                         
   8   5   3         43.64         41.53         6.07 o                         
   9   5   3         89.00         87.40        11.13 o                         
  10   5   3        129.18        137.12        28.56 o                         
  11   5   3         31.89         50.47        17.08 o                         
 -10   6   3          3.78          3.27        12.21 o                         
  -9   6   3          0.38         -5.18        13.21 o                         
  -8   6   3         12.39         13.18         9.50 o                         
  -7   6   3        133.89        100.35        16.74 o                         
  -6   6   3        300.35        278.11         8.83 o                         
  -5   6   3          2.47         -7.68         7.68 o                         
  -4   6   3          2.74         -5.65         7.18 o                         
  -3   6   3        805.75        823.90        20.94 o                         
  -2   6   3        553.90        582.38        13.89 o                         
  -1   6   3        183.23        184.15        11.41 o                         
   0   6   3         84.28         59.49         7.81 o                         
   1   6   3         86.71         73.25         6.82 o                         
   2   6   3         25.62         19.00         6.36 o                         
   3   6   3         37.07         36.18         6.28 o                         
   4   6   3         58.00         55.98         4.57 o                         
   5   6   3          0.17         -0.40         3.05 o                         
   6   6   3         23.75         31.02         5.56 o                         
   7   6   3          0.00          2.89         7.62 o                         
   8   6   3          2.88         10.55         7.95 o                         
   9   6   3          2.13          0.92         6.10 o                         
  10   6   3          1.02          6.42        14.48 o                         
  11   6   3         16.07          2.99        17.52 o                         
  -9   7   3         78.81        122.30        18.93 o                         
  -8   7   3         30.16         34.33        15.16 o                         
  -7   7   3        286.74        274.46        21.02 o                         
  -6   7   3          5.18          0.05         9.42 o                         
  -5   7   3         23.09         22.10         6.64 o                         
  -4   7   3        214.13        198.18        10.26 o                         
  -3   7   3          5.20         13.92         6.92 o                         
  -2   7   3         44.39         46.50         8.23 o                         
  -1   7   3        153.27        146.48        11.02 o                         
   0   7   3        840.75        829.38        32.79 o                         
   1   7   3       1106.03       1092.74        18.44 o                         
   2   7   3        112.91        114.49        10.54 o                         
   3   7   3        411.01        408.72        16.24 o                         
   4   7   3        271.72        267.13         7.90 o                         
   5   7   3          4.11          7.19         4.58 o                         
   6   7   3          9.06          3.07         4.42 o                         
   7   7   3         26.26         25.25         7.21 o                         
   8   7   3        228.49        252.59        20.73 o                         
   9   7   3          4.85          4.33        15.31 o                         
  -8   8   3          1.02          2.90        15.45 o                         
  -7   8   3          0.10          9.51        15.33 o                         
  -6   8   3          0.17          1.58        14.24 o                         
  -5   8   3          2.57         16.46         6.72 o                         
  -4   8   3         89.21         79.67         9.10 o                         
  -3   8   3        878.52        822.48        26.27 o                         
  -2   8   3         36.15         36.42        13.34 o                         
  -1   8   3         65.12         70.56        10.99 o                         
   0   8   3        336.71        368.33        14.03 o                         
   1   8   3        139.56        138.72         9.69 o                         
   2   8   3        271.03        250.62        10.68 o                         
   3   8   3          2.43          4.87         9.12 o                         
   4   8   3        310.97        342.97        17.00 o                         
   5   8   3        159.79        138.59         6.90 o                         
   6   8   3          1.56          0.70         5.43 o                         
   7   8   3          9.28         16.48        26.74 o                         
   8   8   3         13.95         17.09        10.02 o                         
  -7   9   3        155.76        152.85        12.07 o                         
  -6   9   3         53.08         42.46        13.40 o                         
  -5   9   3         43.63         43.71         9.93 o                         
  -4   9   3         21.48         11.41         8.88 o                         
  -3   9   3         77.12         72.43        16.79 o                         
  -2   9   3         11.00          8.44        15.23 o                         
  -1   9   3        259.77        222.59        16.27 o                         
   0   9   3          3.79          3.27         6.71 o                         
   1   9   3          0.29        -10.85        11.97 o                         
   2   9   3        479.26        469.89        14.77 o                         
   3   9   3          4.71         15.49         7.82 o                         
   4   9   3         99.00        101.26        11.20 o                         
   5   9   3         74.85         96.34         7.64 o                         
   6   9   3          7.54          8.18         6.77 o                         
   7   9   3          1.90          8.49        12.47 o                         
  -8  10   3         82.19         62.29        15.18 o                         
  -7  10   3        227.72        206.65        30.10 o                         
  -6  10   3          7.70          8.94        14.27 o                         
  -5  10   3         23.02         24.55        11.49 o                         
  -4  10   3         25.73          5.76        10.39 o                         
  -3  10   3         49.78         46.10        10.77 o                         
  -2  10   3         55.92         68.14        18.65 o                         
  -1  10   3        343.67        338.41        16.82 o                         
   0  10   3         51.32         57.46        12.46 o                         
   1  10   3        124.10        128.09        11.76 o                         
   2  10   3        166.01        179.63        15.73 o                         
   3  10   3          6.55         10.26        10.75 o                         
   4  10   3          9.71         12.01        10.32 o                         
   5  10   3         19.03         23.49         7.53 o                         
   6  10   3          1.14          4.33        13.85 o                         
   7  10   3          4.44         -1.05        12.87 o                         
  -7  11   3         40.09         52.95        16.11 o                         
  -6  11   3         13.21         10.55        12.23 o                         
  -5  11   3         83.06         83.80        14.03 o                         
  -4  11   3          5.31         -9.92        10.27 o                         
  -3  11   3          0.27         14.31         9.17 o                         
  -2  11   3         77.40        122.81        22.27 o                         
  -1  11   3         17.73         10.03        10.17 o                         
   0  11   3         16.00         20.37         9.47 o                         
   1  11   3        153.93        143.44        16.54 o                         
   2  11   3        156.61        167.32        49.51 o                         
   3  11   3         83.31        106.58        13.83 o                         
   4  11   3         78.47         69.67        16.81 o                         
   5  11   3         50.75         33.99        14.67 o                         
   6  11   3          6.61         -0.05        15.33 o                         
  -5  12   3         39.85        113.35        43.34 o                         
  -4  12   3         10.26        -13.89        36.72 o                         
  -3  12   3         62.54         99.66        40.72 o                         
  -2  12   3         23.31          9.87        19.68 o                         
  -1  12   3         28.87         26.28        21.31 o                         
   0  12   3          6.02         20.68        24.67 o                         
   1  12   3         64.51         91.45        29.81 o                         
  -4 -13   4          3.23          1.17        13.04 o                         
   0 -13   4         32.97         23.68        18.08 o                         
   1 -13   4          4.48          9.17         9.75 o                         
   2 -13   4         34.20         50.80        10.76 o                         
   3 -13   4          7.52          5.90         9.36 o                         
   4 -13   4          7.31          3.38        23.26 o                         
   5 -13   4         13.72         -0.83        22.85 o                         
  -4 -12   4         33.21         41.76        13.09 o                         
  -2 -12   4         46.14         29.77        10.59 o                         
  -1 -12   4        187.18        162.19        11.04 o                         
   0 -12   4        114.13         98.14         9.47 o                         
   1 -12   4         20.32         22.61         7.97 o                         
   2 -12   4        120.55        114.13        10.54 o                         
   3 -12   4         52.74         71.16         9.87 o                         
   4 -12   4          0.06          5.90         9.57 o                         
   5 -12   4         94.44        158.51        25.45 o                         
  -7 -11   4         77.59         67.70        16.23 o                         
  -6 -11   4         41.18         24.90        23.75 o                         
  -5 -11   4          7.51          9.79         7.16 o                         
  -4 -11   4          0.04          1.73         6.41 o                         
  -3 -11   4         13.65         11.14        11.69 o                         
  -2 -11   4         56.89         50.51         6.69 o                         
  -1 -11   4          6.89          1.92         6.65 o                         
   0 -11   4          0.90          3.95         7.36 o                         
   1 -11   4         70.07         56.77        13.72 o                         
   2 -11   4         30.73         39.60         9.03 o                         
   3 -11   4          2.84         -9.30         9.30 o                         
   4 -11   4          0.88          4.84         7.74 o                         
   5 -11   4         85.10         85.62        19.35 o                         
   6 -11   4         66.18         92.06        12.35 o                         
   7 -11   4          0.04        -24.87        61.86 o                         
   8 -11   4          2.30        -12.68        75.48 o                         
  -8 -10   4          0.01         -1.48        13.97 o                         
  -7 -10   4        198.16        154.32        16.33 o                         
  -6 -10   4        181.27        184.28        11.38 o                         
  -5 -10   4         41.78         38.56         7.40 o                         
  -4 -10   4         18.75         19.57         8.23 o                         
  -3 -10   4        204.41        205.18         8.66 o                         
  -2 -10   4         11.06         11.84         5.59 o                         
  -1 -10   4          0.23         12.98         6.11 o                         
   0 -10   4        912.25        860.31        17.52 o                         
   1 -10   4          6.42          5.50         7.36 o                         
   2 -10   4         27.42         34.28         8.77 o                         
   3 -10   4        177.22        172.54        10.44 o                         
   4 -10   4          5.71         -3.61        10.32 o                         
   5 -10   4         18.20         17.48        11.38 o                         
   6 -10   4         17.12          5.87        10.95 o                         
   7 -10   4         81.13         79.98        12.18 o                         
   8 -10   4        110.07         83.08        61.73 o                         
  -9  -9   4         58.14         65.48        45.33 o                         
  -8  -9   4         58.82         52.81        12.36 o                         
  -7  -9   4        104.97        105.62        10.41 o                         
  -6  -9   4         49.29         54.15         8.28 o                         
  -5  -9   4          0.08         -5.35         5.35 o                         
  -4  -9   4         28.71         31.36         7.87 o                         
  -3  -9   4          2.55         10.89         5.56 o                         
  -2  -9   4        465.87        419.84         6.90 o                         
  -1  -9   4          7.50          3.82         3.97 o                         
   0  -9   4        200.65        196.45        15.60 o                         
   1  -9   4        116.45         94.88         7.61 o                         
   2  -9   4        130.76        110.60         8.19 o                         
   3  -9   4          1.21         -2.04         7.33 o                         
   4  -9   4        346.65        333.34        11.41 o                         
   5  -9   4         11.40         16.36        10.57 o                         
   6  -9   4         42.19         31.50        11.25 o                         
   7  -9   4        187.83        187.05        13.18 o                         
   8  -9   4         22.69         42.33        23.34 o                         
 -10  -8   4        168.10        181.61        27.84 o                         
  -9  -8   4         21.96         21.89         9.31 o                         
  -8  -8   4         60.58         77.84         9.56 o                         
  -7  -8   4         95.77         85.25        10.49 o                         
  -6  -8   4         65.85         70.73         5.78 o                         
  -5  -8   4        429.98        436.05        13.83 o                         
  -4  -8   4          1.25          2.53         4.52 o                         
  -3  -8   4         12.84         12.75         4.46 o                         
  -2  -8   4          7.60         12.28         2.59 o                         
  -1  -8   4        103.36         98.77         6.80 o                         
   0  -8   4          1.24         -5.34         5.34 o                         
   1  -8   4         16.23         23.66         8.26 o                         
   2  -8   4         25.91         21.32         7.18 o                         
   3  -8   4          1.25         -3.86         4.73 o                         
   4  -8   4          7.08          7.09        14.62 o                         
   5  -8   4         37.75         35.64         9.53 o                         
   6  -8   4        111.61        124.03        14.55 o                         
   7  -8   4         11.33          7.38         9.67 o                         
   8  -8   4         10.40         17.53         9.09 o                         
   9  -8   4          0.15         -8.76        16.21 o                         
  10  -8   4         18.86         31.15        19.59 o                         
 -10  -7   4         10.59          5.53        12.17 o                         
  -9  -7   4          5.69          1.02         7.49 o                         
  -8  -7   4         73.96         72.00         8.58 o                         
  -7  -7   4        177.07        185.32        10.94 o                         
  -6  -7   4         84.73         74.27         6.08 o                         
  -5  -7   4         50.47         51.93         5.00 o                         
  -4  -7   4        500.05        486.94         6.44 o                         
  -3  -7   4          4.00          1.91         2.60 o                         
  -2  -7   4        194.94        222.30         5.40 o                         
  -1  -7   4        110.37         91.88         4.36 o                         
   0  -7   4          4.49          5.19         3.74 o                         
   1  -7   4        317.61        335.89        14.42 o                         
   2  -7   4        110.63         85.13         5.88 o                         
   3  -7   4         10.11          8.14         4.53 o                         
   4  -7   4          5.69          6.69         4.82 o                         
   5  -7   4        111.85        132.72        31.31 o                         
   6  -7   4        245.46        291.63        20.00 o                         
   7  -7   4        252.07        244.69        32.92 o                         
   8  -7   4          1.33        -22.10        22.10 o                         
   9  -7   4        180.35        199.54        19.64 o                         
  10  -7   4         75.43         83.34        17.86 o                         
 -10  -6   4        311.25        294.60        14.58 o                         
  -9  -6   4         21.59         33.09         8.49 o                         
  -8  -6   4         55.14         60.27         7.72 o                         
  -7  -6   4        125.43        131.03         8.03 o                         
  -6  -6   4          3.83          5.43         3.63 o                         
  -5  -6   4        525.32        546.60         8.77 o                         
  -4  -6   4          0.51          2.32         2.31 o                         
  -3  -6   4         16.96         17.51         3.41 o                         
  -2  -6   4       2653.38       2804.48        18.92 o                         
  -1  -6   4        624.03        536.02         7.35 o                         
   0  -6   4          1.04          0.78         4.05 o                         
   1  -6   4        319.01        286.93        14.16 o                         
   2  -6   4         94.58         85.36         6.42 o                         
   3  -6   4         81.34         56.97         7.49 o                         
   4  -6   4        115.72        120.71         6.39 o                         
   5  -6   4         55.96         39.92         9.37 o                         
   6  -6   4        876.12        856.24        22.36 o                         
   7  -6   4         24.58         25.37        10.42 o                         
   8  -6   4          3.33         -4.16         9.44 o                         
   9  -6   4        180.74        180.57        14.07 o                         
  10  -6   4         61.08         55.16        10.12 o                         
 -11  -5   4         19.58          0.97        20.29 o                         
 -10  -5   4         11.48          8.44         8.11 o                         
  -9  -5   4         55.77         47.57         8.52 o                         
  -8  -5   4         31.18         26.29         5.78 o                         
  -7  -5   4          0.04          3.58         4.75 o                         
  -6  -5   4        204.97        187.08         4.18 o                         
  -5  -5   4         52.23         55.25         3.51 o                         
  -4  -5   4        269.07        270.84         4.94 o                         
  -3  -5   4        315.39        298.96         6.32 o                         
  -2  -5   4         19.63         27.50         3.80 o                         
  -1  -5   4        132.10        143.71         4.45 o                         
   0  -5   4         23.91         15.92         2.62 o                         
   1  -5   4          4.43          2.76         3.33 o                         
   2  -5   4        684.27        669.26        11.47 o                         
   3  -5   4         19.67         16.45         3.19 o                         
   4  -5   4        483.71        508.20         8.54 o                         
   5  -5   4       1742.65       1761.40        10.55 o                         
   6  -5   4        263.41        270.64         7.20 o                         
   7  -5   4         54.16         52.06         3.23 o                         
   8  -5   4         43.58         49.95         8.04 o                         
   9  -5   4         54.39         37.95         8.85 o                         
  10  -5   4          6.87         13.80         8.03 o                         
  11  -5   4         78.38         66.82        16.52 o                         
 -11  -4   4          2.98        -10.87        10.87 o                         
 -10  -4   4        392.17        399.54        19.62 o                         
  -9  -4   4          4.50          2.64         6.89 o                         
  -8  -4   4          3.25          2.47         6.43 o                         
  -7  -4   4        594.95        578.69         8.03 o                         
  -6  -4   4         39.99         38.58         2.66 o                         
  -5  -4   4          0.17         -1.34         1.34 o                         
  -4  -4   4        525.85        565.92         6.07 o                         
  -3  -4   4        725.90        770.92        12.12 o                         
  -2  -4   4          0.24          0.16         3.82 o                         
  -1  -4   4        658.50        648.40         7.68 o                         
   0  -4   4        190.05        184.56         6.92 o                         
   1  -4   4        206.06        271.49         4.85 o                         
   2  -4   4          4.95          4.72         5.14 o                         
   3  -4   4        865.88        791.93        10.50 o                         
   4  -4   4        518.67        487.15        11.94 o                         
   5  -4   4          0.04          2.81         2.37 o                         
   6  -4   4        169.67        164.66         7.31 o                         
   7  -4   4        854.12        856.15        15.35 o                         
   8  -4   4        177.04        176.24        12.60 o                         
   9  -4   4         86.88         90.89         9.07 o                         
  10  -4   4        203.56        196.67        11.02 o                         
  11  -4   4        596.15        607.61        29.10 o                         
  12  -4   4         31.49         21.95        15.72 o                         
 -11  -3   4          4.66          7.26         9.43 o                         
 -10  -3   4          0.24         -7.44         7.44 o                         
  -9  -3   4         24.77         16.34         7.09 o                         
  -8  -3   4        149.33        134.90         8.31 o                         
  -7  -3   4        176.21        190.19         4.50 o                         
  -6  -3   4        164.97        165.35         3.31 o                         
  -5  -3   4        560.79        524.98         5.26 o                         
  -4  -3   4       2217.51       2350.82        14.81 o                         
  -3  -3   4       1998.62       1979.42        11.30 o                         
  -2  -3   4         54.54         75.95         6.07 o                         
  -1  -3   4       1375.53       1304.61        13.48 o                         
   0  -3   4       3547.63       3473.65        12.67 o                         
   1  -3   4        234.89        249.86         5.58 o                         
   2  -3   4        340.62        300.60         6.23 o                         
   3  -3   4        439.85        413.83         6.21 o                         
   4  -3   4         20.63         19.63         5.14 o                         
   5  -3   4         21.31         20.63         5.46 o                         
   6  -3   4        208.20        197.95         4.60 o                         
   7  -3   4         42.30         43.71         4.19 o                         
   8  -3   4         75.80         69.21         8.02 o                         
   9  -3   4         51.26         42.11         8.42 o                         
  10  -3   4         76.51         75.05        19.82 o                         
  11  -3   4         11.65         15.77        13.51 o                         
  12  -3   4          2.52          9.39        14.70 o                         
 -12  -2   4         45.64         23.17        17.35 o                         
 -11  -2   4         43.78         21.63        10.67 o                         
 -10  -2   4         66.00         71.67         8.54 o                         
  -9  -2   4        173.19        159.30        11.86 o                         
  -8  -2   4        716.12        752.31        10.71 o                         
  -7  -2   4         79.43         77.15         5.12 o                         
  -6  -2   4        272.30        281.75         6.11 o                         
  -5  -2   4        226.99        230.47         3.93 o                         
  -4  -2   4       1384.72       1592.23         9.05 o                         
  -3  -2   4        867.68        796.28         5.77 o                         
  -2  -2   4          1.09          3.05         3.14 o                         
  -1  -2   4          0.14          0.84         1.99 o                         
   0  -2   4       6243.87       6894.84        32.77 o                         
   1  -2   4       3148.54       3672.23        12.50 o                         
   2  -2   4         29.25         23.07         2.32 o                         
   3  -2   4       2281.99       2389.07        29.76 o                         
   4  -2   4        131.47        183.17        11.84 o                         
   5  -2   4        447.15        425.19         9.93 o                         
   6  -2   4        978.54       1033.32        12.76 o                         
   7  -2   4          5.49          6.91         4.56 o                         
   8  -2   4        136.82        129.16         8.54 o                         
   9  -2   4        284.61        300.71        13.22 o                         
  10  -2   4         99.67        115.81        14.60 o                         
  11  -2   4         83.50         79.78        11.44 o                         
  12  -2   4         70.80         55.68        14.70 o                         
 -12  -1   4          2.30         26.79        16.16 o                         
 -11  -1   4         16.62         20.78        10.49 o                         
 -10  -1   4         14.16         12.07         7.15 o                         
  -9  -1   4        186.30        205.77        11.99 o                         
  -8  -1   4        258.41        246.10         6.69 o                         
  -7  -1   4        113.31        124.88         5.52 o                         
  -6  -1   4        286.36        288.77         5.14 o                         
  -5  -1   4       1030.41       1014.32         9.58 o                         
  -4  -1   4         80.43         93.91         3.94 o                         
  -3  -1   4        657.36        616.90         8.66 o                         
  -2  -1   4       6757.15       6861.88        31.93 o                         
  -1  -1   4        969.75       1036.52         7.15 o                         
   0  -1   4       2111.58       2254.42         9.08 o                         
   1  -1   4          2.52          1.84         1.61 o                         
   2  -1   4          4.54          6.20         2.28 o                         
   3  -1   4         21.85         45.07         8.01 o                         
   4  -1   4        792.48        839.63         9.63 o                         
   5  -1   4        412.60        427.85         7.67 o                         
   6  -1   4        152.49        179.13         7.47 o                         
   7  -1   4         10.48         18.36         4.59 o                         
   8  -1   4        673.94        690.68        16.73 o                         
   9  -1   4         53.67         54.20         9.22 o                         
  10  -1   4        172.18        149.74        11.62 o                         
  11  -1   4         18.12         27.72         9.84 o                         
 -12   0   4          0.03         19.03        18.01 o                         
 -11   0   4        161.90        182.16        22.34 o                         
 -10   0   4         13.56         14.28         7.20 o                         
  -9   0   4          2.51          1.90         7.69 o                         
  -8   0   4          0.02          0.45         2.45 o                         
  -7   0   4         14.96         14.97         2.40 o                         
  -6   0   4        336.71        353.90         4.68 o                         
  -5   0   4         24.46         29.39         1.43 o                         
  -4   0   4         16.53         20.95         2.20 o                         
  -3   0   4         95.06         99.78         5.05 o                         
  -2   0   4       1451.28       1454.72        14.57 o                         
  -1   0   4        396.42        377.21         4.52 o                         
   0   0   4       3228.84       3417.17        16.25 o                         
   1   0   4      11989.97      12602.38        23.61 o                         
   2   0   4        138.11        145.84         4.04 o                         
   3   0   4       1766.70       1721.96        18.11 o                         
   4   0   4       1846.18       1817.61        27.19 o                         
   5   0   4         13.64         23.46         1.95 o                         
   6   0   4         49.58         53.45         4.60 o                         
   7   0   4        804.05        813.79        13.71 o                         
   8   0   4        167.95        175.41         8.98 o                         
   9   0   4         32.15         32.22         5.23 o                         
  10   0   4          7.04          0.86         8.44 o                         
  11   0   4         19.80         21.09         9.63 o                         
  12   0   4          9.28         21.97        16.98 o                         
 -12   1   4        118.09        155.93        23.17 o                         
 -11   1   4        137.34        129.55        20.88 o                         
 -10   1   4        100.48         97.61        12.70 o                         
  -9   1   4         13.37         12.39         8.47 o                         
  -8   1   4         62.58         65.09         4.63 o                         
  -7   1   4        227.57        217.11         5.91 o                         
  -6   1   4        158.38        176.02         6.47 o                         
  -5   1   4        100.91        102.73         3.44 o                         
  -4   1   4        360.01        372.00         3.72 o                         
  -3   1   4        981.59       1087.87        25.03 o                         
  -2   1   4        137.05        145.85         6.27 o                         
  -1   1   4        223.92        236.82         3.77 o                         
   0   1   4        308.12        245.32         5.06 o                         
   1   1   4        376.56        332.22         6.04 o                         
   2   1   4        521.48        607.84         6.56 o                         
   3   1   4        819.38        792.53         6.77 o                         
   4   1   4        120.27        118.76         4.43 o                         
   5   1   4        275.09        283.81         5.74 o                         
   6   1   4        130.16        151.40         4.52 o                         
   7   1   4        734.86        786.39        21.42 o                         
   8   1   4        166.58        167.44         9.23 o                         
   9   1   4        233.12        204.69        10.21 o                         
  10   1   4         32.79         34.84         7.70 o                         
  11   1   4         39.89         50.41        18.31 o                         
  12   1   4         14.43         21.68        15.60 o                         
 -11   2   4         10.36          9.98        17.59 o                         
 -10   2   4         71.84         41.69         8.74 o                         
  -9   2   4         37.59         32.26         6.97 o                         
  -8   2   4          0.22          5.10         3.75 o                         
  -7   2   4        484.37        476.40         6.98 o                         
  -6   2   4        102.86        102.15         4.73 o                         
  -5   2   4        456.11        411.01        16.38 o                         
  -4   2   4       3152.88       3127.79        52.00 o                         
  -3   2   4          2.09          5.32         3.40 o                         
  -2   2   4       1161.94       1126.80        19.37 o                         
  -1   2   4       2079.05       2052.31        11.44 o                         
   0   2   4          0.46          0.32         2.86 o                         
   1   2   4         46.57         65.75         3.66 o                         
   2   2   4        812.64        909.06        13.26 o                         
   3   2   4         59.23         56.31         4.65 o                         
   4   2   4        114.86        119.54         4.30 o                         
   5   2   4        507.16        539.19         9.63 o                         
   6   2   4         60.26         53.69         4.35 o                         
   7   2   4        253.72        247.22         7.15 o                         
   8   2   4         55.17         65.54        12.75 o                         
   9   2   4         13.79          7.94        11.96 o                         
  10   2   4        131.21        139.36        16.35 o                         
  11   2   4          7.22         12.63        14.24 o                         
  12   2   4          2.39         -9.00        15.99 o                         
 -11   3   4          4.91         -2.97        17.67 o                         
 -10   3   4         43.09         34.32        10.21 o                         
  -9   3   4         66.15         69.04         7.69 o                         
  -8   3   4        103.96        127.76         8.59 o                         
  -7   3   4         79.05         78.88         4.62 o                         
  -6   3   4          0.54         -8.54         9.34 o                         
  -5   3   4          0.37          3.51        11.51 o                         
  -4   3   4        415.38        401.55        11.32 o                         
  -3   3   4        526.18        564.49        10.78 o                         
  -2   3   4        140.83        159.29        10.44 o                         
  -1   3   4          0.88          3.35         4.28 o                         
   0   3   4        936.14        957.00        11.18 o                         
   1   3   4         12.76          0.88         4.69 o                         
   2   3   4       2653.47       2510.68        22.42 o                         
   3   3   4        214.35        272.13         7.48 o                         
   4   3   4       1118.82       1126.33        10.37 o                         
   5   3   4         69.49         56.17         5.50 o                         
   6   3   4         30.82         33.34         8.34 o                         
   7   3   4        131.12        123.68         6.49 o                         
   8   3   4          0.88         -4.48         4.70 o                         
   9   3   4        186.20        181.36        30.17 o                         
  10   3   4          0.07          9.68        14.55 o                         
  11   3   4          0.01        -13.36        13.36 o                         
  12   3   4         26.44         17.03        17.01 o                         
 -11   4   4         10.39         18.23        19.69 o                         
 -10   4   4          1.98          1.85         8.76 o                         
  -9   4   4        112.64        102.49        11.85 o                         
  -8   4   4         52.12         56.27        10.04 o                         
  -7   4   4         12.10          2.21         4.44 o                         
  -6   4   4       2661.74       2755.78        34.02 o                         
  -5   4   4         67.63         61.37        11.36 o                         
  -4   4   4        123.56        133.12         7.45 o                         
  -3   4   4        304.23        357.06         8.01 o                         
  -2   4   4        802.65        755.46        16.43 o                         
  -1   4   4       1118.91       1088.54        16.46 o                         
   0   4   4          9.28          4.64         4.98 o                         
   1   4   4       1444.21       1296.93        16.64 o                         
   2   4   4       1658.01       1589.09        19.26 o                         
   3   4   4         19.24         19.43         5.92 o                         
   4   4   4          6.62          8.47         5.18 o                         
   5   4   4        352.41        377.42        11.65 o                         
   6   4   4         27.62         31.66         6.01 o                         
   7   4   4         17.94         15.02         5.72 o                         
   8   4   4        264.57        250.87         7.63 o                         
   9   4   4         12.23         16.90         9.74 o                         
  10   4   4          0.11          0.00        12.24 o                         
  11   4   4         20.86         13.21        13.89 o                         
 -10   5   4         55.21         27.71        27.11 o                         
  -9   5   4         78.70         61.61        11.22 o                         
  -8   5   4          2.73         14.79        10.82 o                         
  -7   5   4         37.46         27.41        10.88 o                         
  -6   5   4         52.62         61.78        14.24 o                         
  -5   5   4          5.83         -3.80        10.63 o                         
  -4   5   4         98.19         84.41         5.82 o                         
  -3   5   4        401.16        392.58        10.30 o                         
  -2   5   4         98.81         89.12        10.03 o                         
  -1   5   4       1046.72       1042.32        16.94 o                         
   0   5   4        764.32        723.54        12.10 o                         
   1   5   4        218.07        205.91        10.17 o                         
   2   5   4        187.62        169.45        10.97 o                         
   3   5   4         84.32         81.10         7.78 o                         
   4   5   4        152.70        165.80         9.81 o                         
   5   5   4         61.26         71.12         5.73 o                         
   6   5   4         86.77         71.22         5.95 o                         
   7   5   4          7.45          5.49         3.70 o                         
   8   5   4          8.43          8.05         7.18 o                         
   9   5   4          2.40          1.03         6.95 o                         
  10   5   4          4.18          3.72        11.24 o                         
 -10   6   4         27.75         23.48        22.05 o                         
  -8   6   4        230.96        216.28        16.17 o                         
  -7   6   4         99.72         90.98        15.57 o                         
  -6   6   4        488.93        495.90        22.78 o                         
  -5   6   4         36.81         29.97         6.56 o                         
  -4   6   4        219.99        229.69         8.63 o                         
  -3   6   4          0.19          5.93         6.09 o                         
  -2   6   4        249.08        233.48        24.08 o                         
  -1   6   4        872.40        838.94        14.91 o                         
   0   6   4          1.50         -0.61         5.70 o                         
   1   6   4         19.05         12.30         5.93 o                         
   2   6   4        254.75        251.79        11.02 o                         
   3   6   4        126.94        113.38         8.59 o                         
   4   6   4          9.24          1.13         6.96 o                         
   5   6   4        448.53        415.82        11.05 o                         
   6   6   4         11.04          7.40         5.18 o                         
   7   6   4         41.43         38.37         6.92 o                         
   8   6   4          0.53          9.23         7.05 o                         
   9   6   4         38.62         49.71        10.16 o                         
  -8   7   4        158.93        163.06        16.84 o                         
  -7   7   4         18.81          7.15        14.92 o                         
  -6   7   4         90.79         58.99         9.42 o                         
  -5   7   4          1.48          2.62         7.95 o                         
  -4   7   4        119.42        110.93        11.08 o                         
  -3   7   4        128.47        110.05         9.31 o                         
  -2   7   4        103.58        108.59        14.33 o                         
  -1   7   4       1413.99       1447.98        20.70 o                         
   0   7   4        773.03        766.43        18.41 o                         
   1   7   4         52.29         50.03         7.07 o                         
   2   7   4        659.91        636.34        16.44 o                         
   3   7   4         97.10        113.45         9.48 o                         
   4   7   4         92.69        108.98        14.75 o                         
   5   7   4          7.82         10.13         5.92 o                         
   6   7   4         52.81         45.08         5.96 o                         
   7   7   4          1.47          6.32         5.43 o                         
   8   7   4         65.13         61.69         8.63 o                         
   9   7   4         61.00         65.12        15.18 o                         
  -8   8   4         98.47        113.42        13.48 o                         
  -7   8   4          1.78         -5.64        16.80 o                         
  -6   8   4         98.61        106.31        11.97 o                         
  -5   8   4        227.72        240.31        27.48 o                         
  -4   8   4          0.21         -5.80        11.93 o                         
  -3   8   4         15.89         37.35        13.28 o                         
  -2   8   4        280.77        246.83        18.91 o                         
  -1   8   4         83.15         72.08         9.18 o                         
   0   8   4          5.05         16.80         8.15 o                         
   1   8   4         13.74          5.67         8.20 o                         
   2   8   4          0.64         12.61         8.21 o                         
   3   8   4        200.45        175.30        15.15 o                         
   4   8   4         41.34         74.94        15.10 o                         
   5   8   4         40.80         43.82         6.02 o                         
   6   8   4         79.35         74.98         6.75 o                         
   7   8   4         10.36          6.02         5.38 o                         
   8   8   4         76.18         93.47        15.94 o                         
  -8   9   4          6.54          2.87        11.44 o                         
  -7   9   4          4.45         -1.97        10.83 o                         
  -6   9   4        211.16        226.89        15.53 o                         
  -5   9   4        160.77        146.63        13.96 o                         
  -4   9   4         10.50         18.22         9.15 o                         
  -3   9   4          1.91          7.88         8.79 o                         
  -2   9   4        114.11        141.54        18.84 o                         
  -1   9   4        201.23        179.27        12.12 o                         
   0   9   4         16.40         24.61         7.57 o                         
   1   9   4         96.22        107.99        10.78 o                         
   2   9   4         19.26         25.64         9.53 o                         
   3   9   4          7.35         -1.08        10.89 o                         
   4   9   4         16.13         19.16         8.71 o                         
   5   9   4          7.41          4.29         6.94 o                         
   6   9   4         56.84         64.79         8.72 o                         
   7   9   4         57.46         56.02         9.87 o                         
   8   9   4         15.04         18.30        15.18 o                         
  -7  10   4         67.91         57.82        14.48 o                         
  -6  10   4          3.64          9.86        11.40 o                         
  -5  10   4         11.21         14.71        11.61 o                         
  -4  10   4          0.35         -6.63         9.08 o                         
  -3  10   4         51.54         48.65         9.39 o                         
  -2  10   4         19.86         11.27         8.60 o                         
  -1  10   4        179.44        166.66        15.65 o                         
   0  10   4         62.64         57.70         8.86 o                         
   1  10   4        408.43        424.70        18.09 o                         
   2  10   4         23.66          3.74        10.29 o                         
   3  10   4         73.46         81.96        11.05 o                         
   4  10   4         32.19         32.73        10.74 o                         
   5  10   4        235.93        249.39        14.49 o                         
   6  10   4          0.23         -2.92         9.08 o                         
   7  10   4          1.59         -3.60        16.50 o                         
  -6  11   4         10.11         17.33        14.21 o                         
  -5  11   4          0.27          3.86        17.54 o                         
  -4  11   4         10.24         11.50        16.32 o                         
  -3  11   4          2.52         16.45        10.43 o                         
  -2  11   4          5.23          4.64         9.40 o                         
  -1  11   4          0.26          7.59        12.62 o                         
   0  11   4         17.21         17.88         9.22 o                         
   1  11   4          4.36         10.40         9.97 o                         
   3  11   4         39.76         36.52        16.72 o                         
   4  11   4         29.24         40.20        16.98 o                         
   5  11   4          9.51         10.85        11.36 o                         
  -5  12   4          8.95         41.32        39.40 o                         
  -4  12   4         15.69         37.08        38.28 o                         
  -3  12   4         85.65        129.07        41.39 o                         
  -2  12   4         39.94         43.87        21.57 o                         
  -1  12   4          0.04        -13.43        24.58 o                         
   0  12   4         66.19         41.66        28.01 o                         
   0 -13   5         14.67          5.45        17.93 o                         
   1 -13   5          5.06         12.91        12.01 o                         
   2 -13   5          1.70         -0.89         9.65 o                         
   3 -13   5          7.06         11.06         9.95 o                         
   4 -13   5         75.43        109.70        25.82 o                         
   5 -13   5         14.62         18.64        24.33 o                         
  -4 -12   5          8.47         11.33         8.94 o                         
  -3 -12   5         78.91         75.51        13.77 o                         
  -2 -12   5         87.92         99.05        12.88 o                         
  -1 -12   5        143.41        152.08        11.24 o                         
   0 -12   5        115.48        104.22        10.38 o                         
   1 -12   5         12.65          5.25         8.24 o                         
   2 -12   5         21.78         12.48         8.10 o                         
   3 -12   5         68.27         62.20         9.80 o                         
   4 -12   5          0.03         -3.13        12.81 o                         
   5 -12   5          2.54         -9.30        18.86 o                         
   6 -12   5          0.41         10.32        20.83 o                         
  -7 -11   5          2.30         13.58        25.03 o                         
  -6 -11   5          0.18         -9.48        33.46 o                         
  -5 -11   5         18.16         10.95        12.19 o                         
  -4 -11   5          1.20         -0.54        10.12 o                         
  -3 -11   5          8.38         17.68         9.02 o                         
  -2 -11   5         60.08         51.70         7.94 o                         
  -1 -11   5          4.29         -4.30         6.21 o                         
   0 -11   5         62.48         68.97         7.70 o                         
   1 -11   5         43.04         61.54         8.49 o                         
   2 -11   5         48.66         32.07         9.05 o                         
   3 -11   5         24.62         22.56         8.03 o                         
   4 -11   5         81.70        104.66        14.05 o                         
   5 -11   5          5.33          6.21        17.52 o                         
   6 -11   5         19.64         11.67        48.80 o                         
   7 -11   5         89.12        120.89        70.96 o                         
   8 -11   5          3.29        -53.73        70.28 o                         
  -8 -10   5          2.36          8.54        13.24 o                         
  -7 -10   5        122.28        116.83        14.72 o                         
  -6 -10   5         13.16         21.17         8.68 o                         
  -5 -10   5        190.02        187.85         8.96 o                         
  -4 -10   5        201.43        231.50        12.75 o                         
  -3 -10   5         70.65         68.76         6.32 o                         
  -2 -10   5          8.19          4.40         6.19 o                         
  -1 -10   5        109.71        114.67         8.78 o                         
   0 -10   5        244.99        254.06        11.83 o                         
   1 -10   5         22.33         15.63         7.86 o                         
   2 -10   5          7.54         14.83         7.13 o                         
   3 -10   5          0.01         -8.42         8.53 o                         
   4 -10   5          0.84         28.49        18.71 o                         
   5 -10   5        124.65         98.42        20.10 o                         
   6 -10   5          6.69         -1.56        10.75 o                         
   7 -10   5        308.97        366.24        24.96 o                         
   8 -10   5         16.12         42.80        64.34 o                         
  -9  -9   5         18.80         10.05        41.66 o                         
  -8  -9   5         59.08         56.26        11.13 o                         
  -7  -9   5         24.08         26.50         8.16 o                         
  -6  -9   5         34.80         32.60         8.29 o                         
  -5  -9   5        464.90        480.76        14.54 o                         
  -4  -9   5          1.46          8.30         7.54 o                         
  -3  -9   5          1.13          1.42         4.21 o                         
  -2  -9   5          5.17          7.02         6.90 o                         
  -1  -9   5        918.35        898.20        11.68 o                         
   0  -9   5        273.61        250.23        11.38 o                         
   1  -9   5        215.40        213.09        11.93 o                         
   2  -9   5        816.38        740.86        18.21 o                         
   3  -9   5        271.31        273.27        10.50 o                         
   4  -9   5         62.54         61.63        11.67 o                         
   5  -9   5          8.16          2.04         9.28 o                         
   6  -9   5         22.06         20.06        11.03 o                         
   7  -9   5         74.16         63.76        13.04 o                         
   8  -9   5         40.87         18.74        57.52 o                         
 -10  -8   5         57.96         75.92        43.44 o                         
  -9  -8   5          3.89         -0.63        13.00 o                         
  -8  -8   5          0.03         -6.72         6.72 o                         
  -7  -8   5          3.14          8.20         7.72 o                         
  -6  -8   5         38.95         39.92         6.71 o                         
  -5  -8   5          8.32         12.69         7.13 o                         
  -4  -8   5          0.68          1.39         4.26 o                         
  -3  -8   5        215.82        192.22         6.70 o                         
  -2  -8   5         31.86         28.28         6.11 o                         
  -1  -8   5        133.18        145.55         5.93 o                         
   0  -8   5         24.94         17.14         6.05 o                         
   1  -8   5        107.28        113.11         9.07 o                         
   2  -8   5        119.54         90.44         7.96 o                         
   3  -8   5        101.43        100.48         9.98 o                         
   4  -8   5          0.15         -3.26         6.80 o                         
   5  -8   5         22.51         13.84         8.61 o                         
   6  -8   5         86.63         95.61        14.52 o                         
   7  -8   5         75.25         76.16        12.08 o                         
   8  -8   5        271.65        285.05        24.03 o                         
   9  -8   5         84.66          8.93        58.99 o                         
 -10  -7   5         62.92         78.04        14.72 o                         
  -9  -7   5         27.49         37.63        13.40 o                         
  -8  -7   5         26.88         24.85         7.25 o                         
  -7  -7   5         86.24         94.45        10.38 o                         
  -6  -7   5        577.49        564.06         9.41 o                         
  -5  -7   5         19.18         19.63         3.97 o                         
  -4  -7   5         28.92         22.39         3.61 o                         
  -3  -7   5       2867.77       2881.80        20.31 o                         
  -2  -7   5         43.17         42.41         5.09 o                         
  -1  -7   5          8.78          6.54         3.10 o                         
   0  -7   5        869.62        884.91        11.21 o                         
   1  -7   5        690.91        741.19        27.10 o                         
   2  -7   5        487.91        490.33        10.34 o                         
   3  -7   5        100.74        101.69         9.10 o                         
   4  -7   5        561.03        617.29        15.36 o                         
   5  -7   5        347.37        348.79         8.14 o                         
   6  -7   5          7.57         25.91        13.91 o                         
   7  -7   5          0.08         -7.06        10.04 o                         
   8  -7   5        103.76        103.76        16.88 o                         
   9  -7   5         29.18         25.65        15.75 o                         
 -10  -6   5         23.75         23.46        13.89 o                         
  -9  -6   5         27.10         31.75        10.99 o                         
  -8  -6   5         35.10         41.78         5.73 o                         
  -7  -6   5         80.67         66.58         6.49 o                         
  -6  -6   5        242.79        258.07         5.55 o                         
  -5  -6   5         60.24         55.38         1.97 o                         
  -4  -6   5        143.31        154.13         5.42 o                         
  -3  -6   5        918.08        964.17        10.33 o                         
  -2  -6   5        318.37        303.16         4.62 o                         
  -1  -6   5          1.46         -0.75         2.63 o                         
   0  -6   5        355.11        377.68         7.18 o                         
   1  -6   5        706.80        721.47        11.57 o                         
   2  -6   5         33.96         33.87         7.81 o                         
   3  -6   5        110.30         93.72         9.57 o                         
   4  -6   5        310.41        306.12        12.09 o                         
   5  -6   5        434.00        403.88        10.26 o                         
   6  -6   5         61.52         62.16         6.01 o                         
   7  -6   5        167.32        184.04        12.75 o                         
   8  -6   5         53.54         58.42        14.92 o                         
   9  -6   5          1.15         -2.56         8.66 o                         
  10  -6   5         34.63         13.46        17.37 o                         
 -11  -5   5         16.49         25.50        20.03 o                         
 -10  -5   5         18.64         19.25         7.75 o                         
  -9  -5   5         52.82         47.44        10.74 o                         
  -8  -5   5        338.81        347.77        13.45 o                         
  -7  -5   5        399.09        388.65        10.01 o                         
  -6  -5   5        381.97        383.56         4.83 o                         
  -5  -5   5       1338.65       1350.06         7.99 o                         
  -4  -5   5        103.64         98.85         5.46 o                         
  -3  -5   5         15.09         17.65         4.93 o                         
  -2  -5   5        869.97        867.71        13.20 o                         
  -1  -5   5        384.11        416.09         6.61 o                         
   0  -5   5        206.90        221.96         5.54 o                         
   1  -5   5         11.19         -3.51         3.51 o                         
   2  -5   5        305.52        290.47         8.63 o                         
   3  -5   5         47.91         42.73         4.43 o                         
   4  -5   5         19.74         13.06         3.48 o                         
   5  -5   5         59.02         61.33         3.84 o                         
   6  -5   5        285.15        288.80         4.37 o                         
   7  -5   5         61.17         47.12        10.04 o                         
   8  -5   5          0.26         -0.75         6.84 o                         
   9  -5   5         90.20         83.02        11.25 o                         
  10  -5   5         56.72         58.42        13.85 o                         
  11  -5   5         40.99         83.76        18.15 o                         
 -11  -4   5          2.53          0.08         8.62 o                         
 -10  -4   5         30.95         31.91         8.49 o                         
  -9  -4   5         94.68         74.82         9.66 o                         
  -8  -4   5          1.67          9.05         7.21 o                         
  -7  -4   5         55.75         57.32         3.06 o                         
  -6  -4   5         15.12         15.38         2.30 o                         
  -5  -4   5        580.94        566.38         6.32 o                         
  -4  -4   5        307.00        307.97         6.55 o                         
  -3  -4   5        204.93        234.99         8.06 o                         
  -2  -4   5       5059.77       5176.59        23.93 o                         
  -1  -4   5       2085.39       2071.28        19.07 o                         
   0  -4   5         55.62         54.29         4.05 o                         
   1  -4   5       8430.39       8511.25        45.62 o                         
   2  -4   5        221.94        198.43         6.87 o                         
   3  -4   5        110.13         94.48         4.06 o                         
   4  -4   5        111.01        112.38         4.28 o                         
   5  -4   5        177.44        196.79         4.62 o                         
   6  -4   5          3.33          2.30         3.82 o                         
   7  -4   5         40.05         34.05         3.94 o                         
   8  -4   5          8.86         12.43        12.57 o                         
   9  -4   5         21.61          9.84         8.72 o                         
  10  -4   5        196.66        202.41        14.01 o                         
  11  -4   5          2.05        -11.27        12.97 o                         
 -12  -3   5          4.12         12.63        19.98 o                         
 -11  -3   5         49.27         52.40         9.06 o                         
 -10  -3   5          0.98         -2.89         8.00 o                         
  -9  -3   5        316.37        315.44        16.35 o                         
  -8  -3   5         26.36         22.79         7.40 o                         
  -7  -3   5         33.92         26.31         4.22 o                         
  -6  -3   5       1104.05       1103.67        10.90 o                         
  -5  -3   5        398.86        474.72         5.66 o                         
  -4  -3   5        103.53        111.40         3.35 o                         
  -3  -3   5        141.13        131.34         2.12 o                         
  -2  -3   5         22.74          7.73         7.07 o                         
  -1  -3   5         31.47         33.49         4.45 o                         
   0  -3   5       1249.01       1216.26         9.78 o                         
   1  -3   5          1.98          7.76         2.36 o                         
   2  -3   5       1093.50       1105.43        35.86 o                         
   3  -3   5        741.40        912.35         9.15 o                         
   4  -3   5        198.00        163.12         8.46 o                         
   5  -3   5        436.37        420.22        13.19 o                         
   6  -3   5         16.23         16.76         7.79 o                         
   7  -3   5        200.93        223.51         8.53 o                         
   8  -3   5        358.47        338.17        10.16 o                         
   9  -3   5        137.43        123.84         7.66 o                         
  10  -3   5          2.74         10.34        10.27 o                         
  11  -3   5         29.02         37.43        13.41 o                         
  12  -3   5          0.02          0.17        14.84 o                         
 -11  -2   5         51.55         57.93         9.13 o                         
 -10  -2   5         21.24         11.27         8.73 o                         
  -9  -2   5        111.83         78.68        10.94 o                         
  -8  -2   5        239.07        236.29         9.59 o                         
  -7  -2   5        573.09        572.18        12.57 o                         
  -6  -2   5        175.79        182.92         9.37 o                         
  -5  -2   5        531.69        562.36         5.62 o                         
  -4  -2   5        451.56        416.24         5.62 o                         
  -3  -2   5        601.05        575.39         6.76 o                         
  -2  -2   5        681.69        745.18        13.62 o                         
  -1  -2   5        354.75        376.48         4.59 o                         
   0  -2   5        678.50        712.62         5.98 o                         
   1  -2   5       4824.51       4838.19        24.53 o                         
   2  -2   5         34.87         18.57         4.05 o                         
   3  -2   5          4.59         10.87         3.81 o                         
   4  -2   5        739.63        684.49         7.66 o                         
   5  -2   5          6.84         -1.03         3.56 o                         
   6  -2   5        241.85        264.20         8.30 o                         
   7  -2   5         14.38         18.01         5.22 o                         
   8  -2   5        140.32        160.00         8.10 o                         
   9  -2   5        633.16        626.12        12.38 o                         
  10  -2   5         35.13         43.34        10.75 o                         
  11  -2   5         84.33         88.33        11.95 o                         
  12  -2   5          0.26          6.18        13.12 o                         
 -11  -1   5         30.80         29.63        12.05 o                         
 -10  -1   5          0.23          9.71         7.47 o                         
  -9  -1   5         70.34         82.71        10.58 o                         
  -8  -1   5         11.91          8.69         6.52 o                         
  -7  -1   5          0.05          4.37         4.95 o                         
  -6  -1   5        451.80        470.12        10.08 o                         
  -5  -1   5        180.00        211.97         7.01 o                         
  -4  -1   5       3307.52       3657.99        24.27 o                         
  -3  -1   5          8.36         12.89         1.89 o                         
  -2  -1   5        489.35        579.27         9.85 o                         
  -1  -1   5       6475.57       6826.92        20.77 o                         
   0  -1   5       2690.63       2724.87        11.03 o                         
   1  -1   5         51.25         39.38         3.13 o                         
   2  -1   5         16.17          9.29         3.49 o                         
   3  -1   5        767.70        805.41        10.16 o                         
   4  -1   5         12.92         15.03         2.63 o                         
   5  -1   5         39.65         48.38        10.12 o                         
   6  -1   5         49.28         46.87         6.45 o                         
   7  -1   5        192.74        201.60        10.07 o                         
   8  -1   5          6.28          6.37         4.52 o                         
   9  -1   5        103.95        126.27         6.95 o                         
  10  -1   5          4.32         -4.94        13.42 o                         
  11  -1   5          0.40         -9.17         9.17 o                         
 -11   0   5          6.98         -2.86         8.71 o                         
 -10   0   5         53.13         50.56         9.72 o                         
  -9   0   5        443.85        380.29        13.02 o                         
  -8   0   5          4.82         -1.58         6.49 o                         
  -7   0   5        200.91        196.04         8.33 o                         
  -6   0   5         27.93         29.69         2.80 o                         
  -5   0   5        501.14        544.13         7.26 o                         
  -4   0   5         81.86         52.89         3.21 o                         
  -3   0   5        432.96        474.06        12.11 o                         
  -2   0   5          9.98         11.11         4.01 o                         
  -1   0   5        368.98        275.02         5.52 o                         
   0   0   5       1155.69       1254.21         9.18 o                         
   1   0   5         77.67        106.30         4.18 o                         
   2   0   5          0.84         10.27         5.01 o                         
   3   0   5          1.00          6.86         3.70 o                         
   4   0   5       1098.98       1206.00        17.15 o                         
   5   0   5         11.41         -0.11        39.90 o                         
   6   0   5         83.70         87.48         7.36 o                         
   7   0   5        122.34        119.08         9.52 o                         
   8   0   5         55.09         53.65         8.81 o                         
   9   0   5        361.25        345.23        17.15 o                         
  10   0   5         12.05         14.61         7.82 o                         
  11   0   5          0.01         -8.04         8.04 o                         
 -11   1   5          0.07         -2.19        16.23 o                         
 -10   1   5         15.28         16.87         8.15 o                         
  -9   1   5         41.29         32.46         8.61 o                         
  -8   1   5          7.05         -0.13         1.98 o                         
  -7   1   5          3.93          0.19         3.59 o                         
  -6   1   5         17.26         18.02         3.72 o                         
  -5   1   5        342.13        331.76         4.44 o                         
  -4   1   5        108.32        138.76         2.79 o                         
  -3   1   5        503.88        485.05         7.03 o                         
  -2   1   5       2697.39       2721.73        31.09 o                         
  -1   1   5        130.78        159.04         4.48 o                         
   0   1   5       3682.53       4128.91        24.69 o                         
   1   1   5        361.85        392.20         7.28 o                         
   2   1   5       2360.53       2273.39        23.35 o                         
   3   1   5       3562.12       3714.56        13.70 o                         
   4   1   5        922.46       1018.38         8.98 o                         
   5   1   5       1719.46       1673.48        16.24 o                         
   6   1   5        174.31        146.68         6.23 o                         
   7   1   5       1277.32       1266.77        12.85 o                         
   8   1   5          8.56         12.32         8.36 o                         
   9   1   5          7.18          7.81         7.07 o                         
  10   1   5        108.00        124.87        10.66 o                         
  11   1   5          3.42         -0.93        14.25 o                         
 -11   2   5         82.63         64.63        19.44 o                         
 -10   2   5         45.67         38.96        12.39 o                         
  -9   2   5        198.23        183.62        12.10 o                         
  -8   2   5         14.42          7.68         8.01 o                         
  -7   2   5         11.18         13.68         2.79 o                         
  -6   2   5          0.31          4.23         3.91 o                         
  -5   2   5         37.19         47.97         3.67 o                         
  -4   2   5         12.61          7.04         3.53 o                         
  -3   2   5        149.84        165.89         5.91 o                         
  -2   2   5        323.33        346.13         7.68 o                         
  -1   2   5        976.31       1136.89        13.88 o                         
   0   2   5         22.89         40.86         4.64 o                         
   1   2   5        635.21        604.86        12.13 o                         
   2   2   5         38.93         41.90         6.16 o                         
   3   2   5        258.69        243.48         7.30 o                         
   4   2   5        792.96        874.27         8.66 o                         
   5   2   5          7.77          5.61         3.22 o                         
   6   2   5        364.47        361.91        14.73 o                         
   7   2   5        178.45        178.15         5.72 o                         
   8   2   5         86.39         85.33        14.25 o                         
   9   2   5          0.65          6.54        11.69 o                         
  10   2   5         28.67         29.10        25.05 o                         
  11   2   5         33.84         28.01        15.43 o                         
 -11   3   5         49.37         42.15        20.27 o                         
 -10   3   5          2.44         -0.46         9.42 o                         
  -9   3   5          0.83         -0.24         6.32 o                         
  -8   3   5         69.95         80.56         8.30 o                         
  -7   3   5         10.62         10.43         4.61 o                         
  -6   3   5        181.22        156.82        10.10 o                         
  -5   3   5        371.73        394.19         8.21 o                         
  -4   3   5        162.68        161.87         6.21 o                         
  -3   3   5        252.41        226.96         5.83 o                         
  -2   3   5       2004.23       2049.52        27.54 o                         
  -1   3   5        245.57        244.17         7.76 o                         
   0   3   5        785.30        641.88        11.48 o                         
   1   3   5       1444.42       1584.03        17.88 o                         
   2   3   5         81.27         84.86         6.69 o                         
   3   3   5         16.19         32.63         4.32 o                         
   4   3   5        294.32        334.62         6.62 o                         
   5   3   5       1166.02       1261.72        14.40 o                         
   6   3   5         66.92         81.56         5.95 o                         
   7   3   5        110.94         98.84        11.02 o                         
   8   3   5         32.58         36.70         6.55 o                         
   9   3   5         25.77          7.05        20.93 o                         
  10   3   5        242.24        232.18        21.69 o                         
  11   3   5         19.35         11.49        12.97 o                         
 -10   4   5         53.57         49.74        11.66 o                         
  -9   4   5          0.73         20.02         9.04 o                         
  -8   4   5        171.05        174.02        15.27 o                         
  -7   4   5         57.95         56.83        10.95 o                         
  -6   4   5         80.51         81.02        11.50 o                         
  -5   4   5        162.83        161.06        10.40 o                         
  -4   4   5        154.98        168.26         5.77 o                         
  -3   4   5         17.25         29.44         4.64 o                         
  -2   4   5         37.75         65.58         7.73 o                         
  -1   4   5        381.14        493.21        11.60 o                         
   0   4   5        164.98        171.25        14.93 o                         
   1   4   5        850.61        838.25        14.56 o                         
   2   4   5         36.11         34.04         5.32 o                         
   3   4   5         83.40         68.07         7.91 o                         
   4   4   5       1917.56       1899.82        20.71 o                         
   5   4   5        251.15        250.50        11.14 o                         
   6   4   5         89.83        101.03         6.86 o                         
   7   4   5        116.46        134.28         8.52 o                         
   8   4   5         71.43         80.20         6.19 o                         
   9   4   5         18.27         22.10        35.04 o                         
  10   4   5         17.17         11.05        13.12 o                         
  11   4   5         64.49         57.79        15.96 o                         
 -10   5   5          2.30          2.07        10.56 o                         
  -9   5   5         42.68         34.88         9.82 o                         
  -8   5   5         61.79         51.57         7.68 o                         
  -7   5   5          1.77          1.68         4.83 o                         
  -6   5   5        166.41        160.14         8.83 o                         
  -5   5   5        574.23        566.54        15.78 o                         
  -4   5   5        655.49        593.97        17.79 o                         
  -3   5   5        228.81        234.55        10.58 o                         
  -2   5   5        420.44        401.79        14.60 o                         
  -1   5   5          0.45         -7.38         7.57 o                         
   0   5   5        178.15        175.73        17.73 o                         
   1   5   5          0.82         12.55         8.74 o                         
   2   5   5         28.90         32.40         9.63 o                         
   3   5   5         10.63          5.88         6.62 o                         
   4   5   5        154.41        137.70        10.64 o                         
   5   5   5         42.08         33.90         6.61 o                         
   6   5   5         37.83         31.02         6.34 o                         
   7   5   5        169.64        151.40         8.98 o                         
   8   5   5         23.18         25.42         8.17 o                         
   9   5   5          1.96         -3.16         9.69 o                         
  10   5   5         10.80          0.68        11.83 o                         
  -9   6   5          1.95          1.02        21.00 o                         
  -8   6   5          2.17          6.90        19.04 o                         
  -7   6   5         40.82         29.39         6.55 o                         
  -6   6   5          0.08         -5.83         7.31 o                         
  -5   6   5         16.31         20.81         7.52 o                         
  -4   6   5         12.80         17.15         7.15 o                         
  -3   6   5          2.12         -7.07         7.07 o                         
  -2   6   5        247.76        238.61        12.45 o                         
  -1   6   5        662.31        669.38        19.78 o                         
   0   6   5          6.36          4.15         7.09 o                         
   1   6   5        634.75        635.10        16.48 o                         
   2   6   5       2407.00       2422.62        28.17 o                         
   3   6   5         10.00         22.53        10.81 o                         
   4   6   5         65.15         49.02         9.50 o                         
   5   6   5        265.85        267.72         8.92 o                         
   6   6   5         46.80         56.24         6.75 o                         
   7   6   5         31.92         25.25         7.17 o                         
   8   6   5          2.09          3.50         7.48 o                         
   9   6   5          3.40         -0.09         7.56 o                         
  -8   7   5          1.53          2.48        21.15 o                         
  -7   7   5          0.62          4.01         9.61 o                         
  -6   7   5        298.63        278.33        13.40 o                         
  -5   7   5         90.55         96.56        13.94 o                         
  -4   7   5        116.13         99.58        10.78 o                         
  -3   7   5          1.89          1.89         8.78 o                         
  -2   7   5        559.63        526.69        15.68 o                         
  -1   7   5        249.07        229.22        14.15 o                         
   0   7   5        258.92        262.43        12.78 o                         
   1   7   5        816.55        750.05        18.09 o                         
   2   7   5        339.42        309.50        14.21 o                         
   3   7   5        171.17        161.93        10.77 o                         
   4   7   5         16.21          4.68        16.78 o                         
   5   7   5        158.08        167.70        11.81 o                         
   6   7   5        218.15        215.14        10.27 o                         
   7   7   5         84.64         70.33         8.07 o                         
   8   7   5          4.83          9.76         8.51 o                         
   9   7   5         67.59         63.12        16.55 o                         
  -7   8   5         24.05         15.50         9.81 o                         
  -6   8   5        308.46        294.48        16.84 o                         
  -5   8   5         15.44          4.75         8.99 o                         
  -4   8   5        220.61        213.62        21.01 o                         
  -3   8   5         96.00        100.19        12.32 o                         
  -2   8   5         12.12         12.00         7.21 o                         
  -1   8   5         17.12         15.99        11.24 o                         
   0   8   5          0.57         -4.01         8.75 o                         
   1   8   5        464.03        446.27        16.79 o                         
   2   8   5         56.02         73.38         9.18 o                         
   3   8   5        229.27        232.95        13.25 o                         
   4   8   5        241.24        233.77        34.38 o                         
   5   8   5         94.04        109.90        10.96 o                         
   6   8   5         46.28         40.79         7.43 o                         
   7   8   5          1.93         18.77         7.33 o                         
   8   8   5        109.56        119.94        17.91 o                         
  -7   9   5          3.20         -9.17        11.49 o                         
  -6   9   5         24.88         14.84        10.80 o                         
  -5   9   5          1.44         -0.06        10.17 o                         
  -4   9   5         21.38          5.81        10.65 o                         
  -3   9   5          0.67          6.61        12.47 o                         
  -2   9   5         13.88         18.74         8.89 o                         
  -1   9   5          5.73          5.68        12.57 o                         
   0   9   5        449.71        434.13        15.01 o                         
   1   9   5        109.43        112.50        16.41 o                         
   2   9   5        304.20        291.62        15.65 o                         
   3   9   5        184.36        188.50        15.66 o                         
   4   9   5         10.82         24.79        17.98 o                         
   5   9   5          0.02          6.35         6.90 o                         
   6   9   5          0.52          1.40         6.01 o                         
   7   9   5         71.61         61.48        14.58 o                         
   8   9   5        112.03        125.22        20.61 o                         
  -7  10   5         19.26         24.99        13.31 o                         
  -6  10   5         23.51         19.30        12.05 o                         
  -5  10   5         85.82        117.87        16.74 o                         
  -4  10   5        153.29        113.77        10.68 o                         
  -3  10   5         10.15          2.06        11.66 o                         
  -2  10   5         60.92         52.59         9.67 o                         
  -1  10   5         23.70         38.97        14.89 o                         
   0  10   5          5.41         10.17         9.92 o                         
   1  10   5          4.49         15.29         8.83 o                         
   2  10   5          6.10         -5.44        10.01 o                         
   3  10   5          0.01        -13.02        14.43 o                         
   4  10   5         20.28         20.08        14.71 o                         
   5  10   5          6.36          5.06         9.51 o                         
   6  10   5          0.04         -4.48         9.85 o                         
  -6  11   5          1.91         -6.74        14.06 o                         
  -5  11   5          4.91          9.00        12.95 o                         
  -4  11   5         43.96         56.99        13.22 o                         
  -3  11   5         49.42         65.71        18.20 o                         
  -2  11   5         14.41         24.64        13.96 o                         
  -1  11   5         58.48         38.47        14.62 o                         
   0  11   5         24.32         29.73        14.96 o                         
   1  11   5         27.35         33.65        39.25 o                         
   5  11   5         66.17         51.66        15.74 o                         
  -4  12   5         63.77         80.45        45.14 o                         
  -3  12   5          5.98        -35.77        35.77 o                         
   1 -13   6         17.12          7.03        10.58 o                         
   2 -13   6         44.87         51.60        11.20 o                         
  -4 -12   6          0.74         -2.68        12.97 o                         
  -3 -12   6          2.34         -0.67        11.26 o                         
  -2 -12   6          5.68         -3.69         9.16 o                         
  -1 -12   6          1.13         -0.98         6.75 o                         
   0 -12   6         30.95         23.70         8.20 o                         
   1 -12   6         61.41         55.00        10.30 o                         
   2 -12   6         18.83         10.63         8.09 o                         
   3 -12   6         71.82        107.63        24.36 o                         
   4 -12   6          0.10         -6.12        11.77 o                         
   5 -12   6          0.15          5.62        19.91 o                         
   6 -12   6         93.59        126.95        25.53 o                         
  -7 -11   6          0.03        -11.68        17.68 o                         
  -6 -11   6         72.58         53.83        20.09 o                         
  -5 -11   6         40.02         43.39        12.83 o                         
  -4 -11   6          0.05         -6.84         9.61 o                         
  -3 -11   6        155.50        167.23        10.91 o                         
  -2 -11   6        208.06        213.58         9.98 o                         
  -1 -11   6          3.94         -7.13         7.38 o                         
   0 -11   6          0.00          8.72         8.45 o                         
   1 -11   6         28.11         18.82         8.14 o                         
   2 -11   6         14.52         21.28         7.49 o                         
   3 -11   6         20.50         20.42        11.48 o                         
   4 -11   6          3.58          1.40        12.01 o                         
   5 -11   6         99.77        121.73        45.56 o                         
   6 -11   6         14.50         18.69        42.88 o                         
   7 -11   6          0.35          1.37        20.57 o                         
  -7 -10   6          0.19         -8.39        10.61 o                         
  -6 -10   6         16.63         11.74         9.07 o                         
  -5 -10   6         54.58         50.87         8.59 o                         
  -4 -10   6        177.47        180.21        11.47 o                         
  -3 -10   6        225.26        207.61         8.33 o                         
  -2 -10   6        366.08        362.26        11.23 o                         
  -1 -10   6         27.65         37.06         7.68 o                         
   0 -10   6         11.53         14.84        14.56 o                         
   1 -10   6        485.90        459.80        12.85 o                         
   2 -10   6         47.47         48.47         9.58 o                         
   3 -10   6         40.88         28.18         9.06 o                         
   4 -10   6        174.25        168.68        22.68 o                         
   5 -10   6         43.61         59.45        12.29 o                         
   6 -10   6         33.82         34.70        12.00 o                         
   7 -10   6         10.05         -3.05        20.29 o                         
   8 -10   6         24.70        -28.30        60.81 o                         
  -9  -9   6         15.11         -4.92        44.63 o                         
  -8  -9   6         58.97         54.67        11.43 o                         
  -7  -9   6          2.34          8.52         7.99 o                         
  -6  -9   6          3.84         10.39         7.88 o                         
  -5  -9   6          2.45          9.18         7.88 o                         
  -4  -9   6         22.23         24.77         7.60 o                         
  -3  -9   6         24.43         15.80         4.85 o                         
  -2  -9   6          0.05          2.40         5.84 o                         
  -1  -9   6         32.15         30.87         9.02 o                         
   0  -9   6          2.76          5.44         7.93 o                         
   1  -9   6         25.41         21.34         7.01 o                         
   2  -9   6         21.74         31.49        10.96 o                         
   3  -9   6        242.39        239.13        14.22 o                         
   4  -9   6          5.01         10.44         7.15 o                         
   5  -9   6         29.02         39.15        11.97 o                         
   6  -9   6         85.71         81.35        13.25 o                         
   7  -9   6         35.11         25.60        11.57 o                         
   8  -9   6         12.49         13.00        15.44 o                         
 -10  -8   6         13.49         -7.47        27.91 o                         
  -9  -8   6         14.08          7.31        18.08 o                         
  -8  -8   6          3.33          7.76         6.85 o                         
  -7  -8   6         21.75         16.12         7.54 o                         
  -6  -8   6          0.01          4.53         7.11 o                         
  -5  -8   6         18.26         11.87         6.46 o                         
  -4  -8   6        834.82        827.92        10.99 o                         
  -3  -8   6        260.92        258.39         8.71 o                         
  -2  -8   6        886.80        920.36        15.89 o                         
  -1  -8   6        407.27        404.45         8.98 o                         
   0  -8   6        409.57        415.93        11.36 o                         
   1  -8   6         35.40         36.05         8.53 o                         
   2  -8   6         31.09         22.21        11.90 o                         
   3  -8   6       1070.59       1120.68        22.64 o                         
   4  -8   6        479.40        443.80        15.30 o                         
   5  -8   6         87.56         93.04         7.91 o                         
   6  -8   6         39.37         55.29        24.72 o                         
   7  -8   6         10.24          4.01         9.25 o                         
   8  -8   6          5.84          8.65        21.79 o                         
   9  -8   6          1.54        -43.05        53.85 o                         
 -10  -7   6          0.01        -16.18        20.49 o                         
  -9  -7   6          5.64          5.26        22.67 o                         
  -8  -7   6         23.06         26.72         7.13 o                         
  -7  -7   6         48.46         55.70         8.55 o                         
  -6  -7   6          0.68         -3.02         3.02 o                         
  -5  -7   6         11.79         13.74         4.45 o                         
  -4  -7   6        306.76        297.85         6.72 o                         
  -3  -7   6         10.44          8.08         4.12 o                         
  -2  -7   6        580.74        605.75         6.77 o                         
  -1  -7   6        145.66        151.78         7.16 o                         
   0  -7   6        167.43        153.85         6.39 o                         
   1  -7   6        234.39        235.18         9.72 o                         
   2  -7   6        759.50        722.18        14.11 o                         
   3  -7   6       1430.92       1408.33        19.72 o                         
   4  -7   6        233.82        224.30        12.46 o                         
   5  -7   6        189.19        184.62         9.93 o                         
   6  -7   6         43.07         55.07        11.09 o                         
   7  -7   6          0.49         -4.17        14.56 o                         
   8  -7   6         67.79         74.57        12.69 o                         
   9  -7   6         70.77         71.89        13.86 o                         
 -10  -6   6          4.16         19.33        10.44 o                         
  -9  -6   6          0.03         -7.95         9.88 o                         
  -8  -6   6         26.74         24.16         9.49 o                         
  -7  -6   6         14.44         17.91         8.54 o                         
  -6  -6   6          1.18          3.80         1.78 o                         
  -5  -6   6         69.03         83.97         4.00 o                         
  -4  -6   6          0.03         -2.11         4.82 o                         
  -3  -6   6          0.46         -5.21         6.47 o                         
  -2  -6   6         27.76         30.34         6.40 o                         
  -1  -6   6        497.87        534.53         6.02 o                         
   0  -6   6         30.01         22.86         3.47 o                         
   1  -6   6        523.71        478.02         9.82 o                         
   2  -6   6         21.96         21.16         7.46 o                         
   3  -6   6        205.08        241.73        12.25 o                         
   4  -6   6        231.66        246.47        10.22 o                         
   5  -6   6        132.49        141.01        10.43 o                         
   6  -6   6        698.76        673.41         9.32 o                         
   7  -6   6         17.45         18.89        10.32 o                         
   8  -6   6         21.16         31.55        16.29 o                         
   9  -6   6         15.58         15.20        11.64 o                         
  10  -6   6         18.07          4.67        17.03 o                         
 -11  -5   6          4.77         13.41        14.31 o                         
 -10  -5   6         10.12         18.50         8.56 o                         
  -9  -5   6          0.01         -7.63         7.63 o                         
  -8  -5   6          0.03          1.25         4.53 o                         
  -7  -5   6        545.84        517.27        11.16 o                         
  -6  -5   6         45.99         56.41         4.23 o                         
  -5  -5   6          0.27          0.50         1.95 o                         
  -4  -5   6        254.43        247.06         6.25 o                         
  -3  -5   6        535.25        452.72        15.06 o                         
  -2  -5   6       1064.16       1036.62        11.88 o                         
  -1  -5   6         62.11         72.80         3.69 o                         
   0  -5   6        733.54        787.71         9.44 o                         
   1  -5   6       1763.91       1952.08        51.95 o                         
   2  -5   6        559.23        541.48        16.29 o                         
   3  -5   6          1.13         10.46         5.90 o                         
   4  -5   6        438.73        422.30        10.39 o                         
   5  -5   6        109.72         93.64         4.43 o                         
   6  -5   6        141.66        127.76         7.24 o                         
   7  -5   6         44.27         44.27         6.88 o                         
   8  -5   6        151.57        191.59        17.24 o                         
   9  -5   6         59.50         65.95        20.77 o                         
  10  -5   6          3.93         13.44        12.20 o                         
 -11  -4   6         37.53         26.37        12.45 o                         
 -10  -4   6         32.91         30.99        11.89 o                         
  -9  -4   6         50.85         27.33         7.93 o                         
  -8  -4   6         61.08         60.86         7.67 o                         
  -7  -4   6         62.04         60.32         2.84 o                         
  -6  -4   6         82.27         89.68         3.46 o                         
  -5  -4   6        277.09        308.03         5.23 o                         
  -4  -4   6          7.52          3.83         1.92 o                         
  -3  -4   6        212.06        190.71         4.14 o                         
  -2  -4   6          1.06         -0.42         3.07 o                         
  -1  -4   6        341.34        440.38        13.20 o                         
   0  -4   6         42.11         54.70         4.22 o                         
   1  -4   6        109.34         90.25         6.34 o                         
   2  -4   6        332.05        293.48         6.60 o                         
   3  -4   6        395.99        386.60         7.49 o                         
   4  -4   6         51.20         62.28         3.88 o                         
   5  -4   6          3.61         -4.89         4.89 o                         
   6  -4   6          9.96         12.99         4.76 o                         
   7  -4   6        165.03        154.24         4.82 o                         
   8  -4   6         90.08        104.77         8.30 o                         
   9  -4   6          6.79          1.08         8.92 o                         
  10  -4   6         44.21         56.13        10.77 o                         
  11  -4   6         10.84         -1.53        13.29 o                         
 -12  -3   6          1.13        -12.17        20.27 o                         
 -11  -3   6         91.28        102.11        12.00 o                         
 -10  -3   6          2.55          7.04        10.36 o                         
  -9  -3   6          0.83         -4.63        10.15 o                         
  -8  -3   6         13.17         16.15         7.16 o                         
  -7  -3   6        111.20        121.52        10.53 o                         
  -6  -3   6        221.58        230.36         4.80 o                         
  -5  -3   6         41.12         48.83         2.91 o                         
  -4  -3   6          2.15          1.38         1.63 o                         
  -3  -3   6         76.35        117.34         3.02 o                         
  -2  -3   6         87.34         83.59         3.21 o                         
  -1  -3   6         78.09         54.26         8.40 o                         
   0  -3   6       1162.18       1072.29        11.05 o                         
   1  -3   6       2081.86       2083.94        19.79 o                         
   2  -3   6        835.53        832.60        10.88 o                         
   3  -3   6       3820.22       3912.52        46.18 o                         
   4  -3   6       1166.17       1258.93        13.76 o                         
   5  -3   6          6.37         12.51        10.36 o                         
   6  -3   6         70.64         77.99         5.85 o                         
   7  -3   6          1.04          4.83         5.33 o                         
   8  -3   6         38.01         35.43         5.91 o                         
   9  -3   6         22.78         36.59        12.30 o                         
  10  -3   6         29.82         15.69        12.43 o                         
  11  -3   6         63.12         46.84        15.35 o                         
  12  -3   6         11.82         -1.83        15.50 o                         
 -11  -2   6        188.80        214.30        12.98 o                         
 -10  -2   6          1.44         13.90        10.72 o                         
  -9  -2   6        211.29        212.35        14.00 o                         
  -8  -2   6         22.68         11.98         6.29 o                         
  -7  -2   6        759.35        737.37        17.10 o                         
  -6  -2   6         20.08         26.12         6.33 o                         
  -5  -2   6         23.74         29.82         4.92 o                         
  -4  -2   6        399.23        488.75         7.11 o                         
  -3  -2   6         18.40         18.56         2.89 o                         
  -2  -2   6         59.24         52.84         4.69 o                         
  -1  -2   6        620.21        681.07        10.39 o                         
   0  -2   6       1017.68       1042.32         9.43 o                         
   1  -2   6         17.72          2.53         7.57 o                         
   2  -2   6         19.42         30.08        12.46 o                         
   3  -2   6        187.11        171.01         3.97 o                         
   4  -2   6        825.35        853.54         6.62 o                         
   5  -2   6         30.96         31.57         4.15 o                         
   6  -2   6        183.55        176.37         5.42 o                         
   7  -2   6        500.11        513.55        11.16 o                         
   8  -2   6        235.66        217.22         7.32 o                         
   9  -2   6        147.20        143.48        13.32 o                         
  10  -2   6         50.77         67.83        17.62 o                         
  11  -2   6          1.19          3.91        12.34 o                         
  12  -2   6         17.85          8.59        15.23 o                         
 -11  -1   6          0.61          8.50         9.14 o                         
 -10  -1   6         55.34         52.88        10.08 o                         
  -9  -1   6         80.47         81.17        10.09 o                         
  -8  -1   6          2.60         -1.95         5.49 o                         
  -7  -1   6        173.30        195.81         9.45 o                         
  -6  -1   6        102.53        104.91        22.55 o                         
  -5  -1   6        718.52        746.03        30.04 o                         
  -4  -1   6        316.01        306.58         5.15 o                         
  -3  -1   6        864.66        933.35         9.91 o                         
  -2  -1   6        159.88        140.90         7.98 o                         
  -1  -1   6         76.22         72.06         4.21 o                         
   0  -1   6        166.68        154.05         3.88 o                         
   1  -1   6        947.43       1032.35        15.83 o                         
   2  -1   6        171.86        170.69         6.33 o                         
   3  -1   6          0.13          3.82         3.91 o                         
   4  -1   6          6.02          0.63         2.81 o                         
   5  -1   6        174.85        188.69         4.39 o                         
   6  -1   6          0.14          4.61        27.52 o                         
   7  -1   6          7.83          6.73         8.43 o                         
   8  -1   6        181.19        176.78        14.78 o                         
   9  -1   6         20.37         17.16         9.60 o                         
  10  -1   6         10.61         15.30        17.63 o                         
  11  -1   6        101.80         95.51        11.83 o                         
  12  -1   6         32.47          4.16        47.69 o                         
 -11   0   6          3.71         -8.94         8.94 o                         
 -10   0   6        116.87        111.45        12.35 o                         
  -9   0   6        426.83        427.90        16.88 o                         
  -8   0   6          7.61         22.51         9.42 o                         
  -7   0   6        201.34        209.79         4.26 o                         
  -6   0   6        145.52        134.85         4.58 o                         
  -5   0   6        133.23        145.67         4.75 o                         
  -4   0   6         39.06         38.88         4.19 o                         
  -3   0   6          1.65         -3.37         3.37 o                         
  -2   0   6          0.11         -0.37         2.34 o                         
  -1   0   6        480.19        437.33         7.85 o                         
   0   0   6          5.24          8.72         3.34 o                         
   1   0   6       4044.32       4264.32        22.16 o                         
   2   0   6       3095.11       3229.35        14.90 o                         
   3   0   6        130.85         91.25         7.05 o                         
   4   0   6       1261.28       1224.07        19.43 o                         
   5   0   6        376.61        395.00        34.92 o                         
   6   0   6        138.95        150.58         6.05 o                         
   7   0   6        107.37         88.92         9.44 o                         
   8   0   6        148.76        129.65        10.70 o                         
   9   0   6        438.64        405.74        19.17 o                         
  10   0   6          1.61         -3.52         7.89 o                         
  11   0   6         20.29          1.92         8.46 o                         
  12   0   6         11.16          8.37        45.82 o                         
 -11   1   6         24.13         21.76        10.09 o                         
 -10   1   6        155.00        161.69        12.49 o                         
  -9   1   6        315.80        315.23        15.23 o                         
  -8   1   6        343.18        326.88         8.10 o                         
  -7   1   6       1095.82       1149.88        12.97 o                         
  -6   1   6        319.58        330.09         8.67 o                         
  -5   1   6         22.91         42.35         3.24 o                         
  -4   1   6        685.24        659.90        12.87 o                         
  -3   1   6        213.64        225.03         5.85 o                         
  -2   1   6        602.21        622.73         7.70 o                         
  -1   1   6         82.70         73.42         6.36 o                         
   0   1   6          6.47         12.65         3.26 o                         
   1   1   6         90.51         59.03         7.46 o                         
   2   1   6        386.61        463.26         9.45 o                         
   3   1   6        574.37        595.93        13.51 o                         
   4   1   6       1181.98       1307.17        15.93 o                         
   5   1   6         44.70         42.59        10.57 o                         
   6   1   6        114.70        114.76         6.11 o                         
   7   1   6        130.04        132.15         5.27 o                         
   8   1   6         20.31         13.95        12.46 o                         
   9   1   6         42.21         14.70        14.15 o                         
  10   1   6         66.99         61.75        11.43 o                         
  11   1   6         33.66         48.08        16.57 o                         
 -10   2   6         70.55         75.94        13.66 o                         
  -9   2   6         25.89         28.33        15.59 o                         
  -8   2   6         63.27         63.84         5.90 o                         
  -7   2   6         61.46         59.95         5.86 o                         
  -6   2   6         46.37         37.84         2.53 o                         
  -5   2   6         99.75        100.73         3.88 o                         
  -4   2   6        500.46        475.96         7.62 o                         
  -3   2   6        404.70        408.22         9.43 o                         
  -2   2   6          5.35          4.73         2.91 o                         
  -1   2   6       2866.08       2815.60        23.85 o                         
   0   2   6       1692.14       1730.86        19.53 o                         
   1   2   6        739.84        793.39        17.67 o                         
   2   2   6        223.95        228.36         8.64 o                         
   3   2   6        509.52        562.98        13.18 o                         
   4   2   6         98.55         77.60         4.40 o                         
   5   2   6          9.75         11.81         3.47 o                         
   6   2   6         21.85         23.28         4.01 o                         
   7   2   6       1354.36       1331.30        22.55 o                         
   8   2   6         19.20         20.07         7.69 o                         
   9   2   6         55.07         43.41         8.45 o                         
  10   2   6          0.15         15.16        14.32 o                         
  11   2   6         16.66         25.14        19.65 o                         
 -10   3   6         11.41         14.11         9.92 o                         
  -9   3   6        179.09        168.18         9.51 o                         
  -8   3   6        329.29        332.47        14.84 o                         
  -7   3   6         93.35         91.04         4.59 o                         
  -6   3   6         46.25         36.23         3.03 o                         
  -5   3   6       1208.44       1287.44        15.87 o                         
  -4   3   6         14.71         15.11         3.48 o                         
  -3   3   6        106.41        115.24         5.27 o                         
  -2   3   6        436.65        467.33         9.19 o                         
  -1   3   6        689.49        749.61        20.00 o                         
   0   3   6        832.50        911.43        18.98 o                         
   1   3   6        229.01        252.10         8.85 o                         
   2   3   6       1000.47        952.31        16.30 o                         
   3   3   6       1426.99       1438.19        16.93 o                         
   4   3   6         39.03         35.84         4.67 o                         
   5   3   6        946.05        918.29        13.12 o                         
   6   3   6       1778.64       1693.04        43.36 o                         
   7   3   6        309.43        324.33        22.83 o                         
   8   3   6        210.56        191.49        12.14 o                         
   9   3   6         18.65         24.23        28.56 o                         
  10   3   6         92.33         97.05        16.34 o                         
  11   3   6         36.79         26.06        14.58 o                         
 -10   4   6         57.06         64.36        18.03 o                         
  -9   4   6        200.23        202.65        10.68 o                         
  -8   4   6        145.33        127.05        24.61 o                         
  -7   4   6         16.63         13.02         4.93 o                         
  -6   4   6        103.16         99.26         7.17 o                         
  -5   4   6         82.06         94.83         6.86 o                         
  -4   4   6        897.16        862.71        11.68 o                         
  -3   4   6         74.63         75.24         4.81 o                         
  -2   4   6         44.71         56.38         6.68 o                         
  -1   4   6        237.41        206.25        16.16 o                         
   0   4   6        272.99        249.20        21.57 o                         
   1   4   6        426.90        415.19        11.69 o                         
   2   4   6        798.06        763.25        16.58 o                         
   3   4   6        131.58        138.68         9.13 o                         
   4   4   6        138.84        144.96        10.26 o                         
   5   4   6          1.16         -4.46         4.91 o                         
   6   4   6        216.56        186.18         9.74 o                         
   7   4   6        274.71        270.08        12.89 o                         
   8   4   6          1.11         -2.51         6.08 o                         
   9   4   6         18.97         27.20        22.50 o                         
  10   4   6          0.54          5.62        11.53 o                         
  11   4   6         11.52          3.46        16.74 o                         
 -10   5   6         50.53         52.76        13.19 o                         
  -9   5   6          0.03         -4.88         8.92 o                         
  -8   5   6          9.11         17.06        19.22 o                         
  -7   5   6         84.28        104.53         7.11 o                         
  -6   5   6         27.43         25.97         6.47 o                         
  -5   5   6         19.11         12.24         5.04 o                         
  -4   5   6        220.28        198.18         7.61 o                         
  -3   5   6        368.60        358.38        10.09 o                         
  -2   5   6        170.39        169.03         9.11 o                         
  -1   5   6         26.56         25.19         8.92 o                         
   0   5   6        448.33        410.73        12.05 o                         
   1   5   6        228.29        244.17        11.35 o                         
   2   5   6        353.98        387.47        13.80 o                         
   3   5   6        169.79        190.70        15.34 o                         
   4   5   6        640.34        668.92        17.84 o                         
   5   5   6        282.44        272.55        12.39 o                         
   6   5   6         61.00         54.87         6.65 o                         
   7   5   6         47.29         64.27         9.50 o                         
   8   5   6        191.02        202.30        11.01 o                         
   9   5   6         32.58         25.17        12.82 o                         
  10   5   6         19.68         14.36        14.62 o                         
 -10   6   6        145.18        145.66        17.11 o                         
  -9   6   6          7.14         -9.64        21.73 o                         
  -8   6   6         49.18         45.94        17.42 o                         
  -7   6   6        362.81        337.51        20.48 o                         
  -6   6   6        146.90        149.67        10.01 o                         
  -5   6   6        135.95        121.63        10.16 o                         
  -4   6   6          0.11         -6.13         6.13 o                         
  -3   6   6        574.15        605.47        13.93 o                         
  -2   6   6         31.02         26.26        11.01 o                         
  -1   6   6         64.16         64.07         9.81 o                         
   0   6   6          0.18         -5.24         6.23 o                         
   1   6   6        253.35        269.28        13.00 o                         
   2   6   6         44.83         57.04         8.61 o                         
   3   6   6        220.79        185.54        11.40 o                         
   4   6   6        669.74        640.32        17.28 o                         
   5   6   6        129.20        120.92         9.84 o                         
   6   6   6        125.13        111.12         7.85 o                         
   7   6   6        156.89        147.95        10.01 o                         
   8   6   6         41.89         37.86         9.11 o                         
   9   6   6         20.75          5.74         9.18 o                         
  -8   7   6          0.56          9.25        22.27 o                         
  -7   7   6         34.14         15.04         9.78 o                         
  -6   7   6         22.93         26.38        10.65 o                         
  -5   7   6         68.23         64.12         7.56 o                         
  -4   7   6         82.53         73.15         9.67 o                         
  -3   7   6        247.96        247.85        11.88 o                         
  -2   7   6        263.27        281.94        11.93 o                         
  -1   7   6          5.16         -0.40        11.27 o                         
   0   7   6        265.93        266.60        15.23 o                         
   1   7   6          8.95         20.52        11.45 o                         
   2   7   6          9.14          9.34        10.80 o                         
   3   7   6        170.58        174.62        14.88 o                         
   4   7   6         80.33         82.27        12.35 o                         
   5   7   6         76.99         59.46         8.05 o                         
   6   7   6         17.11         14.64         6.41 o                         
   7   7   6         32.09         28.88         6.71 o                         
   8   7   6         27.57         23.74         9.09 o                         
   9   7   6          7.11         10.61        14.94 o                         
  -7   8   6         12.99         14.70        11.10 o                         
  -6   8   6          6.64          6.35         9.81 o                         
  -5   8   6         21.37         21.82         7.85 o                         
  -4   8   6         64.37         58.79        10.89 o                         
  -3   8   6          0.48         -2.62         8.83 o                         
  -2   8   6          3.40          2.12         8.25 o                         
  -1   8   6          1.29         -8.47         8.47 o                         
   0   8   6         46.36         35.77        13.32 o                         
   1   8   6         46.42         56.45        10.01 o                         
   2   8   6        154.05        167.01        12.15 o                         
   3   8   6          0.04         -0.44         9.24 o                         
   4   8   6         74.84         69.91        16.52 o                         
   5   8   6         29.37         23.73         8.59 o                         
   6   8   6         19.50         19.11         6.60 o                         
   7   8   6         30.68         23.81         8.75 o                         
   8   8   6          3.91         -2.14        15.40 o                         
  -7   9   6         31.50         32.41        14.77 o                         
  -6   9   6         35.27         44.17         9.59 o                         
  -5   9   6         21.75         29.39         8.72 o                         
  -4   9   6        110.10         92.74        10.73 o                         
  -3   9   6         21.62         29.83        13.06 o                         
  -2   9   6        243.00        256.04        13.25 o                         
  -1   9   6          5.52         -9.12         9.12 o                         
   0   9   6        209.87        183.04        17.96 o                         
   1   9   6         37.28         22.85         9.85 o                         
   2   9   6         48.95         51.10        10.08 o                         
   3   9   6          0.21         -0.25        10.01 o                         
   4   9   6         20.24         28.26        16.80 o                         
   5   9   6         36.35         40.74        10.56 o                         
   6   9   6         11.82         15.92         7.22 o                         
   7   9   6          4.15         13.25        10.11 o                         
  -6  10   6         33.68         15.11        13.07 o                         
  -5  10   6          8.36         -2.34        11.53 o                         
  -4  10   6          5.63          3.75        15.34 o                         
  -3  10   6          0.07          4.46         9.44 o                         
  -2  10   6          2.63         25.77        15.10 o                         
  -1  10   6         14.35         13.03        10.05 o                         
   0  10   6          7.43          5.13        13.29 o                         
   1  10   6         77.27         43.07        15.24 o                         
   2  10   6          0.06         -1.63         9.77 o                         
   4  10   6        229.76        302.15        24.67 o                         
   5  10   6          0.55         -6.55        12.26 o                         
   6  10   6          3.66          7.40        13.51 o                         
  -5  11   6          3.84         11.32        15.82 o                         
  -4  11   6        107.41        128.16        16.10 o                         
  -3  11   6         99.72         99.03        15.02 o                         
  -2  11   6         23.57         29.11        13.70 o                         
  -1  11   6          0.57          8.37        31.85 o                         
   0  11   6         27.18         20.15        39.08 o                         
   1  11   6         25.59        -25.26        38.84 o                         
  -1 -13   7         39.67         67.50        20.85 o                         
   0 -13   7         39.00         28.25        22.12 o                         
   1 -13   7          3.64         -0.18        10.32 o                         
   2 -13   7        145.92        173.60        19.25 o                         
  -4 -12   7          0.51          3.58        13.48 o                         
  -3 -12   7         16.77         13.97        11.62 o                         
  -2 -12   7         56.53         69.95         9.67 o                         
  -1 -12   7        116.35        104.61        11.84 o                         
   0 -12   7         35.25         32.21        11.04 o                         
   1 -12   7        230.87        263.40        15.71 o                         
   2 -12   7         40.99         41.16        10.05 o                         
   3 -12   7         26.43         21.83        12.56 o                         
   4 -12   7         78.80         97.87        18.71 o                         
   5 -12   7          8.05          0.44        20.54 o                         
   6 -12   7         25.35         58.81        24.31 o                         
  -7 -11   7          1.86         42.97        68.45 o                         
  -6 -11   7         10.91          2.57        12.30 o                         
  -5 -11   7          1.13          4.37        11.29 o                         
  -4 -11   7         88.63         79.89        11.70 o                         
  -3 -11   7        143.59        161.09        11.73 o                         
  -2 -11   7         24.37         26.12         6.14 o                         
  -1 -11   7         87.98         97.66        10.19 o                         
   0 -11   7        292.52        295.10        13.39 o                         
   1 -11   7         19.03         29.40        10.44 o                         
   2 -11   7          0.16         -0.40         9.78 o                         
   3 -11   7         81.06         87.05        10.67 o                         
   4 -11   7         49.80         49.03        12.57 o                         
   5 -11   7         55.25         73.95        24.77 o                         
   6 -11   7        105.64         83.09        23.60 o                         
   7 -11   7          2.87          1.19        21.66 o                         
  -8 -10   7         74.75         54.22        42.02 o                         
  -7 -10   7          0.35         -4.05        10.75 o                         
  -6 -10   7          1.07          3.91        10.03 o                         
  -5 -10   7          4.13          7.28         8.15 o                         
  -4 -10   7         49.85         47.02         9.01 o                         
  -3 -10   7          0.20          0.91         5.89 o                         
  -2 -10   7         10.47         18.35         7.39 o                         
  -1 -10   7         32.35         25.05         7.64 o                         
   0 -10   7          4.37         -3.69         7.87 o                         
   1 -10   7        126.77        122.59        12.55 o                         
   2 -10   7          7.81         11.05         9.81 o                         
   3 -10   7        168.79        161.07        15.11 o                         
   4 -10   7         53.26         56.67        21.19 o                         
   5 -10   7          7.71         -0.02        11.33 o                         
   6 -10   7        148.52        189.75        22.51 o                         
   7 -10   7          2.25         11.49        20.51 o                         
   8 -10   7         13.28         10.76        64.31 o                         
  -9  -9   7         26.06         15.23        40.27 o                         
  -8  -9   7          7.00         15.06        18.84 o                         
  -7  -9   7         54.39         63.18         9.48 o                         
  -6  -9   7         28.01         18.34         8.11 o                         
  -5  -9   7          4.97         10.97         7.64 o                         
  -4  -9   7          0.06         -6.59         6.59 o                         
  -3  -9   7          0.62          3.73         4.91 o                         
  -2  -9   7        177.14        171.65         9.52 o                         
  -1  -9   7        306.86        319.71        16.91 o                         
   0  -9   7         23.48         15.94         9.41 o                         
   1  -9   7         90.52        102.40        10.93 o                         
   2  -9   7        200.98        196.91        12.11 o                         
   3  -9   7         73.66         49.14        17.39 o                         
   4  -9   7         21.47         21.81         9.34 o                         
   5  -9   7        116.46        123.52        19.03 o                         
   6  -9   7        132.60        113.99        12.88 o                         
   7  -9   7          0.10        -15.72        15.72 o                         
   8  -9   7         49.57         81.23        17.93 o                         
  -9  -8   7         88.31        134.04        22.42 o                         
  -8  -8   7         72.59         73.73        17.18 o                         
  -7  -8   7          7.88          3.82         7.80 o                         
  -6  -8   7        535.88        557.00        16.33 o                         
  -5  -8   7        223.48        205.33         9.83 o                         
  -4  -8   7         22.01         22.76         4.32 o                         
  -3  -8   7         15.28         25.23         4.80 o                         
  -2  -8   7         79.46         73.28         7.47 o                         
  -1  -8   7         97.65         90.96         5.13 o                         
   0  -8   7        209.02        199.52        19.01 o                         
   1  -8   7         31.26         19.59         6.13 o                         
   2  -8   7        139.01        142.65         9.24 o                         
   3  -8   7         37.08         36.93         8.10 o                         
   4  -8   7         24.12         20.29         7.86 o                         
   5  -8   7        538.80        544.90        16.61 o                         
   6  -8   7        122.78        141.22        17.94 o                         
   7  -8   7          1.85         -5.96        14.56 o                         
   8  -8   7         18.37          5.41        15.58 o                         
   9  -8   7        103.88         52.49        61.69 o                         
 -10  -7   7          6.77         -7.96        22.29 o                         
  -9  -7   7         22.54         23.29        12.25 o                         
  -8  -7   7          6.17          7.02        10.26 o                         
  -7  -7   7        172.68        167.42         9.78 o                         
  -6  -7   7         83.19         63.76         6.71 o                         
  -5  -7   7        235.98        226.40         6.84 o                         
  -4  -7   7         16.72         16.94         4.37 o                         
  -3  -7   7         50.84         55.08         7.03 o                         
  -2  -7   7        425.54        409.45        11.31 o                         
  -1  -7   7         80.32         72.86         4.53 o                         
   0  -7   7       1348.58       1320.35        15.65 o                         
   1  -7   7         31.66         48.51        16.66 o                         
   2  -7   7         36.05         26.88         7.29 o                         
   3  -7   7        211.20        234.99        10.24 o                         
   4  -7   7        270.69        232.33        11.64 o                         
   5  -7   7        113.04        115.20        11.40 o                         
   6  -7   7        171.02        145.33        16.30 o                         
   7  -7   7         42.27         32.35        10.32 o                         
   8  -7   7          0.40          6.65        11.55 o                         
   9  -7   7          1.41         13.32        12.58 o                         
 -10  -6   7        156.92        162.45        19.08 o                         
  -9  -6   7          0.43          5.53         8.91 o                         
  -8  -6   7        219.65        201.17        11.77 o                         
  -7  -6   7          1.54         -0.86         5.13 o                         
  -6  -6   7        275.42        263.07        12.16 o                         
  -5  -6   7          5.93          1.26         3.19 o                         
  -4  -6   7         59.44         68.66         5.88 o                         
  -3  -6   7        360.42        387.60        13.54 o                         
  -2  -6   7         48.12         65.88         4.94 o                         
  -1  -6   7          6.31         12.94         2.80 o                         
   0  -6   7        307.47        281.38         6.79 o                         
   1  -6   7          1.06         -3.88         4.86 o                         
   2  -6   7         96.28         83.83         5.80 o                         
   3  -6   7       1706.48       1734.92        27.34 o                         
   4  -6   7        553.31        560.38        18.44 o                         
   5  -6   7        630.02        641.69        17.83 o                         
   6  -6   7        270.91        255.37        11.39 o                         
   7  -6   7        166.79        174.72        12.80 o                         
   8  -6   7          1.27        -11.10        11.10 o                         
   9  -6   7          1.10          6.29         9.75 o                         
 -11  -5   7         97.52        109.62        19.13 o                         
 -10  -5   7         24.49         23.81        12.60 o                         
  -9  -5   7        123.27        120.73        10.23 o                         
  -8  -5   7        270.54        294.06        18.36 o                         
  -7  -5   7        233.91        232.01         8.08 o                         
  -6  -5   7         28.79         27.70         3.45 o                         
  -5  -5   7          1.42         -1.78         2.40 o                         
  -4  -5   7        650.64        690.16         9.74 o                         
  -3  -5   7         45.24         48.27         4.19 o                         
  -2  -5   7         73.27         64.89         6.73 o                         
  -1  -5   7          5.54         -8.24         8.24 o                         
   0  -5   7          0.05         -0.05         3.42 o                         
   1  -5   7       1329.57       1399.52        26.96 o                         
   2  -5   7          7.85          4.47         5.98 o                         
   3  -5   7          0.20         10.32         4.26 o                         
   4  -5   7         15.06          4.62         4.45 o                         
   5  -5   7         97.10         69.17         5.35 o                         
   6  -5   7         41.94         59.05        10.46 o                         
   7  -5   7          2.18         -6.61         9.30 o                         
   8  -5   7         51.35         56.63         8.92 o                         
   9  -5   7        176.77        186.69        17.12 o                         
  10  -5   7         53.85         73.56        18.52 o                         
 -11  -4   7         53.60         46.02        13.48 o                         
 -10  -4   7          2.83          1.29        13.74 o                         
  -9  -4   7          5.39          9.44         9.76 o                         
  -8  -4   7         27.10         23.33         7.96 o                         
  -7  -4   7        281.74        285.05        15.79 o                         
  -6  -4   7         35.81         30.26         3.17 o                         
  -5  -4   7         48.18         44.01         2.80 o                         
  -4  -4   7        346.15        381.85         5.63 o                         
  -3  -4   7          1.46          2.71         3.43 o                         
  -2  -4   7        329.50        273.90         5.62 o                         
  -1  -4   7       1100.17        974.13        13.92 o                         
   0  -4   7         82.87         67.60         4.26 o                         
   1  -4   7          0.25         10.25        14.21 o                         
   2  -4   7        625.45        584.85        10.98 o                         
   3  -4   7        582.73        616.59         7.99 o                         
   4  -4   7         12.88         12.79         6.80 o                         
   5  -4   7        791.76        738.48        25.59 o                         
   6  -4   7        368.12        365.73        14.63 o                         
   7  -4   7         85.76         88.04        14.40 o                         
   8  -4   7         31.89         39.67         6.79 o                         
   9  -4   7         77.69         76.10        10.91 o                         
  10  -4   7         34.45         66.69        13.21 o                         
  11  -4   7         45.83         50.95        15.99 o                         
 -12  -3   7         54.79         33.92        25.53 o                         
 -11  -3   7         34.48         48.88        12.80 o                         
 -10  -3   7        332.54        287.40        14.80 o                         
  -9  -3   7        178.70        196.34        12.88 o                         
  -8  -3   7        346.69        365.56        13.39 o                         
  -7  -3   7        684.24        681.78        11.30 o                         
  -6  -3   7         16.72         25.33         5.23 o                         
  -5  -3   7       1735.95       1802.04        12.18 o                         
  -4  -3   7        168.61        160.04         3.62 o                         
  -3  -3   7        272.94        294.64         5.09 o                         
  -2  -3   7         17.25          9.37         2.89 o                         
  -1  -3   7        857.31        903.69        10.96 o                         
   0  -3   7        329.33        353.99        13.86 o                         
   1  -3   7       2438.24       2748.66        19.00 o                         
   2  -3   7          9.33          3.37         3.24 o                         
   3  -3   7        684.73        713.08         8.94 o                         
   4  -3   7        543.49        553.28         7.57 o                         
   5  -3   7        617.07        628.08        22.44 o                         
   6  -3   7         18.11         16.90         4.19 o                         
   7  -3   7        214.96        212.30         9.34 o                         
   8  -3   7          1.07          6.16         8.38 o                         
   9  -3   7        598.29        625.58        21.25 o                         
  10  -3   7         18.47         23.94        11.13 o                         
  11  -3   7          5.85         13.60        13.73 o                         
 -11  -2   7         12.50         19.62        11.99 o                         
 -10  -2   7         51.00         46.86        12.40 o                         
  -9  -2   7         10.26         14.66         9.08 o                         
  -8  -2   7        103.83         98.93         8.51 o                         
  -7  -2   7        194.74        192.28         9.12 o                         
  -6  -2   7        237.16        252.14         9.81 o                         
  -5  -2   7       1205.83       1253.33        14.24 o                         
  -4  -2   7        135.76        141.03         2.78 o                         
  -3  -2   7       3164.03       3324.83        20.00 o                         
  -2  -2   7        336.01        319.28        10.73 o                         
  -1  -2   7         58.39         91.70         9.05 o                         
   0  -2   7        232.42        235.99         7.85 o                         
   1  -2   7         42.37         72.39         3.91 o                         
   2  -2   7        822.73        774.10        11.12 o                         
   3  -2   7         77.64        113.57         6.28 o                         
   4  -2   7        131.87        106.13         5.60 o                         
   5  -2   7        493.79        494.55         7.71 o                         
   6  -2   7        194.19        195.45        12.30 o                         
   7  -2   7         29.09         57.43        87.91 o                         
   8  -2   7         23.26         19.38         9.54 o                         
   9  -2   7          6.58          0.34         9.83 o                         
  10  -2   7          2.11          7.49         9.61 o                         
  11  -2   7         35.14         19.88        14.22 o                         
  12  -2   7          0.09         -5.62        14.97 o                         
 -11  -1   7         34.43         42.89        11.75 o                         
 -10  -1   7         42.64         52.01        10.08 o                         
  -9  -1   7         20.50         21.04        12.16 o                         
  -8  -1   7        321.95        301.00        12.78 o                         
  -7  -1   7        319.66        347.79        10.48 o                         
  -6  -1   7        222.95        226.68        10.22 o                         
  -5  -1   7         36.04         37.93         4.61 o                         
  -4  -1   7          0.25          3.20         3.57 o                         
  -3  -1   7          9.46         11.83         1.85 o                         
  -2  -1   7        392.51        440.89         8.48 o                         
  -1  -1   7         64.39         39.25         3.38 o                         
   0  -1   7        299.31        220.45         6.75 o                         
   1  -1   7        325.30        325.78         6.09 o                         
   2  -1   7        719.02        744.49        11.50 o                         
   3  -1   7       2780.66       2808.07        36.77 o                         
   4  -1   7        854.27        885.96        12.88 o                         
   5  -1   7          3.31          3.97        10.76 o                         
   6  -1   7        154.46        178.80        59.62 o                         
   7  -1   7        452.62        434.60        22.68 o                         
   8  -1   7          4.65         -2.79         8.86 o                         
   9  -1   7        121.95        106.19        15.47 o                         
  10  -1   7         30.05         18.56        32.47 o                         
  11  -1   7          5.49        -12.18        41.56 o                         
 -11   0   7         31.33         19.81        13.48 o                         
 -10   0   7         50.21         45.57        14.45 o                         
  -9   0   7         27.71         18.90         8.48 o                         
  -8   0   7        883.12        970.34        21.26 o                         
  -7   0   7        640.48        634.34         7.12 o                         
  -6   0   7         36.89         39.94         3.49 o                         
  -5   0   7        275.59        293.83         8.45 o                         
  -4   0   7        905.86        917.08        12.51 o                         
  -3   0   7       1031.03       1023.39         8.83 o                         
  -2   0   7        256.73        299.89         5.77 o                         
  -1   0   7       1593.98       1617.05        13.08 o                         
   0   0   7         60.09         20.00         6.53 o                         
   1   0   7         68.91         62.79         6.25 o                         
   2   0   7         28.86         10.01         2.76 o                         
   3   0   7         52.23         61.21         7.65 o                         
   4   0   7        182.49        209.91        14.25 o                         
   5   0   7          3.94         24.48        22.91 o                         
   6   0   7        586.36        604.87         9.70 o                         
   7   0   7        169.21        163.67        17.76 o                         
   8   0   7         10.14          5.70         9.13 o                         
   9   0   7         40.08         39.40        32.42 o                         
  10   0   7         54.86         63.09        10.81 o                         
  11   0   7          0.30         -8.91        54.41 o                         
  12   0   7         18.16         11.46        57.16 o                         
 -11   1   7         65.21         60.08        14.45 o                         
 -10   1   7         43.75         20.97         9.25 o                         
  -9   1   7         93.33         75.48        15.40 o                         
  -8   1   7         10.37          9.83         4.40 o                         
  -7   1   7          0.05          0.99         4.13 o                         
  -6   1   7        201.23        199.35         4.74 o                         
  -5   1   7         11.65         13.24         4.58 o                         
  -4   1   7        898.40        900.26        15.61 o                         
  -3   1   7         64.52         67.11         6.70 o                         
  -2   1   7         36.52         62.38         3.64 o                         
  -1   1   7        887.74        965.07        10.64 o                         
   0   1   7        385.90        459.19         9.95 o                         
   1   1   7          3.45          8.66         4.64 o                         
   2   1   7          0.32          1.62         3.45 o                         
   3   1   7        880.11        810.56        16.01 o                         
   4   1   7          0.21         -3.16         4.23 o                         
   5   1   7         11.46         11.73         7.66 o                         
   6   1   7        268.03        302.43        13.56 o                         
   7   1   7         60.26         34.60        39.72 o                         
   8   1   7         17.20         18.44        38.63 o                         
   9   1   7         63.65         55.37         9.22 o                         
  10   1   7          9.29         13.64         8.27 o                         
  11   1   7         50.14         83.32        62.08 o                         
 -11   2   7         17.89         18.03        13.24 o                         
 -10   2   7        181.74        178.32        14.19 o                         
  -9   2   7         62.73         65.49        10.66 o                         
  -8   2   7         15.62         22.81         5.86 o                         
  -7   2   7         83.47         75.04         6.62 o                         
  -6   2   7        505.13        507.66        13.07 o                         
  -5   2   7        690.35        698.65         8.26 o                         
  -4   2   7         16.52         24.32         3.75 o                         
  -3   2   7        851.64        859.92        16.63 o                         
  -2   2   7        790.91        888.75         8.91 o                         
  -1   2   7        187.76        164.96        10.12 o                         
   0   2   7        200.32        200.14         7.76 o                         
   1   2   7        733.24        698.43        14.75 o                         
   2   2   7        123.55        139.80        15.37 o                         
   3   2   7          9.09         11.12         6.82 o                         
   4   2   7        203.52        185.47         5.48 o                         
   5   2   7          3.02          3.25         3.35 o                         
   6   2   7        697.01        750.97        25.78 o                         
   7   2   7        378.68        330.31        19.48 o                         
   8   2   7          5.94          8.37         6.77 o                         
   9   2   7        173.50        162.38        11.48 o                         
  10   2   7         25.58         28.11        14.23 o                         
  11   2   7         14.24         12.24        61.13 o                         
 -10   3   7         17.20         -3.36         9.91 o                         
  -9   3   7         56.48         65.89        11.90 o                         
  -8   3   7        125.69        144.68         8.15 o                         
  -7   3   7        307.02        300.96        12.83 o                         
  -6   3   7        658.53        675.96        10.01 o                         
  -5   3   7        443.56        416.85         8.98 o                         
  -4   3   7        142.94        164.74         5.07 o                         
  -3   3   7        812.93        845.91        12.14 o                         
  -2   3   7        149.61        118.69         8.21 o                         
  -1   3   7        171.04        180.59         7.05 o                         
   0   3   7        155.72        134.22        10.78 o                         
   1   3   7        290.22        263.44        10.58 o                         
   2   3   7        207.84        187.91         9.84 o                         
   3   3   7        364.86        345.32        12.74 o                         
   4   3   7          7.65          7.83         3.98 o                         
   5   3   7        280.30        280.88         7.81 o                         
   6   3   7         86.09         81.06        14.12 o                         
   7   3   7        235.59        239.94        13.04 o                         
   8   3   7         96.30         77.45         8.00 o                         
   9   3   7        156.83        151.69        31.72 o                         
  10   3   7          7.88         11.26        16.62 o                         
 -10   4   7         28.43         52.71        14.94 o                         
  -9   4   7          0.33         12.43         9.77 o                         
  -8   4   7          0.93         -1.84         6.48 o                         
  -7   4   7        126.80        129.84         5.99 o                         
  -6   4   7         11.90         17.93         4.25 o                         
  -5   4   7         15.07          7.34         4.17 o                         
  -4   4   7        110.22        103.03         6.01 o                         
  -3   4   7        153.65        146.09         8.42 o                         
  -2   4   7        128.06        124.59         7.76 o                         
  -1   4   7         27.25         35.53         7.21 o                         
   0   4   7        321.14        306.74        13.62 o                         
   1   4   7         17.35          1.00         6.77 o                         
   2   4   7         57.07         50.79         7.51 o                         
   3   4   7         27.70         30.79         8.33 o                         
   4   4   7        120.15        148.66        11.37 o                         
   5   4   7         17.21          7.20         6.50 o                         
   6   4   7          0.02          8.08        12.37 o                         
   7   4   7        140.37        139.08        11.77 o                         
   8   4   7        272.28        266.42        14.24 o                         
   9   4   7         52.63         55.87        15.01 o                         
  10   4   7          8.19          6.01        14.67 o                         
 -10   5   7         28.98         42.27        13.89 o                         
  -9   5   7          4.52          4.21         7.29 o                         
  -8   5   7        202.27        191.36        19.84 o                         
  -7   5   7        305.39        275.82         9.02 o                         
  -6   5   7        136.03        134.54         7.36 o                         
  -5   5   7        226.21        217.35         8.27 o                         
  -4   5   7        924.34        909.94        20.70 o                         
  -3   5   7         41.38         26.87         5.62 o                         
  -2   5   7          4.38         -8.82         8.82 o                         
  -1   5   7        204.82        209.17        10.50 o                         
   0   5   7          5.76         -1.93         7.36 o                         
   1   5   7          2.16         -5.62        17.18 o                         
   2   5   7        885.69        864.05        34.20 o                         
   3   5   7        616.40        632.04        17.78 o                         
   4   5   7        153.87        146.05        11.52 o                         
   5   5   7        293.97        292.30        13.65 o                         
   6   5   7         24.91         15.48         7.24 o                         
   7   5   7         77.53         58.00         8.48 o                         
   8   5   7         11.07         13.13         9.09 o                         
   9   5   7         21.80         22.37         9.79 o                         
  10   5   7         32.80         35.19        16.38 o                         
 -10   6   7        105.71         70.49        16.01 o                         
  -9   6   7         19.90          2.63        11.22 o                         
  -8   6   7          0.01          8.68        14.42 o                         
  -7   6   7          3.70          1.79         9.73 o                         
  -6   6   7        191.53        196.59         9.64 o                         
  -5   6   7         10.18          2.06         6.05 o                         
  -4   6   7         62.47         59.17         8.33 o                         
  -3   6   7          1.54         -6.00         6.18 o                         
  -2   6   7          5.44         18.91         7.68 o                         
  -1   6   7        372.05        338.34        13.40 o                         
   0   6   7         79.86         67.76        12.10 o                         
   1   6   7        256.10        213.04        11.06 o                         
   2   6   7          0.09          2.77         9.19 o                         
   3   6   7         35.39         42.22         8.83 o                         
   4   6   7          3.59         -2.95         8.21 o                         
   5   6   7          8.03          1.78         6.85 o                         
   6   6   7         33.87         25.92         6.98 o                         
   7   6   7          1.34          5.31         6.82 o                         
   8   6   7         30.56         40.78        10.03 o                         
   9   6   7         14.73          5.23         9.78 o                         
  -9   7   7         39.17         54.97        14.72 o                         
  -8   7   7         64.20         75.12        14.41 o                         
  -7   7   7         36.17         39.39        12.02 o                         
  -6   7   7        137.98        158.62        11.41 o                         
  -5   7   7         42.63         34.81         8.55 o                         
  -4   7   7        182.76        153.24        11.80 o                         
  -3   7   7        262.78        244.67        12.41 o                         
  -2   7   7        104.98        103.31        10.08 o                         
  -1   7   7        292.67        301.39        16.14 o                         
   0   7   7          0.59         -9.06        10.24 o                         
   1   7   7        161.29        180.48        16.67 o                         
   2   7   7         18.74         17.83         9.60 o                         
   3   7   7         41.49         43.71         9.16 o                         
   4   7   7          0.94         -3.22         6.95 o                         
   5   7   7         99.38        100.63         9.98 o                         
   6   7   7          0.02         -5.90         7.46 o                         
   7   7   7          6.23          1.53         7.06 o                         
   8   7   7         34.11         30.29        10.08 o                         
  -9   8   7          1.30        -14.26        14.26 o                         
  -8   8   7          3.86         -0.92        12.56 o                         
  -7   8   7         14.60          5.91        13.51 o                         
  -6   8   7         33.68         26.23         8.34 o                         
  -5   8   7          9.43         11.46         7.82 o                         
  -4   8   7          0.12         -2.15         8.31 o                         
  -3   8   7        166.96        184.69        12.09 o                         
  -2   8   7        460.88        386.92        19.98 o                         
  -1   8   7         27.17         17.35         9.82 o                         
   0   8   7        138.68        149.77        17.12 o                         
   1   8   7        155.94        151.52        12.10 o                         
   2   8   7        252.40        228.49        14.84 o                         
   3   8   7        239.52        246.39        24.49 o                         
   4   8   7         23.90         18.94        14.56 o                         
   5   8   7         42.58         55.96         9.03 o                         
   6   8   7         42.68         31.77        10.40 o                         
   7   8   7          9.30          4.73         7.95 o                         
  -6   9   7          8.21         11.25         8.97 o                         
  -5   9   7          7.41          5.12         9.22 o                         
  -4   9   7         29.92         48.74        11.61 o                         
  -3   9   7          0.00          9.96         9.56 o                         
  -2   9   7          3.35         11.27         9.52 o                         
  -1   9   7          3.19         -3.92         9.48 o                         
   0   9   7        107.59         95.58        15.65 o                         
   1   9   7         22.01         31.41        11.01 o                         
   2   9   7         24.89         23.16         9.03 o                         
   3   9   7          0.39         -1.42        17.46 o                         
   4   9   7         21.17         26.55        18.64 o                         
   5   9   7         30.71         13.39        12.42 o                         
   6   9   7         92.44         82.82        11.21 o                         
  -5  10   7         55.96         44.73        14.04 o                         
  -4  10   7         77.41         85.53        15.21 o                         
  -3  10   7         60.23         75.34        15.96 o                         
  -2  10   7          0.03          0.46        12.62 o                         
  -1  10   7        147.50        124.87        18.07 o                         
   0  10   7        342.61        369.76        16.97 o                         
   1  10   7         15.97          7.59        15.93 o                         
   2  10   7        215.62        296.92        51.81 o                         
  -3  11   7         89.58         91.88        38.59 o                         
  -2  11   7         44.47         70.08        39.74 o                         
  -1  11   7         44.79         38.89        37.08 o                         
   0  11   7        204.78        111.01        43.12 o                         
  -1 -13   8         14.67          2.38        21.54 o                         
   0 -13   8          5.97        -19.49        19.49 o                         
   1 -13   8         69.80         55.97        15.06 o                         
   2 -13   8          2.77        -13.36        13.36 o                         
  -4 -12   8          6.71          1.61        12.24 o                         
  -3 -12   8          2.59          8.61        14.50 o                         
  -2 -12   8         12.24         12.13        12.07 o                         
  -1 -12   8         18.89         13.89        21.75 o                         
   0 -12   8          3.87          1.47        10.08 o                         
   1 -12   8          7.42         -4.15         9.40 o                         
   2 -12   8         46.74         32.45        10.86 o                         
   3 -12   8         55.66         61.11        13.86 o                         
   4 -12   8         53.49        147.46        26.13 o                         
  -6 -11   8         12.55         18.47        30.89 o                         
  -5 -11   8        152.74        102.85        23.68 o                         
  -4 -11   8         45.03         44.12        12.66 o                         
  -3 -11   8         24.78         29.87         9.36 o                         
  -2 -11   8         11.45         11.07         8.41 o                         
  -1 -11   8         71.52         98.51        18.00 o                         
   0 -11   8          4.25         12.52         9.54 o                         
   1 -11   8          4.10         -2.13         9.42 o                         
   2 -11   8         58.26         68.61        12.05 o                         
   3 -11   8        136.41        157.70        15.53 o                         
   4 -11   8         18.38          1.61        11.68 o                         
   5 -11   8        108.77        115.20        78.66 o                         
   6 -11   8         19.86         15.82        20.54 o                         
   7 -11   8          0.63         23.60        22.27 o                         
  -8 -10   8          3.20        -23.63        40.35 o                         
  -7 -10   8          8.92          4.99        29.53 o                         
  -6 -10   8         16.87          2.65         9.91 o                         
  -5 -10   8          1.02         -2.86         8.14 o                         
  -4 -10   8          2.70         12.83         7.99 o                         
  -3 -10   8         23.29         22.30         9.13 o                         
  -2 -10   8          6.08         -0.15         8.39 o                         
  -1 -10   8          5.13         13.70         9.24 o                         
   0 -10   8        169.25        162.42        12.43 o                         
   1 -10   8        321.20        322.61        14.76 o                         
   2 -10   8        120.12        134.07        11.64 o                         
   3 -10   8          2.11        -13.01        16.31 o                         
   4 -10   8         63.46         89.03        21.46 o                         
   5 -10   8         10.48         24.81        12.08 o                         
   6 -10   8         36.54         36.63        15.63 o                         
   7 -10   8          1.40          7.58        17.95 o                         
   8 -10   8          1.06         -8.41        18.95 o                         
  -8  -9   8         17.87         26.76        20.61 o                         
  -7  -9   8         58.91         52.25        23.00 o                         
  -6  -9   8        119.18        123.39        10.52 o                         
  -5  -9   8          2.14         -9.24         9.24 o                         
  -4  -9   8         69.11         77.98        10.14 o                         
  -3  -9   8        158.20        160.88         8.51 o                         
  -2  -9   8         77.07         78.58        10.05 o                         
  -1  -9   8         53.04         55.31         8.65 o                         
   0  -9   8          0.80          1.95         8.98 o                         
   1  -9   8          6.00         -3.25        10.40 o                         
   2  -9   8         36.37         60.00        11.82 o                         
   3  -9   8        122.03         98.86        11.89 o                         
   4  -9   8          0.85          4.34        10.26 o                         
   5  -9   8         32.75         16.60        10.94 o                         
   6  -9   8          1.56         -9.37        10.47 o                         
   7  -9   8         26.95         17.19        10.78 o                         
   8  -9   8         30.38        -34.33        57.84 o                         
  -9  -8   8          0.08        -12.00        25.28 o                         
  -8  -8   8         70.32         73.80        16.21 o                         
  -7  -8   8         97.51        106.32        11.32 o                         
  -6  -8   8         15.01         19.72         6.11 o                         
  -5  -8   8        180.47        176.23        10.13 o                         
  -4  -8   8         51.77         59.73         5.89 o                         
  -3  -8   8         44.22         51.44        10.78 o                         
  -2  -8   8        204.74        213.51         9.95 o                         
  -1  -8   8         55.67         68.08         4.90 o                         
   0  -8   8        110.15        134.03         7.83 o                         
   1  -8   8        603.74        636.34        13.15 o                         
   2  -8   8        150.19        139.83        11.26 o                         
   3  -8   8         39.35         35.90         8.41 o                         
   4  -8   8        150.59        119.99        15.64 o                         
   5  -8   8         22.91         33.89         8.71 o                         
   6  -8   8         33.88         29.67        13.46 o                         
   7  -8   8         29.09         22.55        14.33 o                         
   8  -8   8        270.25        256.54        17.94 o                         
   9  -8   8         26.21        -19.54        58.25 o                         
  -9  -7   8         67.33         49.25        14.04 o                         
  -8  -7   8         47.36         58.83        11.62 o                         
  -7  -7   8          5.77          2.69         9.58 o                         
  -6  -7   8         43.84         46.34         6.71 o                         
  -5  -7   8          0.67          3.36         5.89 o                         
  -4  -7   8        931.44        966.85        15.68 o                         
  -3  -7   8         41.82         54.16        10.21 o                         
  -2  -7   8        154.01        167.00        16.79 o                         
  -1  -7   8          6.52          5.58         3.79 o                         
   0  -7   8        263.93        258.44        14.81 o                         
   1  -7   8        181.42        158.61        10.50 o                         
   2  -7   8        209.05        190.73         9.98 o                         
   3  -7   8          8.37          5.62         7.64 o                         
   4  -7   8        103.20        101.30        10.19 o                         
   5  -7   8         35.31         48.41        14.06 o                         
   6  -7   8        262.30        263.07        20.80 o                         
   7  -7   8        284.97        270.11        21.05 o                         
   8  -7   8        171.64        179.40        15.50 o                         
   9  -7   8          6.17        -28.62        53.29 o                         
 -10  -6   8          1.50          6.25        16.43 o                         
  -9  -6   8        188.26        184.70        11.89 o                         
  -8  -6   8         10.42         14.27         9.08 o                         
  -7  -6   8          4.77          1.65         5.52 o                         
  -6  -6   8        599.69        602.46        16.01 o                         
  -5  -6   8        505.90        492.52        15.47 o                         
  -4  -6   8        150.27        149.03         6.23 o                         
  -3  -6   8         33.13         34.33         5.04 o                         
  -2  -6   8        180.09        193.99         6.88 o                         
  -1  -6   8         43.95         45.20         7.25 o                         
   0  -6   8          0.43         -0.52         4.99 o                         
   1  -6   8        104.76         90.10         9.54 o                         
   2  -6   8        978.00       1040.13        23.40 o                         
   3  -6   8        108.51        121.57        14.41 o                         
   4  -6   8         44.36         37.70        11.58 o                         
   5  -6   8          1.08         10.82         8.33 o                         
   6  -6   8        148.99        131.14        10.35 o                         
   7  -6   8         55.45         56.31        11.91 o                         
   8  -6   8        166.48        146.42        13.61 o                         
   9  -6   8         22.50         42.95        19.31 o                         
 -10  -5   8          1.33          9.94        13.25 o                         
  -9  -5   8         14.86         10.72         8.57 o                         
  -8  -5   8        197.34        157.02        10.92 o                         
  -7  -5   8         85.83         90.08         6.38 o                         
  -6  -5   8         15.11         25.56         4.55 o                         
  -5  -5   8        242.59        226.62         2.83 o                         
  -4  -5   8        100.45         91.38         3.30 o                         
  -3  -5   8          0.09          1.70         2.67 o                         
  -2  -5   8        209.14        234.76         8.58 o                         
  -1  -5   8         88.48         93.19         8.51 o                         
   0  -5   8          3.74          4.71         3.47 o                         
   1  -5   8        215.87        197.69        11.36 o                         
   2  -5   8          0.76         -4.75         5.92 o                         
   3  -5   8        334.19        342.13        12.39 o                         
   4  -5   8         81.43         89.09         8.72 o                         
   5  -5   8        444.75        414.74        14.96 o                         
   6  -5   8        651.56        636.56        20.05 o                         
   7  -5   8         30.24         14.07        10.81 o                         
   8  -5   8          5.31          6.37        12.29 o                         
   9  -5   8        222.13        190.19        22.22 o                         
  10  -5   8          3.30          5.96        15.67 o                         
 -11  -4   8        166.27        177.27        22.41 o                         
 -10  -4   8          9.28          7.02        20.82 o                         
  -9  -4   8        261.82        230.70        19.94 o                         
  -8  -4   8        268.92        251.18        10.49 o                         
  -7  -4   8        411.06        405.39        17.18 o                         
  -6  -4   8        308.82        320.44         5.65 o                         
  -5  -4   8          9.90         13.36         2.94 o                         
  -4  -4   8        437.89        474.21         6.37 o                         
  -3  -4   8        510.86        526.96         9.75 o                         
  -2  -4   8        161.92        181.77         7.30 o                         
  -1  -4   8        758.83        788.60        13.23 o                         
   0  -4   8       1690.62       1750.33        19.35 o                         
   1  -4   8        256.02        184.08        46.04 o                         
   2  -4   8         16.16         17.10         3.91 o                         
   3  -4   8        117.83        104.27         5.27 o                         
   4  -4   8        288.29        300.37         7.00 o                         
   5  -4   8        324.73        319.30        10.17 o                         
   6  -4   8          0.37          0.06         3.69 o                         
   7  -4   8          7.13          2.73         4.32 o                         
   8  -4   8         81.21         75.19        16.11 o                         
   9  -4   8          5.57         -7.52        10.06 o                         
  10  -4   8          0.01         -7.46        13.75 o                         
 -11  -3   8         50.10         41.61        13.21 o                         
 -10  -3   8        128.54        116.76        17.37 o                         
  -9  -3   8         24.29         10.84        12.56 o                         
  -8  -3   8        305.87        310.76        18.71 o                         
  -7  -3   8         67.39         74.94         8.16 o                         
  -6  -3   8          0.43         -6.16         6.16 o                         
  -5  -3   8          2.58          7.36         2.51 o                         
  -4  -3   8        146.88        139.23         4.64 o                         
  -3  -3   8        218.30        246.02         5.68 o                         
  -2  -3   8        380.39        373.24         6.51 o                         
  -1  -3   8        651.39        757.60        13.44 o                         
   0  -3   8       1162.10       1199.20        24.40 o                         
   1  -3   8        772.19        772.28        13.18 o                         
   2  -3   8         75.41         66.47         7.46 o                         
   3  -3   8        178.78        137.12         7.73 o                         
   4  -3   8         30.40         24.84         2.96 o                         
   5  -3   8         88.40         80.61         2.15 o                         
   6  -3   8          0.19         -7.29         9.30 o                         
   7  -3   8        382.89        365.07        66.24 o                         
   8  -3   8          3.02         12.93        10.90 o                         
   9  -3   8        217.89        221.73        15.43 o                         
  10  -3   8         69.02         49.90        12.55 o                         
  11  -3   8         19.54         -8.05        14.92 o                         
 -11  -2   8          6.21          5.57        12.13 o                         
 -10  -2   8         47.21         57.97        16.21 o                         
  -9  -2   8         40.30         25.72         9.88 o                         
  -8  -2   8        304.18        298.98        13.21 o                         
  -7  -2   8         36.51         35.79         7.11 o                         
  -6  -2   8        137.84        112.44        10.89 o                         
  -5  -2   8        350.28        332.12         8.14 o                         
  -4  -2   8          8.76         11.17         1.06 o                         
  -3  -2   8        178.11        192.11         6.70 o                         
  -2  -2   8         22.36         18.23         4.64 o                         
  -1  -2   8         10.64          8.23         5.03 o                         
   0  -2   8          0.01         -7.54         9.10 o                         
   1  -2   8         19.11         16.71         2.84 o                         
   2  -2   8         42.46         41.34         3.83 o                         
   3  -2   8        144.48        175.55         4.62 o                         
   4  -2   8        236.57        216.15        12.51 o                         
   5  -2   8          9.05          6.74         3.97 o                         
   6  -2   8        301.80        298.04        19.05 o                         
   7  -2   8        404.81        481.29        24.47 o                         
   8  -2   8        165.42        193.60        14.10 o                         
   9  -2   8         62.52         84.34        17.35 o                         
  10  -2   8          6.82          4.90         9.91 o                         
  11  -2   8         26.71         39.40        16.23 o                         
 -11  -1   8         43.98         29.19        13.46 o                         
 -10  -1   8          2.28         -9.86        14.82 o                         
  -9  -1   8        120.08        114.03        17.76 o                         
  -8  -1   8         11.68         20.50        10.28 o                         
  -7  -1   8         41.04         40.76         8.18 o                         
  -6  -1   8        791.56        789.17        24.37 o                         
  -5  -1   8        405.47        437.90         9.98 o                         
  -4  -1   8         95.15        109.74         5.69 o                         
  -3  -1   8          1.00          1.34         2.20 o                         
  -2  -1   8       2663.50       2834.49        18.50 o                         
  -1  -1   8       3335.33       3582.53        26.84 o                         
   0  -1   8         27.60         29.44         3.33 o                         
   1  -1   8        627.69        685.84        10.01 o                         
   2  -1   8          0.38         -0.63         2.34 o                         
   3  -1   8         24.21         24.56         4.71 o                         
   4  -1   8          3.91          8.08         4.83 o                         
   5  -1   8         42.60         42.98         4.73 o                         
   6  -1   8          2.40          1.86         5.83 o                         
   7  -1   8         17.74         22.84        33.40 o                         
   8  -1   8         89.77         87.86        13.99 o                         
   9  -1   8        100.61         97.62        12.33 o                         
  10  -1   8          3.05         -0.93        28.14 o                         
  11  -1   8          4.96          4.70        18.63 o                         
 -11   0   8          6.35         -2.07        14.89 o                         
 -10   0   8          6.49         -6.02        11.83 o                         
  -9   0   8         12.38         12.23        10.10 o                         
  -8   0   8         49.99         40.71         9.14 o                         
  -7   0   8        174.53        183.12         5.37 o                         
  -6   0   8          0.54          5.11         3.20 o                         
  -5   0   8         44.77         47.93         7.82 o                         
  -4   0   8         41.49         51.06         5.55 o                         
  -3   0   8          7.65          4.75         2.54 o                         
  -2   0   8       1027.58       1208.84        11.69 o                         
  -1   0   8        122.40        134.91         6.23 o                         
   0   0   8         17.45         14.98         4.63 o                         
   1   0   8        443.92        464.31        10.68 o                         
   2   0   8        354.05        282.33         6.40 o                         
   3   0   8        250.82        239.98         8.44 o                         
   4   0   8        139.94        108.55        12.87 o                         
   5   0   8       2457.09       2474.17        42.12 o                         
   6   0   8          1.39          0.10         4.37 o                         
   7   0   8          4.68         13.21        13.99 o                         
   8   0   8        161.37        138.70        11.99 o                         
   9   0   8         26.19         15.11        22.87 o                         
  10   0   8          0.27          6.64        12.79 o                         
  11   0   8          1.93         69.76        68.55 o                         
 -11   1   8         60.54         99.84        17.59 o                         
 -10   1   8          1.22          3.07         9.63 o                         
  -9   1   8          8.42          9.90         9.88 o                         
  -8   1   8          0.20         -2.16         9.36 o                         
  -7   1   8         18.55         22.39         5.06 o                         
  -6   1   8        621.08        614.00         8.81 o                         
  -5   1   8         20.43          7.82         5.51 o                         
  -4   1   8          0.79         -2.16         4.93 o                         
  -3   1   8        624.21        615.47        10.14 o                         
  -2   1   8          2.62          1.46         3.85 o                         
  -1   1   8        398.84        430.25         9.96 o                         
   0   1   8        982.42       1106.28        17.58 o                         
   1   1   8       1513.05       1590.78        29.26 o                         
   2   1   8        265.81        263.16         8.34 o                         
   3   1   8         55.40         56.73         3.66 o                         
   4   1   8        344.83        310.23        10.16 o                         
   5   1   8         88.17        101.94         7.52 o                         
   6   1   8        130.74        124.82        11.60 o                         
   7   1   8          3.62          0.76        13.19 o                         
   8   1   8        136.84        148.39        31.31 o                         
   9   1   8          3.36         -0.03         8.16 o                         
  10   1   8          0.13         -2.03        10.03 o                         
  11   1   8          0.90        -32.41        67.21 o                         
 -11   2   8          5.45         15.99        14.94 o                         
 -10   2   8         56.74         63.46        14.82 o                         
  -9   2   8         65.13         71.32        13.44 o                         
  -8   2   8         12.84         21.83         5.65 o                         
  -7   2   8         96.14         79.52         6.71 o                         
  -6   2   8        339.54        304.48        10.12 o                         
  -5   2   8        696.61        673.30        12.54 o                         
  -4   2   8        836.18        867.70        11.88 o                         
  -3   2   8        283.40        262.03         8.01 o                         
  -2   2   8         38.99         38.30         4.86 o                         
  -1   2   8        807.27        800.00        13.12 o                         
   0   2   8        533.50        506.98        13.72 o                         
   1   2   8        231.08        268.86        10.90 o                         
   2   2   8         46.77         50.92         9.25 o                         
   3   2   8        376.54        381.86        13.75 o                         
   4   2   8        143.70        154.63         6.34 o                         
   5   2   8        175.53        173.58        10.97 o                         
   6   2   8         55.83         85.17        11.36 o                         
   7   2   8         13.76         51.03        69.47 o                         
   8   2   8          5.67         13.81        13.41 o                         
   9   2   8          2.43         -1.10         7.96 o                         
  10   2   8          5.16         19.79        18.64 o                         
  11   2   8         62.80         55.65        75.85 o                         
 -11   3   8         89.59         91.84        17.98 o                         
 -10   3   8         76.95         69.91        15.84 o                         
  -9   3   8          2.11         -5.06         9.09 o                         
  -8   3   8        132.64        148.33         9.38 o                         
  -7   3   8        181.75        174.54         9.04 o                         
  -6   3   8          1.70          2.92         3.05 o                         
  -5   3   8          6.70          4.40         3.27 o                         
  -4   3   8          9.69         12.63         4.00 o                         
  -3   3   8        241.78        229.58         9.49 o                         
  -2   3   8         56.77         68.71         6.04 o                         
  -1   3   8        173.02        172.54         8.68 o                         
   0   3   8         62.99         91.33        15.12 o                         
   1   3   8        307.56        295.49        12.38 o                         
   2   3   8        337.79        302.10        12.77 o                         
   3   3   8        190.67        161.91         8.53 o                         
   4   3   8        210.43        192.30         9.69 o                         
   5   3   8         43.96         48.26         4.83 o                         
   6   3   8         18.40         45.63        66.05 o                         
   7   3   8          5.61         19.49        13.57 o                         
   8   3   8         30.22         19.40         9.75 o                         
   9   3   8         98.59        104.02        50.30 o                         
  10   3   8        119.38        114.48        18.51 o                         
 -10   4   8          7.29          2.73        13.58 o                         
  -9   4   8         68.17         63.13        12.37 o                         
  -8   4   8        126.53        141.46        13.75 o                         
  -7   4   8          1.95          0.97         7.71 o                         
  -6   4   8         69.06         64.09         5.52 o                         
  -5   4   8       1142.82       1112.00        12.30 o                         
  -4   4   8         26.06         23.27         4.33 o                         
  -3   4   8        154.06        165.91         9.42 o                         
  -2   4   8       1161.42       1220.97        17.57 o                         
  -1   4   8       1213.55       1277.84        18.98 o                         
   0   4   8        157.72        167.85        27.22 o                         
   1   4   8        141.65        155.42         9.40 o                         
   2   4   8         32.20         28.21         8.55 o                         
   3   4   8        449.17        443.75        19.45 o                         
   4   4   8         76.58         76.01         7.98 o                         
   5   4   8        155.29        148.44         9.95 o                         
   6   4   8        211.71        221.25        13.79 o                         
   7   4   8         12.18          5.06        11.18 o                         
   8   4   8         50.24         54.72        10.78 o                         
   9   4   8        131.01        114.11        48.38 o                         
  10   4   8          2.05         -4.92        14.11 o                         
 -10   5   8          0.23         -0.51        14.58 o                         
  -9   5   8        253.91        256.38        21.24 o                         
  -8   5   8          0.11          5.60         9.16 o                         
  -7   5   8         11.63         18.15         9.10 o                         
  -6   5   8        101.28        106.58         7.12 o                         
  -5   5   8          8.13          4.85         5.94 o                         
  -4   5   8         94.88         97.60         7.40 o                         
  -3   5   8          0.73          1.84         7.18 o                         
  -2   5   8         85.48         94.33         8.67 o                         
  -1   5   8        165.25        172.17        10.69 o                         
   0   5   8        166.05        130.47        20.48 o                         
   1   5   8         88.66         92.15        12.93 o                         
   2   5   8        124.55        117.72        22.87 o                         
   3   5   8         40.41         40.48        10.47 o                         
   4   5   8         88.07         70.46         8.00 o                         
   5   5   8         91.06        100.71         9.05 o                         
   6   5   8         14.03         17.30         8.33 o                         
   7   5   8          0.35          3.48         6.83 o                         
   8   5   8         13.49         20.34        10.28 o                         
   9   5   8          1.48          2.92        10.23 o                         
  -8   6   8         11.73         12.31        11.41 o                         
  -7   6   8         50.34         70.48        13.30 o                         
  -6   6   8         85.51        102.26         8.86 o                         
  -5   6   8        118.90        122.32        11.94 o                         
  -4   6   8        219.07        221.03        15.55 o                         
  -3   6   8        144.41        179.25        21.01 o                         
  -2   6   8        446.19        449.61        13.48 o                         
  -1   6   8        694.86        650.43        20.52 o                         
   0   6   8        164.78        201.87        15.03 o                         
   1   6   8         67.12         96.19        14.47 o                         
   2   6   8        425.99        417.75        16.78 o                         
   3   6   8        140.70        140.16        12.52 o                         
   4   6   8         47.58         34.27         9.61 o                         
   5   6   8          0.37          2.82        15.05 o                         
   6   6   8         14.46          8.42         6.43 o                         
   7   6   8        129.74        123.97        10.62 o                         
   8   6   8         41.76         37.20        33.32 o                         
   9   6   8         20.78         -0.63        14.87 o                         
  -8   7   8          1.73          7.98        12.73 o                         
  -7   7   8         42.70         30.56        13.55 o                         
  -6   7   8         14.95         18.51         8.08 o                         
  -5   7   8          8.72          9.91         8.11 o                         
  -4   7   8        416.55        358.29        23.92 o                         
  -3   7   8         51.12         70.01        10.03 o                         
  -2   7   8         42.38         33.36         8.19 o                         
  -1   7   8         48.49         59.13        12.06 o                         
   0   7   8        182.13        169.39        11.98 o                         
   1   7   8        192.31        164.19        16.33 o                         
   2   7   8         22.92         15.91         9.43 o                         
   3   7   8        473.56        437.74        17.65 o                         
   4   7   8        158.82        178.45        10.82 o                         
   5   7   8         19.15          8.98        10.66 o                         
   6   7   8         59.12         63.86         8.16 o                         
   7   7   8          3.37          2.72         7.94 o                         
   8   7   8          1.43         -1.29        14.28 o                         
  -8   8   8        101.60        118.21        18.83 o                         
  -7   8   8        167.11        159.36        18.47 o                         
  -6   8   8         10.67         12.80        14.21 o                         
  -5   8   8         90.61         90.22        10.39 o                         
  -4   8   8         27.25         38.92        10.32 o                         
  -3   8   8         13.74         14.96         9.17 o                         
  -2   8   8          3.78          5.44         9.17 o                         
  -1   8   8          0.00         18.15        11.65 o                         
   0   8   8          0.96         -0.74         8.26 o                         
   1   8   8         12.98         13.71        25.57 o                         
   2   8   8         51.20         52.99        10.73 o                         
   3   8   8         19.66         25.11        11.11 o                         
   4   8   8         15.10          9.74        10.17 o                         
   5   8   8         35.25         55.54        14.86 o                         
   6   8   8         60.02         62.91        11.10 o                         
   7   8   8          0.25         -5.62        12.79 o                         
  -5   9   8        105.61        109.45        15.06 o                         
  -4   9   8          5.12          2.41        11.07 o                         
  -3   9   8         24.63         38.20        15.04 o                         
  -2   9   8        166.96        195.36        14.11 o                         
  -1   9   8         21.19         33.99         9.33 o                         
   0   9   8         35.65         38.39        10.75 o                         
   1   9   8        413.25        437.28        24.29 o                         
   2   9   8        114.85        106.06        13.48 o                         
   3   9   8          0.61        -14.17        14.17 o                         
   4   9   8          0.02          1.17        14.36 o                         
   5   9   8          0.89        -10.80        13.85 o                         
   6   9   8         24.04         38.11        41.62 o                         
  -5  10   8          0.08         14.06        13.87 o                         
  -4  10   8         17.58         25.43        14.38 o                         
  -3  10   8         13.88         14.92        13.94 o                         
  -2  10   8          0.06          9.63        12.53 o                         
  -1  10   8         13.17         -6.06        15.77 o                         
   0  10   8         22.94         -0.44        13.77 o                         
   1  10   8        193.54        179.07        43.19 o                         
  -2  11   8         20.05         35.09        36.50 o                         
  -1  11   8          7.60          7.37        37.40 o                         
   0 -13   9          7.19         11.87        21.95 o                         
   1 -13   9          0.06         -0.19        13.94 o                         
  -4 -12   9          0.17         -6.21        12.82 o                         
  -3 -12   9         25.22         23.65        13.58 o                         
  -2 -12   9         39.33         22.52        33.12 o                         
  -1 -12   9        102.92         90.50        26.40 o                         
   0 -12   9          3.91         -3.81        10.54 o                         
   1 -12   9         11.49         11.85        11.03 o                         
   2 -12   9         18.38         24.89        14.77 o                         
   3 -12   9         92.52        102.23        18.25 o                         
  -6 -11   9         66.52         81.54        75.12 o                         
  -5 -11   9          2.91        -11.68        12.20 o                         
  -4 -11   9         33.76         25.00        11.91 o                         
  -3 -11   9          0.32          6.99        15.75 o                         
  -2 -11   9         12.45          7.20        15.18 o                         
  -1 -11   9         82.00         93.16        13.09 o                         
   0 -11   9          4.40          0.49         9.43 o                         
   1 -11   9         63.01         55.68        23.36 o                         
   2 -11   9          0.01         16.07        11.83 o                         
   3 -11   9          0.05          8.83        11.56 o                         
   4 -11   9        148.25        117.18        15.47 o                         
   5 -11   9        143.54        191.97        27.28 o                         
   6 -11   9         94.81        140.24        27.03 o                         
  -7 -10   9         62.32         53.62        31.63 o                         
  -6 -10   9         24.37         36.87        10.68 o                         
  -5 -10   9          8.17         10.44        10.48 o                         
  -4 -10   9         84.21         94.14        10.96 o                         
  -3 -10   9        238.99        246.85        15.07 o                         
  -2 -10   9          3.88        -11.45        11.45 o                         
  -1 -10   9        420.00        416.48        15.87 o                         
   0 -10   9         70.61         63.26        12.13 o                         
   1 -10   9          0.13          2.36         8.60 o                         
   2 -10   9         31.75         37.63        10.45 o                         
   3 -10   9          0.63         -4.00        11.09 o                         
   4 -10   9          0.70         22.64        22.73 o                         
   5 -10   9         11.48          1.70        12.18 o                         
   6 -10   9          3.38         23.96        18.75 o                         
   7 -10   9         82.50         68.15        22.20 o                         
   8 -10   9         45.60         50.44        22.27 o                         
  -7  -9   9         35.33         20.14        17.20 o                         
  -6  -9   9         14.82         19.60         7.87 o                         
  -5  -9   9        174.72        140.98         9.98 o                         
  -4  -9   9          1.00         14.83         7.27 o                         
  -3  -9   9         71.61         70.40         7.97 o                         
  -2  -9   9        288.87        278.97        12.36 o                         
  -1  -9   9         61.35         53.03        10.92 o                         
   0  -9   9        251.23        267.03        13.77 o                         
   1  -9   9        138.52        128.84        10.47 o                         
   2  -9   9        541.86        517.63        17.72 o                         
   3  -9   9        526.86        509.58        19.02 o                         
   4  -9   9         63.57         86.62        12.71 o                         
   5  -9   9        300.53        300.68        15.60 o                         
   6  -9   9         82.92         96.09        14.27 o                         
   7  -9   9          7.58         18.65        20.64 o                         
   8  -9   9         46.38        125.49        68.82 o                         
  -9  -8   9         37.37         17.33        25.72 o                         
  -8  -8   9        142.46        139.14        26.11 o                         
  -7  -8   9         10.16          6.97        12.73 o                         
  -6  -8   9         30.23         28.26         6.70 o                         
  -5  -8   9          7.22          4.93         6.54 o                         
  -4  -8   9         99.33        110.39         6.59 o                         
  -3  -8   9        436.80        405.14        11.92 o                         
  -2  -8   9         67.64         75.02         8.51 o                         
  -1  -8   9        433.04        421.66        18.05 o                         
   0  -8   9        212.26        200.11         8.40 o                         
   1  -8   9        255.10        245.29         8.98 o                         
   2  -8   9          5.62         10.33        13.92 o                         
   3  -8   9          5.69          6.71         8.79 o                         
   4  -8   9          6.25          7.37         8.30 o                         
   5  -8   9         19.52         15.86         9.21 o                         
   6  -8   9         35.56         49.83        11.76 o                         
   7  -8   9        145.96        147.46        27.35 o                         
   8  -8   9        148.15        132.72        61.30 o                         
   9  -8   9         44.73         29.59        67.87 o                         
  -9  -7   9         36.24          6.55        22.63 o                         
  -8  -7   9          1.28        -10.07        15.95 o                         
  -7  -7   9          6.74         -2.55         9.93 o                         
  -6  -7   9        336.55        357.44        16.68 o                         
  -5  -7   9        317.70        333.08        15.54 o                         
  -4  -7   9         57.13         57.91         8.39 o                         
  -3  -7   9       1283.45       1224.37        25.21 o                         
  -2  -7   9       1257.99       1214.70        13.95 o                         
  -1  -7   9         15.05         13.31         5.35 o                         
   0  -7   9        167.85        171.06        22.18 o                         
   1  -7   9        381.77        393.92        11.61 o                         
   2  -7   9          3.68         -5.86         6.16 o                         
   3  -7   9          1.00         -5.56         7.87 o                         
   4  -7   9        544.79        538.27        16.13 o                         
   5  -7   9          1.77          9.89         8.69 o                         
   6  -7   9         34.47         44.30        23.57 o                         
   7  -7   9        128.86        111.08        13.46 o                         
   8  -7   9          2.40         -0.73        11.17 o                         
   9  -7   9          2.85         -5.33        52.88 o                         
  -9  -6   9         67.99         77.10        13.85 o                         
  -8  -6   9         20.87          7.43        10.66 o                         
  -7  -6   9         36.32         41.22         8.55 o                         
  -6  -6   9        119.21        129.09         6.89 o                         
  -5  -6   9          9.19          9.51         8.03 o                         
  -4  -6   9        110.82         88.47         6.25 o                         
  -3  -6   9         55.36         46.31         5.68 o                         
  -2  -6   9         59.74         52.11         7.93 o                         
  -1  -6   9        328.81        334.25         9.83 o                         
   0  -6   9          5.09          9.69         7.95 o                         
   1  -6   9        795.94        781.76        15.53 o                         
   2  -6   9          0.20          2.17         6.02 o                         
   3  -6   9        178.58        153.78         8.51 o                         
   4  -6   9        683.96        618.12        24.57 o                         
   5  -6   9         44.23         25.92        11.04 o                         
   6  -6   9        301.30        290.71        16.21 o                         
   7  -6   9         98.36        113.33        12.05 o                         
   8  -6   9        139.98        140.43        13.23 o                         
   9  -6   9         35.17         55.77        50.88 o                         
 -10  -5   9         25.00         30.81        17.23 o                         
  -9  -5   9          6.75          9.50        11.69 o                         
  -8  -5   9          0.59          4.01         8.70 o                         
  -7  -5   9        230.67        234.04        10.84 o                         
  -6  -5   9         48.70         44.98         4.93 o                         
  -5  -5   9        724.40        720.81         6.30 o                         
  -4  -5   9        585.67        566.68         7.88 o                         
  -3  -5   9        875.74        919.19        12.71 o                         
  -2  -5   9         17.02         21.94         5.26 o                         
  -1  -5   9        263.01        246.14         8.78 o                         
   0  -5   9        559.23        588.17        19.49 o                         
   1  -5   9        292.78        325.85        14.87 o                         
   2  -5   9         70.18         68.46        10.59 o                         
   3  -5   9         57.60         59.26        11.94 o                         
   4  -5   9         16.26         20.34         6.50 o                         
   5  -5   9         89.79         84.82         6.70 o                         
   6  -5   9         14.96          4.33        30.02 o                         
   7  -5   9        230.66        236.83        15.56 o                         
   8  -5   9        142.86        126.93        13.57 o                         
   9  -5   9          3.44          2.56        18.87 o                         
 -10  -4   9          2.23          6.23        13.34 o                         
  -9  -4   9          1.51         -5.69        10.90 o                         
  -8  -4   9          0.58         -1.97         8.46 o                         
  -7  -4   9         14.23         17.70         7.38 o                         
  -6  -4   9        292.85        265.88         8.28 o                         
  -5  -4   9        338.86        328.19         4.70 o                         
  -4  -4   9         42.97         37.75         4.34 o                         
  -3  -4   9         99.98         98.84         6.65 o                         
  -2  -4   9         24.47         35.46         5.12 o                         
  -1  -4   9        924.08        942.29        15.34 o                         
   0  -4   9        309.98        291.28        10.14 o                         
   1  -4   9        578.26        753.91        68.82 o                         
   2  -4   9       1499.28       1445.43        26.58 o                         
   3  -4   9        134.94        123.90        10.51 o                         
   4  -4   9         40.72         39.19         4.33 o                         
   5  -4   9         39.52         50.73         4.04 o                         
   6  -4   9        130.22        128.98         4.91 o                         
   7  -4   9          7.39         13.11        11.12 o                         
   8  -4   9          0.98         -3.46        14.60 o                         
   9  -4   9         44.42         48.27        12.22 o                         
  10  -4   9         16.42         21.12        16.11 o                         
 -11  -3   9          2.89         10.49        15.39 o                         
 -10  -3   9         18.70          9.87        13.96 o                         
  -9  -3   9        262.02        255.70        16.37 o                         
  -8  -3   9          8.70         16.67         9.70 o                         
  -7  -3   9        421.19        409.66        13.76 o                         
  -6  -3   9        103.15        117.42         6.88 o                         
  -5  -3   9        278.81        275.20         9.07 o                         
  -4  -3   9         65.52         78.63         5.59 o                         
  -3  -3   9         83.30         85.63         4.30 o                         
  -2  -3   9        402.76        423.07         8.78 o                         
  -1  -3   9         13.00         35.42        10.88 o                         
   0  -3   9        225.16        256.82        12.01 o                         
   1  -3   9        204.24        226.03        24.87 o                         
   2  -3   9         23.55         20.61         5.62 o                         
   3  -3   9          3.81          3.83         4.16 o                         
   4  -3   9         29.36         29.27         3.17 o                         
   5  -3   9        433.94        379.95        13.16 o                         
   6  -3   9        326.42        324.93        20.94 o                         
   7  -3   9         76.67         77.04        41.11 o                         
   8  -3   9        254.08        253.83        15.72 o                         
   9  -3   9         89.76         98.44        12.86 o                         
  10  -3   9          2.89         -2.92        48.41 o                         
 -11  -2   9          0.68        -12.87        12.87 o                         
 -10  -2   9         46.54         39.17        12.82 o                         
  -9  -2   9         60.91         57.12        10.99 o                         
  -8  -2   9         96.75         98.57         9.67 o                         
  -7  -2   9          1.10          3.48         7.08 o                         
  -6  -2   9        479.51        460.36        15.85 o                         
  -5  -2   9         71.15         77.70         5.68 o                         
  -4  -2   9        217.96        210.21         3.38 o                         
  -3  -2   9         69.01         56.65         3.74 o                         
  -2  -2   9        277.84        263.51         9.13 o                         
  -1  -2   9         28.69         29.72         5.42 o                         
   0  -2   9         62.22         57.22         6.27 o                         
   1  -2   9        556.34        580.97        13.02 o                         
   2  -2   9        195.47        182.80         6.17 o                         
   3  -2   9        113.44        120.89         7.45 o                         
   4  -2   9        115.24        114.97         7.29 o                         
   5  -2   9         67.65         78.25         5.77 o                         
   6  -2   9        127.19        128.29         6.48 o                         
   7  -2   9          1.54          8.85        10.09 o                         
   8  -2   9          4.83         12.31        18.63 o                         
   9  -2   9          0.34         17.35        14.40 o                         
  10  -2   9         87.41         87.85        26.63 o                         
  11  -2   9         14.62         30.34        16.96 o                         
 -11  -1   9        203.26        191.44        19.32 o                         
 -10  -1   9        113.47        108.83        17.17 o                         
  -9  -1   9         15.34         22.60        10.16 o                         
  -8  -1   9         48.34         53.74        13.35 o                         
  -7  -1   9          4.79          7.50         6.82 o                         
  -6  -1   9         30.13         33.60         6.22 o                         
  -5  -1   9        240.75        232.03         7.43 o                         
  -4  -1   9        300.23        314.18         9.46 o                         
  -3  -1   9          4.14          6.34         3.04 o                         
  -2  -1   9        136.50        125.11         5.58 o                         
  -1  -1   9        208.15        211.18         9.70 o                         
   0  -1   9        331.25        315.03         7.16 o                         
   1  -1   9       1627.43       1639.95        16.08 o                         
   2  -1   9        193.29        204.90         4.91 o                         
   3  -1   9         23.12         11.28         4.68 o                         
   4  -1   9          4.77          6.21         5.83 o                         
   5  -1   9          3.31        -11.22        11.94 o                         
   6  -1   9         12.01         13.92         4.08 o                         
   7  -1   9         10.24         52.48        39.08 o                         
   8  -1   9        218.68        244.13        14.92 o                         
   9  -1   9         45.58         30.60        11.16 o                         
  10  -1   9          2.67         12.66        13.01 o                         
  11  -1   9        107.23        116.53        18.42 o                         
 -11   0   9        137.98        158.63        19.83 o                         
 -10   0   9          3.58         -1.04        11.26 o                         
  -9   0   9         22.23          3.36        15.00 o                         
  -8   0   9          0.44         -9.75         9.75 o                         
  -7   0   9         81.95         88.36         4.98 o                         
  -6   0   9         32.29         30.49         4.06 o                         
  -5   0   9        144.03        169.63        12.57 o                         
  -4   0   9        980.49       1003.69        17.52 o                         
  -3   0   9         24.78         21.09         2.51 o                         
  -2   0   9         32.77         28.58         4.37 o                         
  -1   0   9         17.57         21.02         7.27 o                         
   0   0   9       1748.00       1702.50        21.54 o                         
   1   0   9        294.30        302.66         9.92 o                         
   2   0   9          0.03         -1.12         3.15 o                         
   3   0   9        669.51        721.13        14.01 o                         
   4   0   9        260.68        254.50        10.02 o                         
   5   0   9        110.34        126.81        13.37 o                         
   6   0   9          2.33         11.12         5.88 o                         
   7   0   9         19.24         16.52        10.61 o                         
   8   0   9         11.26         12.25         8.33 o                         
   9   0   9         76.22         53.54        14.19 o                         
  10   0   9          9.45         15.42        14.26 o                         
 -11   1   9          2.43         -0.56        15.14 o                         
 -10   1   9         37.18         53.56        17.65 o                         
  -9   1   9        205.62        197.30        16.88 o                         
  -8   1   9        109.60         91.74        17.49 o                         
  -7   1   9         11.80         14.99         5.99 o                         
  -6   1   9        166.94        155.04         6.13 o                         
  -5   1   9        148.37        138.60        12.12 o                         
  -4   1   9         43.90         59.63         9.34 o                         
  -3   1   9        285.45        315.56         7.75 o                         
  -2   1   9        265.58        290.04         8.82 o                         
  -1   1   9        164.28        162.81         9.88 o                         
   0   1   9        116.18        128.13         8.25 o                         
   1   1   9         97.62        129.49         7.79 o                         
   2   1   9        202.83        225.65         7.33 o                         
   3   1   9         19.17         27.06         3.44 o                         
   4   1   9        142.20        161.34        11.67 o                         
   5   1   9        181.41        181.29        10.13 o                         
   6   1   9         41.69         40.36         9.99 o                         
   7   1   9        581.34        539.55        27.30 o                         
   8   1   9         11.67         87.67        71.57 o                         
   9   1   9          2.03          2.05         9.34 o                         
  10   1   9          0.23        -45.92        70.79 o                         
 -11   2   9         68.35         67.19        17.37 o                         
 -10   2   9          3.34          9.03        12.29 o                         
  -9   2   9        180.39        150.11        17.20 o                         
  -8   2   9        236.13        232.34        15.90 o                         
  -7   2   9          0.20         10.39         8.68 o                         
  -6   2   9         60.18         56.00         4.37 o                         
  -5   2   9        499.06        477.64        14.55 o                         
  -4   2   9         62.27         61.80         8.19 o                         
  -3   2   9         27.15         35.99         5.38 o                         
  -2   2   9         62.69         46.87         6.91 o                         
  -1   2   9         24.43         28.62         6.40 o                         
   0   2   9         48.44         45.74         6.26 o                         
   1   2   9          1.17         -5.28         6.70 o                         
   2   2   9         17.89         16.21         5.29 o                         
   3   2   9        888.01        868.90        17.45 o                         
   4   2   9         82.53         77.49         3.01 o                         
   5   2   9        145.24        145.57        12.13 o                         
   6   2   9         80.72         66.10         9.78 o                         
   7   2   9         25.49          3.55        75.29 o                         
   8   2   9         13.56         34.46        43.35 o                         
   9   2   9         64.22         58.68        10.16 o                         
  10   2   9          7.65        -59.86        59.86 o                         
 -11   3   9         62.20         68.40        18.88 o                         
 -10   3   9          1.28         12.75        13.80 o                         
  -9   3   9          1.37         -5.02         9.21 o                         
  -8   3   9          2.36         -2.04         9.56 o                         
  -7   3   9          1.17         -1.49         6.05 o                         
  -6   3   9         16.00         25.33         7.60 o                         
  -5   3   9        364.74        362.62         9.82 o                         
  -4   3   9        211.05        199.52         9.16 o                         
  -3   3   9        264.71        279.37        11.06 o                         
  -2   3   9        996.51        969.31        22.80 o                         
  -1   3   9        122.75        116.41         7.50 o                         
   0   3   9        492.66        511.78        20.82 o                         
   1   3   9       1928.19       1856.54        38.98 o                         
   2   3   9        166.48        180.07        10.32 o                         
   3   3   9        188.34        169.02        11.41 o                         
   4   3   9         24.35         29.95        10.05 o                         
   5   3   9        283.60        301.52        15.08 o                         
   6   3   9         21.24         34.28        13.60 o                         
   7   3   9          3.43          9.97        10.52 o                         
   8   3   9         55.54         32.87        11.13 o                         
   9   3   9         10.42          1.32        22.03 o                         
  10   3   9         36.01          3.33        78.74 o                         
 -10   4   9         94.76         76.63        17.45 o                         
  -9   4   9         28.63         35.26        15.14 o                         
  -8   4   9          8.08         10.54         7.17 o                         
  -7   4   9        221.01        215.57        12.02 o                         
  -6   4   9         95.17         84.03         9.85 o                         
  -5   4   9         66.53         63.82         6.04 o                         
  -4   4   9          9.61         16.79         6.32 o                         
  -3   4   9         66.01         59.76         6.67 o                         
  -2   4   9         36.51         30.42         7.67 o                         
  -1   4   9        120.14        114.95         8.74 o                         
   0   4   9         96.94         96.97        12.91 o                         
   1   4   9         26.52         11.71        16.19 o                         
   2   4   9         20.44         33.42        12.72 o                         
   3   4   9        169.49        192.38        10.43 o                         
   4   4   9        129.22        126.17        12.13 o                         
   5   4   9        179.82        169.96        10.33 o                         
   6   4   9          2.03         -0.78         9.71 o                         
   7   4   9        143.20        151.99        13.45 o                         
   8   4   9         14.15          0.75        13.56 o                         
   9   4   9         45.78         55.01        16.44 o                         
  10   4   9         13.72         40.30        80.81 o                         
  -9   5   9          1.45          6.33        13.63 o                         
  -8   5   9        134.53        145.66        16.13 o                         
  -7   5   9         15.21         28.20        11.79 o                         
  -6   5   9        393.75        419.16        18.81 o                         
  -5   5   9         69.99         77.82         6.85 o                         
  -4   5   9         11.83         14.08         5.33 o                         
  -3   5   9        435.92        431.60        21.19 o                         
  -2   5   9          3.14          1.06         5.94 o                         
  -1   5   9        386.06        409.51        13.54 o                         
   0   5   9        216.62        227.32        11.56 o                         
   1   5   9        759.25        731.97        25.01 o                         
   2   5   9         41.64         51.14         9.21 o                         
   3   5   9          3.58          6.25         9.76 o                         
   4   5   9         10.94          9.19         8.07 o                         
   5   5   9          2.27          1.44         6.99 o                         
   6   5   9         15.77          3.90        10.22 o                         
   7   5   9         10.95         23.04         8.30 o                         
   8   5   9         97.67        102.19        17.62 o                         
   9   5   9         11.60        154.64        91.15 o                         
  -8   6   9          7.06         -8.69        11.39 o                         
  -7   6   9         42.99         57.56        11.53 o                         
  -6   6   9        170.56        162.73        14.46 o                         
  -5   6   9          4.27          3.92         6.71 o                         
  -4   6   9          0.07          6.45         8.01 o                         
  -3   6   9          0.32          1.34         8.06 o                         
  -2   6   9        434.22        395.11        13.55 o                         
  -1   6   9        236.47        239.73        12.19 o                         
   0   6   9        128.07        117.79        10.86 o                         
   1   6   9          0.25          4.12         9.57 o                         
   2   6   9        708.66        659.09        18.64 o                         
   3   6   9        143.31        155.27        12.01 o                         
   4   6   9          1.39          6.47         7.50 o                         
   5   6   9        132.94        131.17         9.33 o                         
   6   6   9         76.60         96.40         9.79 o                         
   7   6   9         15.00         10.14         8.32 o                         
   8   6   9          1.30          8.92        44.68 o                         
  -8   7   9         88.33        115.05        17.16 o                         
  -7   7   9          0.24          9.17        11.51 o                         
  -6   7   9         19.46         -5.05        11.47 o                         
  -5   7   9        175.29        175.00        10.96 o                         
  -4   7   9         24.84         34.71         8.57 o                         
  -3   7   9          0.44          2.46        10.76 o                         
  -2   7   9         26.43          9.57         7.38 o                         
  -1   7   9        229.35        245.79        14.26 o                         
   0   7   9         25.47         18.77        10.18 o                         
   1   7   9         11.77          0.57        10.30 o                         
   2   7   9          0.03         10.29        10.43 o                         
   3   7   9          0.01         -0.76         8.73 o                         
   4   7   9          0.23          4.48         9.50 o                         
   5   7   9          1.99          4.87        16.50 o                         
   6   7   9          0.51          2.08         8.25 o                         
   7   7   9          1.91        -11.77        13.63 o                         
  -7   8   9         10.06          0.24        14.84 o                         
  -6   8   9         13.04          2.21        15.14 o                         
  -5   8   9         20.32          0.02         8.67 o                         
  -4   8   9         10.18         18.30         8.86 o                         
  -3   8   9         70.04         59.25        20.46 o                         
  -2   8   9         46.54         46.81         9.74 o                         
  -1   8   9         55.10         46.43        10.31 o                         
   0   8   9          3.11         -0.79        10.30 o                         
   1   8   9          0.32          1.10         8.69 o                         
   2   8   9         26.38         59.39        20.65 o                         
   3   8   9          0.98         13.96        11.47 o                         
   4   8   9         43.11         42.34        16.22 o                         
   5   8   9         13.58          3.02        15.21 o                         
   6   8   9        210.30        236.58        20.89 o                         
   7   8   9          0.11        -10.51        79.45 o                         
  -4   9   9         18.43         36.01        14.58 o                         
  -3   9   9          6.23          5.67        12.53 o                         
  -2   9   9         11.40          4.37        21.24 o                         
  -1   9   9          0.32         -2.44         9.84 o                         
   0   9   9          1.19         -1.32         8.80 o                         
   1   9   9          8.67         14.21        14.77 o                         
   2   9   9          0.42          3.07        41.08 o                         
  -4  10   9         67.67         87.19        17.03 o                         
  -3  10   9          7.98         -5.04        14.45 o                         
  -2  10   9          0.04         13.17        12.54 o                         
  -1  10   9         13.35         18.76        34.77 o                         
   0  10   9          4.08         11.66        36.28 o                         
   1  10   9          1.51        -10.88        35.94 o                         
   1 -13  10        192.98        196.91        21.54 o                         
  -4 -12  10         33.45         51.13        16.28 o                         
  -3 -12  10          0.82          8.49        13.92 o                         
  -1 -12  10          0.06         -3.53        24.87 o                         
   0 -12  10         15.20         16.64        12.57 o                         
   1 -12  10          0.01          2.33        17.30 o                         
   2 -12  10         47.45         31.07        16.16 o                         
  -5 -11  10        116.09        107.32        13.84 o                         
  -4 -11  10         49.93         67.98        14.30 o                         
  -3 -11  10          4.94          5.89        10.80 o                         
  -2 -11  10        127.01        164.36        26.59 o                         
  -1 -11  10        104.92        113.83        12.48 o                         
   0 -11  10         25.91         28.12        10.11 o                         
   1 -11  10          0.93          7.66        10.56 o                         
   2 -11  10          1.61          3.19        10.83 o                         
   3 -11  10         33.76         -3.11        15.79 o                         
   4 -11  10          9.90         29.78        24.50 o                         
  -7 -10  10          0.33         -7.28        36.89 o                         
  -6 -10  10          0.12        -14.97        37.83 o                         
  -5 -10  10          0.35         -3.98         9.95 o                         
  -4 -10  10          5.73         -1.47         8.81 o                         
  -3 -10  10         57.09        101.26        21.87 o                         
  -2 -10  10        210.34        184.00        13.68 o                         
  -1 -10  10        148.52        138.50        12.89 o                         
   0 -10  10          0.16          0.02         9.77 o                         
   1 -10  10          5.51          9.26        10.45 o                         
   2 -10  10         69.67         89.25        12.03 o                         
   3 -10  10         10.49          4.58        10.61 o                         
   4 -10  10        182.00        169.32        18.13 o                         
   5 -10  10         60.68         71.55        12.01 o                         
   6 -10  10          6.81         -0.90        30.22 o                         
  -7  -9  10         61.13         53.26        19.27 o                         
  -6  -9  10        143.13        144.35        32.95 o                         
  -5  -9  10         29.35         36.31         7.90 o                         
  -4  -9  10         66.55         74.28         8.27 o                         
  -3  -9  10         26.47         20.55         7.86 o                         
  -2  -9  10         22.00         21.56         8.24 o                         
  -1  -9  10          0.01          0.57         9.21 o                         
   0  -9  10         46.56         32.35         6.89 o                         
   1  -9  10        119.82        111.81        17.49 o                         
   2  -9  10          3.92          2.29         7.90 o                         
   3  -9  10         39.98         50.87        11.26 o                         
   4  -9  10        210.83        209.00        15.26 o                         
   5  -9  10         57.83         59.24        11.98 o                         
   6  -9  10          2.42         23.32        14.72 o                         
   7  -9  10        111.48        147.34        66.53 o                         
   8  -9  10         97.42        103.10        68.67 o                         
  -9  -8  10         79.65         63.00        26.18 o                         
  -8  -8  10          0.23         -8.95        21.17 o                         
  -7  -8  10         22.43          2.89        19.59 o                         
  -6  -8  10          0.91        -12.02        12.63 o                         
  -5  -8  10        187.36        191.22        13.47 o                         
  -4  -8  10        168.11        172.08        10.59 o                         
  -3  -8  10        418.02        422.78        17.59 o                         
  -2  -8  10          0.09         -3.90        10.22 o                         
  -1  -8  10         67.18         67.71         8.45 o                         
   0  -8  10        554.34        565.43        13.60 o                         
   1  -8  10         33.05         41.25         6.64 o                         
   2  -8  10          2.54         10.36         9.43 o                         
   3  -8  10          0.06         -5.41         8.18 o                         
   4  -8  10        127.31        126.35        13.49 o                         
   5  -8  10         28.99         29.57         9.58 o                         
   6  -8  10         75.67         97.06        11.83 o                         
   7  -8  10         35.25         39.12        16.59 o                         
   8  -8  10         10.86         25.33        59.18 o                         
   9  -8  10          5.10        -17.62        68.16 o                         
  -9  -7  10          1.52        -20.37        20.37 o                         
  -8  -7  10         76.48         83.90        24.04 o                         
  -7  -7  10          5.40          4.42         9.99 o                         
  -6  -7  10        146.98        130.58        14.17 o                         
  -5  -7  10         78.86         80.52        11.56 o                         
  -4  -7  10         87.92         86.93        13.68 o                         
  -3  -7  10         10.70          8.14        10.06 o                         
  -2  -7  10         10.74         12.71         6.61 o                         
  -1  -7  10         79.51         76.84        11.39 o                         
   0  -7  10         32.24         17.28         8.11 o                         
   1  -7  10        115.51        113.71         8.88 o                         
   2  -7  10          6.91          9.69         7.22 o                         
   3  -7  10        457.55        444.06        11.90 o                         
   4  -7  10          2.09          0.80         9.02 o                         
   5  -7  10        291.97        251.12        16.68 o                         
   6  -7  10         12.56         -6.47        14.40 o                         
   7  -7  10          0.46        -20.89        20.89 o                         
   8  -7  10         32.66         43.87        55.24 o                         
   9  -7  10          1.64        -17.06        63.61 o                         
  -8  -6  10         42.37         40.56        11.66 o                         
  -7  -6  10         24.79         19.55         9.57 o                         
  -6  -6  10          6.45          8.94         8.24 o                         
  -5  -6  10          5.00          6.00         4.41 o                         
  -4  -6  10          1.93          0.53         4.51 o                         
  -3  -6  10         32.67         30.29         4.81 o                         
  -2  -6  10         32.87         36.85         5.99 o                         
  -1  -6  10        894.23        863.74        15.45 o                         
   0  -6  10        797.05        785.84        19.13 o                         
   1  -6  10          7.90          7.88         6.27 o                         
   2  -6  10        739.46        692.06        15.48 o                         
   3  -6  10        125.79        123.51         9.03 o                         
   4  -6  10        153.48        162.73         8.36 o                         
   5  -6  10          0.67          1.59        11.48 o                         
   6  -6  10          0.21         -3.87         8.94 o                         
   7  -6  10         60.37         58.20        12.93 o                         
   8  -6  10          1.67          5.23        12.02 o                         
   9  -6  10          0.78         -2.97        49.06 o                         
  -9  -5  10          1.55          0.29        14.42 o                         
  -8  -5  10         17.09         16.33        11.47 o                         
  -7  -5  10          5.41         -6.45         9.98 o                         
  -6  -5  10         29.71         29.42         7.04 o                         
  -5  -5  10         80.03         73.88         5.24 o                         
  -4  -5  10         47.96         42.72         4.11 o                         
  -3  -5  10        282.38        280.82         8.55 o                         
  -2  -5  10        117.53        102.45         9.52 o                         
  -1  -5  10        199.94        178.32         8.89 o                         
   0  -5  10        339.28        333.87        14.30 o                         
   1  -5  10         16.80         17.96         6.70 o                         
   2  -5  10         71.68         86.39         8.16 o                         
   3  -5  10         14.12          4.53        29.80 o                         
   4  -5  10        172.95        162.41         7.69 o                         
   5  -5  10        210.26        202.41        12.83 o                         
   6  -5  10          3.40         15.35        11.51 o                         
   7  -5  10         36.16         29.11        11.65 o                         
   8  -5  10        201.94        226.91        21.64 o                         
   9  -5  10          6.68         14.52        19.17 o                         
  -9  -4  10          0.03         -4.49        13.54 o                         
  -8  -4  10          0.11          8.30        10.50 o                         
  -7  -4  10          0.61         -3.33         8.47 o                         
  -6  -4  10        101.11        121.03         8.49 o                         
  -5  -4  10        370.48        366.54         5.24 o                         
  -4  -4  10          0.02         -0.84         2.82 o                         
  -3  -4  10        909.61        953.82        20.31 o                         
  -2  -4  10        464.21        466.40        25.51 o                         
  -1  -4  10        477.69        496.88        12.22 o                         
   0  -4  10         20.00          9.28         7.60 o                         
   1  -4  10        207.30        203.89        14.98 o                         
   2  -4  10        630.38        679.46        20.40 o                         
   3  -4  10         16.58         12.01         4.44 o                         
   4  -4  10         59.56         65.13         4.85 o                         
   5  -4  10        238.43        224.82        29.59 o                         
   6  -4  10         39.21         43.88        11.20 o                         
   7  -4  10         97.21        103.70        24.77 o                         
   8  -4  10          0.54          6.30        20.25 o                         
   9  -4  10        115.56        130.40        18.08 o                         
 -10  -3  10         18.81         11.00        14.51 o                         
  -9  -3  10          0.01         -1.73        11.71 o                         
  -8  -3  10         19.09          8.89         9.74 o                         
  -7  -3  10          9.02          2.77        11.03 o                         
  -6  -3  10          0.86         -0.56         5.49 o                         
  -5  -3  10         14.56         18.62         5.51 o                         
  -4  -3  10        302.96        317.29         5.89 o                         
  -3  -3  10        687.40        717.50        13.58 o                         
  -2  -3  10          1.50         -2.53        10.76 o                         
  -1  -3  10         48.03         54.63         5.65 o                         
   0  -3  10        205.41        213.03         7.28 o                         
   1  -3  10       1018.82       1037.49        83.17 o                         
   2  -3  10        137.94        127.64         8.71 o                         
   3  -3  10        935.54        938.64        11.91 o                         
   4  -3  10        624.23        682.68        18.37 o                         
   5  -3  10        482.07        480.19        15.73 o                         
   6  -3  10         48.45         43.25         4.61 o                         
   7  -3  10          3.28          8.63        14.73 o                         
   8  -3  10        115.02         95.41        15.62 o                         
   9  -3  10         36.73         32.24        12.85 o                         
  10  -3  10         18.20         18.83        16.74 o                         
 -11  -2  10        154.65        150.24        36.79 o                         
 -10  -2  10          1.11         -8.09        13.24 o                         
  -9  -2  10         13.01         11.97         9.22 o                         
  -8  -2  10        263.67        266.34        19.15 o                         
  -7  -2  10        185.04        180.59        11.58 o                         
  -6  -2  10        272.03        278.04        11.71 o                         
  -5  -2  10         33.61         31.93        10.41 o                         
  -4  -2  10        117.55        117.88         5.48 o                         
  -3  -2  10        149.40        145.77         5.90 o                         
  -2  -2  10         10.72          3.51         4.56 o                         
  -1  -2  10         49.01         40.72         5.86 o                         
   0  -2  10        198.55        193.13         9.07 o                         
   1  -2  10         86.06         75.42         5.50 o                         
   2  -2  10          0.16          1.19         5.43 o                         
   3  -2  10         10.35         14.69         6.52 o                         
   4  -2  10         96.78         75.87         7.19 o                         
   5  -2  10         23.98         16.13         5.41 o                         
   6  -2  10         11.33         15.43         4.50 o                         
   7  -2  10         29.81         68.61        29.89 o                         
   8  -2  10          9.39          5.85         9.33 o                         
   9  -2  10          3.04         -1.89        10.63 o                         
  10  -2  10        154.12        151.92        20.20 o                         
 -10  -1  10         31.94         40.84        14.33 o                         
  -9  -1  10          0.13         -5.34        11.09 o                         
  -8  -1  10        136.80        180.34        20.14 o                         
  -7  -1  10        125.26        132.99         9.78 o                         
  -6  -1  10         60.33         66.19         8.74 o                         
  -5  -1  10        444.35        421.18        10.15 o                         
  -4  -1  10       1188.80       1191.74        16.64 o                         
  -3  -1  10          3.17          3.19         3.04 o                         
  -2  -1  10        369.19        350.39         7.70 o                         
  -1  -1  10        893.36        897.80        17.94 o                         
   0  -1  10         46.11         51.38         5.46 o                         
   1  -1  10          0.78          3.55         4.98 o                         
   2  -1  10       1478.57       1610.11        12.58 o                         
   3  -1  10        444.26        471.32        10.87 o                         
   4  -1  10        151.21        139.94         8.60 o                         
   5  -1  10          0.84          3.82         5.00 o                         
   6  -1  10         52.92         47.24         5.76 o                         
   7  -1  10         25.79         30.82        11.74 o                         
   8  -1  10          4.92         -5.99        10.61 o                         
   9  -1  10          4.63         16.16        10.11 o                         
  10  -1  10         47.60         20.54        13.87 o                         
  11  -1  10         10.55          4.21        16.72 o                         
 -10   0  10         55.55         30.63        20.78 o                         
  -9   0  10        268.65        300.98        19.84 o                         
  -8   0  10        128.08        124.32        13.96 o                         
  -7   0  10         86.45         61.67        17.00 o                         
  -6   0  10         11.89          8.49         4.26 o                         
  -5   0  10         31.14         20.91         6.05 o                         
  -4   0  10        418.94        471.49        12.00 o                         
  -3   0  10        347.74        359.05         6.36 o                         
  -2   0  10        182.91        189.32         6.36 o                         
  -1   0  10        155.08        178.76        10.32 o                         
   0   0  10        197.95        182.64         9.64 o                         
   1   0  10        330.30        351.16         8.96 o                         
   2   0  10       1226.22       1277.29        14.53 o                         
   3   0  10       1783.32       1778.83        21.77 o                         
   4   0  10        342.38        372.88        14.34 o                         
   5   0  10         44.17         46.11         6.60 o                         
   6   0  10        170.39        159.72         8.51 o                         
   7   0  10          1.54          2.73        15.31 o                         
   8   0  10        172.29        235.36        21.84 o                         
   9   0  10         35.19         32.80        11.48 o                         
  10   0  10          7.50         15.99        14.43 o                         
 -10   1  10        105.61         63.61        16.94 o                         
  -9   1  10        182.43        185.20        14.37 o                         
  -8   1  10         17.80         12.72        10.46 o                         
  -7   1  10        100.55        107.95         8.73 o                         
  -6   1  10         34.72         36.59         5.02 o                         
  -5   1  10        469.08        464.85        23.66 o                         
  -4   1  10        203.59        207.20         9.10 o                         
  -3   1  10        440.40        436.08         9.50 o                         
  -2   1  10       1331.42       1400.79        22.05 o                         
  -1   1  10         12.20         25.79        10.41 o                         
   0   1  10         29.66         22.57         7.44 o                         
   1   1  10         47.23         51.96         7.32 o                         
   2   1  10        236.46        204.35         7.45 o                         
   3   1  10         39.49         38.69         3.79 o                         
   4   1  10         99.97        111.03        11.36 o                         
   5   1  10        401.87        407.34        18.28 o                         
   6   1  10         73.91         68.57        10.80 o                         
   7   1  10         88.21         77.89        17.54 o                         
   8   1  10         33.06         20.62        22.31 o                         
   9   1  10          7.87          5.70        13.04 o                         
 -10   2  10          9.03         14.97        14.06 o                         
  -9   2  10         31.80         23.39        13.80 o                         
  -8   2  10          3.68         -1.46        11.78 o                         
  -7   2  10         13.15          4.14        12.49 o                         
  -6   2  10         15.63         13.54         6.32 o                         
  -5   2  10         16.25         12.12         7.72 o                         
  -4   2  10        235.87        220.70        22.59 o                         
  -3   2  10        831.63        851.68        24.87 o                         
  -2   2  10        256.12        278.98        12.52 o                         
  -1   2  10        196.25        175.42        15.12 o                         
   0   2  10        928.64        956.94        32.78 o                         
   1   2  10        467.59        483.81        14.31 o                         
   2   2  10         23.35         19.27         5.84 o                         
   3   2  10        358.32        355.26        10.72 o                         
   4   2  10        109.90        109.39         8.88 o                         
   5   2  10        135.15        135.74        12.61 o                         
   6   2  10         24.62         20.13        10.73 o                         
   7   2  10          0.62         -3.56        14.59 o                         
   8   2  10        115.75         63.56        82.54 o                         
   9   2  10         31.64         13.72        15.14 o                         
 -10   3  10          5.97          2.09        14.19 o                         
  -9   3  10         59.35         71.10        16.96 o                         
  -8   3  10         69.78         64.98        13.01 o                         
  -7   3  10        149.54        140.94        11.28 o                         
  -6   3  10         15.27         12.35         7.89 o                         
  -5   3  10        130.67        133.07        11.44 o                         
  -4   3  10        399.83        412.19        10.29 o                         
  -3   3  10         34.31         32.43         6.25 o                         
  -2   3  10          0.71          7.45         6.85 o                         
  -1   3  10         12.42         18.67         8.00 o                         
   0   3  10        117.21        117.42         9.88 o                         
   1   3  10        215.73        222.91         9.84 o                         
   2   3  10        268.24        252.16        11.69 o                         
   3   3  10        301.48        309.08        11.52 o                         
   4   3  10        238.35        221.46         9.02 o                         
   5   3  10         73.61         65.88        11.08 o                         
   6   3  10        452.00        468.98        25.87 o                         
   7   3  10        122.04         14.84        74.14 o                         
   8   3  10          1.70         13.53         9.35 o                         
   9   3  10         78.24         29.76        78.18 o                         
  -9   4  10         37.68         51.44        16.45 o                         
  -8   4  10          0.03         -9.55        15.55 o                         
  -7   4  10         78.59        100.59        12.00 o                         
  -6   4  10        202.89        198.85        13.03 o                         
  -5   4  10        103.92        125.91        11.61 o                         
  -4   4  10        313.91        324.68        11.26 o                         
  -3   4  10         11.46         14.40         7.01 o                         
  -2   4  10          5.24         12.47        10.12 o                         
  -1   4  10          1.40         10.40         7.40 o                         
   0   4  10        234.74        194.61        16.01 o                         
   1   4  10          3.00         -5.35         8.70 o                         
   2   4  10        215.08        225.16        19.20 o                         
   3   4  10       1168.75       1204.48        25.86 o                         
   4   4  10         54.99         44.72        10.94 o                         
   5   4  10          6.38          0.20         9.94 o                         
   6   4  10          7.09         17.46         9.11 o                         
   7   4  10          0.02         -6.56         8.60 o                         
   8   4  10        122.22        118.85        13.25 o                         
   9   4  10          0.50          7.32        87.58 o                         
  -7   5  10         25.76         20.83        10.57 o                         
  -6   5  10          0.54         -4.83         9.62 o                         
  -5   5  10        109.59        124.37        12.86 o                         
  -4   5  10         80.23         71.75         8.10 o                         
  -3   5  10         63.24         46.60         7.44 o                         
  -2   5  10        146.42        134.74        11.79 o                         
  -1   5  10          3.61         -6.56        11.68 o                         
   0   5  10          8.62         16.01         8.58 o                         
   1   5  10        514.47        486.73        15.97 o                         
   2   5  10         17.62         29.11        31.96 o                         
   3   5  10         35.73         22.71         7.44 o                         
   4   5  10        130.09        129.02        13.52 o                         
   5   5  10          5.13          3.55         7.42 o                         
   6   5  10         73.68         54.90        16.26 o                         
   7   5  10         21.23          6.94        11.61 o                         
   8   5  10         14.07         52.68        85.17 o                         
  -7   6  10        119.34        131.84        16.04 o                         
  -6   6  10        165.18        169.41        23.64 o                         
  -5   6  10          7.88         -3.86        10.58 o                         
  -4   6  10          3.03         -4.47         7.93 o                         
  -3   6  10        211.91        192.18        10.89 o                         
  -2   6  10         11.73         31.65        10.19 o                         
  -1   6  10          8.34          7.87         8.35 o                         
   0   6  10         36.18         43.46         9.74 o                         
   1   6  10        119.49        130.32        12.20 o                         
   2   6  10          0.02         -2.05        13.80 o                         
   3   6  10         67.46         49.31        11.38 o                         
   4   6  10         26.03         14.87         9.13 o                         
   5   6  10          1.45         -1.71        12.60 o                         
   6   6  10          5.23          4.69        10.32 o                         
   7   6  10          9.60         -5.39        16.35 o                         
   8   6  10          0.28         35.82        93.15 o                         
  -7   7  10         45.32         49.23        14.82 o                         
  -6   7  10         24.34         13.07        12.68 o                         
  -5   7  10          0.35         -5.94        11.43 o                         
  -4   7  10          5.26         -0.54         8.44 o                         
  -3   7  10          4.20          5.85         7.70 o                         
  -2   7  10         10.08          9.14         8.55 o                         
  -1   7  10         57.51         47.44        10.82 o                         
   0   7  10        230.93        215.36        13.44 o                         
   1   7  10        143.05        131.66        17.92 o                         
   2   7  10         43.68         48.87        15.53 o                         
   3   7  10         77.48         86.96        13.06 o                         
   4   7  10        134.20        142.73        19.34 o                         
   5   7  10          0.88          6.92        14.96 o                         
   6   7  10          4.33        -16.63        52.16 o                         
  -5   8  10         35.80         31.54        14.97 o                         
  -4   8  10        197.38        181.93        13.36 o                         
  -3   8  10          8.00         -4.04        10.95 o                         
  -2   8  10          9.11         -4.90         9.34 o                         
  -1   8  10         15.84         26.99        11.00 o                         
   0   8  10         63.60         96.60        13.01 o                         
   1   8  10        205.88        214.61        16.21 o                         
   2   8  10          0.60         -6.17        11.35 o                         
   3   8  10          2.27         35.77        44.19 o                         
  -3   9  10          2.98         -9.78        14.24 o                         
  -2   9  10         27.88         27.38        14.62 o                         
  -1   9  10        157.28        179.97        17.08 o                         
   0   9  10          1.99         -9.87        13.51 o                         
   1   9  10          1.21        -32.10        37.38 o                         
   2   9  10          8.49        -10.22        41.56 o                         
   0  10  10          5.51         17.50        44.17 o                         
   0 -12  11         20.29          7.32        13.29 o                         
   1 -12  11        128.50        138.70        29.69 o                         
  -4 -11  11          0.44        -21.97        26.18 o                         
  -3 -11  11         14.97          4.97        11.66 o                         
  -2 -11  11          1.87         -1.30        23.01 o                         
  -1 -11  11          6.23          9.22        11.48 o                         
   0 -11  11         34.13         47.98        13.10 o                         
   1 -11  11          3.26         -3.13        30.08 o                         
   2 -11  11         26.58         25.25        16.74 o                         
   3 -11  11          0.14         -3.02        15.21 o                         
  -6 -10  11         46.11         56.10        31.93 o                         
  -5 -10  11         13.67         49.54        30.09 o                         
  -4 -10  11        148.61        140.07        14.19 o                         
  -3 -10  11        212.88        208.97        17.15 o                         
  -2 -10  11          0.27          2.36         9.95 o                         
  -1 -10  11         15.11         16.95        11.58 o                         
   0 -10  11        143.30        177.43        13.98 o                         
   1 -10  11        158.61        155.56        13.41 o
[truncated: 111,538 more chars]
